# Supplementary material for: Identification and functional analysis of proteins in response to light intensity, temperature and water potential in Brassica rapa hypocotyl
Source: Physiol Plant. 2019 Jan 10;167(1):48–63. doi: 10.1111/ppl.12865 (PMC6850590; doi:10.1111/ppl.12865)
Supplement: Supplementary file 3 — Table S5. Information of 7259 proteins. [file PPL-167-48-s003.xlsx]

## Sheet: Replicate 1
Accession	Sum PEP Score	Coverage	# Peptides	# PSMs	# Unique Peptides	# Protein Groups	# AAs	MW [kDa]	calc. pI	HHL	HHH	HLL	HLH	LHL	LHH	LLL	LLH
Bra041132	63.6133	37.3874	7	29	7	1	222	24.188	5.24	121.3	93.5	94.3	97.4	111.8	95.7	99.4	86.6
Bra041116	148.483	24.7401	13	333	1	1	481	53.37	6.9	102.6	98.8	97.8	78	109.4	101	99.4	112.9
Bra041111	5.74289	8.91473	2	2	1	1	258	28.774	4.98	91.3	102.9	103.4	89.6	93.1	115.8	105.9	98
Bra041107	18.4336	26.506	2	16	2	1	83	9.439	4.78	133.5	114.8	99.5	86.8	101.6	94.5	90.9	78.6
Bra041106	20.2433	16.875	4	10	1	1	320	35.325	8.75	104.3	105.4	87.9	86.1	111.5	112.9	96.1	96
Bra041061	28.9802	28.2158	8	17	1	1	241	26.314	6.4	99.9	103.7	95	113.3	92	97.5	103.2	95.5
Bra041036	157.263	41.1765	11	174	2	1	391	42.669	5.94	97.4	99.6	99.6	99.9	97.6	98.1	105.1	102.6
Bra041018	13.749	8.39844	3	3	3	1	512	55.555	7.03	78.4	84.9	88.2	99.8	96	114.4	124.5	113.7
Bra041008	4.41862	4.05405	1	3	1	1	296	32.36	9.6	101.4	100.8	97.6	94.2	101.6	98.7	108	97.7
Bra041007	27.0981	8.50048	8	9	8	1	1047	120.175	6.76	102.9	95.7	102.4	101.3	99.5	94.7	105.8	97.6
Bra041005										0	0	0	0	0	0	0	0
Bra040992										0	0	0	0	0	0	0	0
Bra040981	4.2389	6.27615	2	7	2	1	239	27.518	9.8	79.7	99.7	106	120.7	95.6	104.6	95.2	98.6
Bra040980	6.81676	11.1111	2	4	2	1	171	19.714	10.33	110.6	97.7	97.8	105.7	101.4	96.8	94.7	95.3
Bra040978										0	0	0	0	0	0	0	0
Bra040955	84.1219	52.3013	9	30	6	1	239	26.285	7.9	102.4	100.8	102.5	103.1	97.8	93.2	98.6	101.6
Bra040940	20.533	10.3203	4	6	2	1	562	62.02	6.77	99.6	89.5	106.6	107.2	89.3	99.6	111.3	97
Bra040923	83.3318	20.8251	10	103	4	1	509	55.91	6.16	93.3	98.4	87.7	90.8	113	105.9	104.6	106.4
Bra040915	18.5143	23.221	4	7	4	1	267	30.704	4.94	102.8	100.3	99.9	100.2	94.9	99.3	99.1	103.5
Bra040903	184.612	44.7644	16	234	14	1	382	43.705	8.21	103	113.4	95.9	96.3	116.2	98.2	89.6	87.4
Bra040902	20.3463	13.4615	6	8	6	1	572	64.305	8.63	102.4	99.7	93.1	91.2	104.4	103.8	105.4	99.9
Bra040895	113.162	47.8372	18	65	7	1	393	43.191	6.7	101.7	97.8	102.6	98.8	99.3	97.2	100.8	101.8
Bra040892	4.90553	2.17028	1	1	1	1	599	67.112	6.61	102.8	97.1	102.7	90.8	92.9	108.6	101.2	103.8
Bra040885	34.1253	15.6757	7	12	2	1	555	61.505	4.72	102.5	96.6	99	101.8	101.6	97.5	102.9	98.1
Bra040873	50.3607	30.2059	10	29	10	1	437	48.561	5.85	105.5	98.3	99.3	99.3	102.3	95.6	103.9	95.8
Bra040870	92.1735	55.7269	16	36	8	1	454	49.647	5.5	99.3	106.4	94	93.8	98.6	111.7	96.2	100.1
Bra040854	59.2149	22.3796	13	45	8	1	706	78.14	5.03	92	97.4	93.4	88.6	101.7	120.5	99.5	107
Bra040850	1.93144	2.21729	1	1	1	1	451	47.78	7.69	108.3	97.3	100.4	105.5	98.2	96.8	96.6	96.8
Bra040834										0	0	0	0	0	0	0	0
Bra040822	38.7753	15.2174	13	18	2	1	966	107.385	5.44	97.2	98.4	100.3	108.6	98.3	95.9	100	101.5
Bra040815	80.4253	23.6868	19	33	11	1	1009	112.469	9.47	102	101.9	97.6	94.3	100	104.3	100.5	99.5
Bra040794	30.8122	41.6185	5	14	3	1	173	18.479	4.63	104.1	103.2	101.1	102.2	100.1	102.1	94.2	92.9
Bra040785	95.3671	38.7716	19	48	3	1	521	58.419	8.35	91.9	98.8	108.5	114.4	99.3	95.8	97.8	93.5
Bra040782	14.4027	3.82514	3	4	1	1	1098	120.801	6.43	81.3	96.2	96.3	104.3	104.1	103.1	107.1	107.5
Bra040773	2.44587	4.24242	1	1	1	1	165	17.28	12.48	112.6	86.9	95.4	106.6	98.7	88.8	112.4	98.6
Bra040754	60.5324	10.8853	6	27	3	1	689	78.107	6.79	91.5	92.5	102.6	101.1	98.8	101.8	107.2	104.5
Bra040752	31.9468	42.7711	5	14	3	1	166	17.747	4.54	101.5	96.4	97	102.8	101.2	102.4	99.4	99.4
Bra040749	160.129	32.8228	14	115	4	1	457	50.478	5.4	111.8	109.7	101.5	106.6	100.7	91.6	87.5	90.6
Bra040700	71.1141	21.745	16	38	3	1	745	85.909	6.55	89.6	118.5	97.1	96.9	91.3	117.5	85.7	103.5
Bra040695	2.27499	3.71747	1	1	1	1	269	30.12	6.76	99.8	104.6	90	101.6	92.7	115.4	97.5	98.6
Bra040687	56.6473	27.0161	10	18	4	1	496	55.455	5.27	100.6	97	95.3	93.4	99.1	111	106.5	97.1
Bra040674	107.71	39.8936	13	53	5	1	376	43.265	4.44	96.9	100.6	87.4	92	105.3	116.8	95.6	105.6
Bra040667	34.2123	26.9592	5	14	5	1	319	35.361	5.72	99.5	98.3	102.1	100.6	100.2	96.4	105	97.9
Bra040613	4.25412	11.2821	3	3	3	1	195	22.412	9.64	102.2	98.1	100.6	104.3	100.4	90.8	104.3	99.3
Bra040609	53.3411	18.6196	12	28	5	1	623	66.424	8.05	97.7	101.4	92.7	98.9	102.3	99.8	105	102.2
Bra040608										0	0	0	0	0	0	0	0
Bra040607	56.2614	17.7365	9	32	1	1	592	64.757	5.69	105.9	104.8	93.2	94.3	98.8	106.4	97.7	98.9
Bra040604	9.75724	7.65306	3	4	3	1	392	43.351	7.37	96.2	98.3	100.4	102.6	98.6	100.9	104	99
Bra040599	16.8772	18.8153	5	8	5	1	287	32.619	6.46	128.3	102.4	94.7	90.5	85.1	102.9	95.3	100.7
Bra040597	14.7178	7.77096	4	6	4	1	489	52.422	6.74	111.7	101.2	92.5	94.3	99.4	104.1	103.7	93
Bra040594	82.4061	41.2371	10	27	10	1	388	41.332	5.73	101.9	100.3	101.7	98	99.9	98.9	102.3	96.9
Bra040592										0	0	0	0	0	0	0	0
Bra040569	147.158	56.351	22	94	2	1	433	48.631	6.79	98.2	100.6	101.5	97	95.5	101.6	102.6	103.1
Bra040563	64.1952	17.7778	9	31	4	1	585	63.875	9.04	104.1	96.8	93.5	94.3	109.2	99.1	103	100
Bra040558										0	0	0	0	0	0	0	0
Bra040547	123.002	36.1299	23	49	10	1	739	84.709	6.6	91	114.1	87.8	89.2	93.3	125.9	94.6	104.1
Bra040546	50.2628	14.6699	11	27	8	1	818	93.674	6.96	89.4	118.4	91.2	92.2	90.6	128.1	91.5	98.6
Bra040539	58.585	54.8387	7	43	1	1	124	14.068	9.55	127.9	98.4	102.9	94	99.4	85.6	96.8	95.1
Bra040512	51.5395	48.1818	6	31	1	1	110	12.232	6	94	110.8	104.8	97.7	94.5	101.6	97.6	99
Bra040509	80.9022	20.4251	17	28	17	1	1082	121.69	5.82	94.7	96.3	99.1	102.2	100.4	100.6	106.1	100.6
Bra040496	19.2665	9.66184	5	7	3	1	621	69.121	8.79	99	97	92.4	92.6	101.8	108.2	108.9	100.1
Bra040490	45.9139	46.4646	3	39	2	1	99	10.532	8.68	87.7	108.3	107.9	107.9	96	98.3	89.3	104.7
Bra040485	11.3671	11.0429	3	4	3	1	326	35.404	9	93	94.6	92.4	94.5	99	106.6	111.7	108.1
Bra040484	10.9425	4.12621	2	2	2	1	824	90.749	6.29	91.4	95.4	103	111.4	95.9	100.6	100.2	102
Bra040482	11.787	17.9641	2	3	2	1	167	18.149	7.93	132.9	114.5	100.7	90.9	84.8	92.6	90.4	93.3
Bra040449	103.846	36.0146	19	44	12	1	547	61.948	6.77	99.4	106.7	99.6	102.2	96.9	99.6	97.4	98.3
Bra040448	89.7753	39.528	14	64	14	1	339	36.706	9.41	100.4	104.2	99.7	103.6	96.2	102.3	94.6	99
Bra040447	12.8024	8.69565	5	9	4	1	529	58.549	10.4	93.2	96.4	102.2	106.8	101.5	95.2	103.3	101.4
Bra040440	41.6749	33.244	10	17	5	1	373	40.574	6.9	91.5	98.9	95.9	97.5	105.4	103.8	105	102.1
Bra040439	34.2248	26.1261	6	9	6	1	333	36.468	5.72	105.3	97.3	107.1	95.2	94.7	101.7	104.5	94.3
Bra040433	89.5959	44.3864	15	73	1	1	383	41.358	7.24	105.7	113.1	101	103.6	99.7	93.2	87	96.8
Bra040432	12.7917	8.02239	4	4	3	1	536	58.458	4.69	100	99.4	99.4	95.7	97.4	99.5	102.4	106.2
Bra040427	42.9071	28.1967	7	22	7	1	305	33.444	9.36	97.8	126.5	96.9	97.4	88.1	110.3	85.7	97.3
Bra040419	70.8725	42.3729	13	32	13	1	413	46.265	5.15	92.3	96.5	103.2	101.2	98.6	103.2	101.2	103.8
Bra040416	15.0021	5.17647	2	4	1	1	425	46.767	4.94	105	101.4	101.9	97.2	90.5	101.5	105.7	96.9
Bra040414	2.16673	1.9174	1	1	1	1	678	77.559	5.15	106	103.8	110	88.3	88	101.2	116.2	86.4
Bra040411	45.4038	21.3904	9	16	9	1	561	62.022	7.37	109.4	102	104	98.8	92.9	98.5	97.4	97
Bra040406										0	0	0	0	0	0	0	0
Bra040361	36.8406	10.1291	10	17	4	1	1007	110.12	7.74	93	94.4	98.7	105.9	97.3	98.4	107.9	104.4
Bra040341	174.446	48.2143	18	102	3	1	504	54.546	7.37	90.1	97.2	102	105.3	96.9	98.6	103.8	106.2
Bra040327	11.4088	10.3943	3	4	3	1	279	30.938	9.26	98.7	99.4	102.1	105.6	91.9	94.8	104.4	103.1
Bra040323	15.1849	21.3389	5	10	3	1	239	26.506	8.38	97	91.6	98.3	96.2	125.4	93.6	101.9	96.1
Bra040318	25.807	30.7692	4	15	4	1	130	14.222	5.81	118.5	103	85.2	88	114.4	105.6	94.8	90.5
Bra040306	19.2586	21.6828	6	7	6	1	309	33.957	7.91	103.2	98.9	96.3	94.8	93.5	105.6	105.4	102.4
Bra040301	26.6124	7.73362	4	9	4	1	931	104.883	5.12	98.9	98.3	100.7	99.8	92.4	98.9	106.6	104.5
Bra040296	138.098	25.7931	19	89	2	1	725	79.183	9.04	99	95.7	105.3	97.6	94.7	103	109.3	95.5
Bra040277										0	0	0	0	0	0	0	0
Bra040246	37.902	30.5476	10	18	5	1	347	38.81	4.56	91.8	102.1	83.1	87.2	103.8	136.8	91.7	103.4
Bra040242	136.339	58.7387	30	77	1	1	555	60.231	5.9	98.3	112.4	116.2	92.5	86.3	100.6	95.9	97.9
Bra040225	44.3308	26.0504	10	16	5	1	595	64.854	6.04	101	104.3	97.4	100.3	99	98.6	99.1	100.3
Bra040207	35.3407	46.5753	7	35	4	1	146	16.559	10.32	95.1	95	103.9	108.7	98.6	95.4	102.9	100.5
Bra040187	25.7576	18.6111	4	6	4	1	360	38.716	6.11	104.9	98.8	102.6	94.3	99	96	106.9	97.5
Bra040179	8.59004	6.25	3	4	2	1	432	47.954	5.2	108.9	100	95.6	99	95.3	98.7	103.2	99.5
Bra040162	84.2883	45.9854	10	71	2	1	274	30.339	7.33	100.1	108	98.5	95.2	89.4	109.4	93.9	105.5
Bra040161	73.5383	38.3285	12	55	6	1	347	37.147	8.95	93.2	92.5	102.5	109.7	103.8	95.5	103.1	99.8
Bra040160	9.8664	9.91379	2	3	2	1	232	25.561	4.96	107.4	104.1	98.2	97.1	101.4	96.8	92.9	102.2
Bra040137	5.62709	4.0404	1	2	1	1	297	33.065	10.17	108.5	115.4	105.5	108.6	93.8	84.9	92.2	91.2
Bra040136	24.628	17.1558	7	12	6	1	443	48.894	5.74	101.9	95.6	107.4	106.8	93.4	91.7	103.4	99.7
Bra040132	31.7708	20.6983	8	21	1	1	401	45.352	5.78	108.8	104.1	108.2	97.4	83.2	103.2	103.9	91.3
Bra040131										0	0	0	0	0	0	0	0
Bra040123	7.71951	4.54545	2	2	2	1	594	64.976	6.3	117.7	114.6	98	93.1	89.5	99.7	96.8	90.6
Bra040120	59.5679	41.4545	7	23	7	1	275	29.272	6.25	115.2	113.4	94.5	98	90.5	102.4	90.2	95.8
Bra040119	143.683	49.0421	13	115	3	1	261	29.786	9.79	98.1	98.5	103.8	105.3	97.4	96.9	100.1	100
Bra040100	33.4667	20.2985	6	21	1	1	335	35.786	7.03	96.2	89.6	92.1	97.4	106.9	99.9	111.9	105.9
Bra040093	86.0806	30.2711	19	42	19	1	664	74.277	8.18	94.2	93.9	107.9	108.1	98.6	97.3	104	96.1
Bra040088										0	0	0	0	0	0	0	0
Bra040080	98.3096	36.1059	17	63	4	1	529	58.029	8.5	95	104.5	108.5	108.2	95.4	96.4	93.9	98.2
Bra040069	95.2099	25.0278	17	32	2	1	899	99.52	5.85	93.1	101.2	101.7	101.5	99	104.8	100.5	98.2
Bra040067	39.313	44.7489	8	32	2	1	219	25.113	9.29	104.5	94.5	91.6	102.6	98.1	104.7	108.4	95.6
Bra040054	4.82013	2.50784	2	2	1	1	638	69.221	7.71	96	97	96.9	103.2	106.2	97.6	103.7	99.4
Bra040046	84.9403	40.5479	10	74	2	1	365	39.022	7.23	110.5	91.7	111.9	100.4	99.3	90.7	104.7	90.8
Bra040031	26.5056	14.1975	5	12	2	1	486	50.228	8.54	107	96.8	100.5	96.4	102	97.6	106	93.7
Bra040027	145.11	34.8259	23	69	1	1	804	91.027	5.49	95.3	91.8	107.5	104.3	94	105	103.7	98.4
Bra040022	25.7061	18.146	7	12	2	1	507	57.669	8.47	94.4	95.4	101	105.9	95.3	99.2	106.9	101.8
Bra040021	21.023	5.96107	4	8	2	1	822	87.96	6.89	93.5	92.1	99.5	100.7	108.3	103.8	104.9	97.3
Bra040010										0	0	0	0	0	0	0	0
Bra039987	245.541	56.5702	17	308	2	1	449	50.6	4.83	89.6	95.7	95.4	102.4	103.4	99.4	108.5	105.7
Bra039980	4.87262	10.2222	2	4	2	1	225	25.725	5.27	110	107.8	102.2	95	90.2	98.5	97.5	98.6
Bra039973	48.6787	31.2977	7	29	5	1	262	27.796	6.89	94.4	92	101.6	96.1	105	100.6	106.6	103.7
Bra039966										0	0	0	0	0	0	0	0
Bra039965										0	0	0	0	0	0	0	0
Bra039956	65.2381	39.6947	7	30	5	1	262	26.676	4.83	120.2	89.2	120.4	106.2	102.1	81.1	96	84.8
Bra039947	9.34866	2.94683	3	3	3	1	1561	165.195	9.66	105.6	95.9	95.3	98.2	105.6	92.4	108.7	98.4
Bra039946	65.0595	76.8293	4	45	4	1	82	8.428	4.81	98.3	105.6	118.5	104.9	108.5	94.7	86.6	82.9
Bra039945	35.0993	17.8295	4	24	2	1	258	26.811	7.09	105.5	97.7	101.3	94.3	101.3	98.6	108.8	92.5
Bra039942	17.7481	15.7143	5	8	3	1	420	48.559	9.42	102.7	105.2	95.2	96.2	89.4	111.4	99.9	100
Bra039936	5.66655	4.73684	2	4	2	1	380	43.499	6	110.2	99	98.3	107.8	98.2	90.7	100.8	94.9
Bra039935	51.4988	20.9719	14	24	7	1	782	87.355	4.36	90.2	92.3	94.6	102	109	99.5	111.1	101.3
Bra039913	21.0738	39.4958	5	15	1	1	119	13.021	9.09	97.2	104	103.7	103.6	99.5	99.4	90.8	101.9
Bra039865	121.35	58.3756	21	81	4	1	394	44.528	7.01	113.9	98.6	99.6	99.9	95.7	98.3	96.5	97.6
Bra039844	133.359	35.8974	17	82	6	1	507	56.448	5.82	96.1	101.4	99.4	107.8	93.8	99.9	100.3	101.2
Bra039830										0	0	0	0	0	0	0	0
Bra039825	167.109	18.6594	11	277	1	1	552	63.005	8.37	126	89.1	89.5	102.6	115.1	95.4	97.9	84.5
Bra039812	5.21361	5.76497	2	2	2	1	451	48.021	7.56	103.4	97.2	97.9	96	96.4	106.3	108.8	94
Bra039807	53.9544	44.6512	10	56	2	1	215	23.819	8.22	90.5	108.2	102.1	95	105.4	107.4	90.9	100.5
Bra039768	8.25407	2.84553	3	4	1	1	984	110.731	6.62	94.4	105.5	96.3	104.5	91.4	108.4	97.4	102.1
Bra039757	30.2419	21.5842	7	9	6	1	505	54.203	5.49	97.1	96.3	102.9	102.1	102.3	100.1	100.3	99
Bra039756	69.1294	32.8652	7	45	1	1	356	39.177	5.36	97.5	101	93.3	96.6	82.1	110.7	109.2	109.6
Bra039749	9.35483	17.5439	2	3	2	1	171	18.546	4.7	105.4	100.4	92.3	98	99.4	106.4	99.8	98.2
Bra039748	7.87474	12.844	2	2	1	1	218	24.416	4.74	106.1	101.1	102.4	97.7	87.7	102.2	105.6	97.2
Bra039746	322.324	63.3495	24	270	1	1	412	45.977	6.74	81.5	89.5	112.1	117.7	107.9	97.5	91.3	102.6
Bra039731	57.7681	16.9713	11	24	9	1	766	83.74	5.95	99.4	102	102.5	103.7	99.1	98.8	97.2	97.4
Bra039708	135.822	46.8944	11	93	3	1	322	33.882	5.59	105.5	104.7	95.7	95.8	101	103.2	94.2	99.9
Bra039705	195.573	24.8162	14	262	11	1	544	62.112	6.39	121	97.5	108.5	100.1	109.4	81.9	92.3	89.3
Bra039695	96.3247	22.8614	11	37	2	1	678	76.378	6.81	108.1	98.8	103	102	96	96.8	98.5	96.8
Bra039689	2.14789	2.62172	1	1	1	1	267	30.146	9.39	101.9	106.5	103.9	97.3	92.5	95.5	96.1	106.2
Bra039688	144.086	53.5211	20	84	1	1	426	47.717	7.11	93.9	92.9	97.4	97.5	97.9	106.2	111.3	102.8
Bra039687	16.8829	4.72879	3	8	1	1	719	78.037	6.34	93.6	108.2	83.3	81.5	100.5	105.5	115.3	112.2
Bra039685	5.11262	12.931	2	3	2	1	116	13.372	9.28	97.3	95.4	108.2	100.4	104.3	98	100.7	95.7
Bra039681	43.2482	45.4918	7	21	4	1	244	26.535	6.23	111.5	91.5	95.6	89.5	111.7	105.1	107	88.1
Bra039679	366.728	53.0562	35	229	11	1	818	90.243	5.26	92.9	99.3	98.3	100.8	104	104	100.4	100.3
Bra039678	22.8862	23.6749	6	11	6	1	283	30.069	8.41	107.8	95.4	96.6	91	103.8	101.7	106.1	97.6
Bra039670	5.13774	17.5439	2	3	2	1	114	12.613	5.53	112.7	98	91.8	98.4	103.8	101.5	102.2	91.7
Bra039666	43.3157	30.5344	9	14	4	1	393	41.657	5.64	111	106.5	95	95.5	94.6	105.3	95.9	96.4
Bra039664	20.6299	13.9759	5	6	2	1	415	42.291	8.82	106	102.2	107.9	104.9	95.1	93.7	98.3	91.9
Bra039662	111.237	33.2353	12	100	2	1	340	35.736	8.35	104.2	101	102.3	108.4	100.4	95	88.7	100.1
Bra039661	54.0884	20.3125	9	28	3	1	576	62.685	5.5	105.1	112.9	89.9	91.4	96.7	112	92.3	99.7
Bra039650	4.2529	4.19355	1	1	1	1	310	34.156	8.92	121.2	91.6	98.9	102.9	95.7	93.6	112.6	83.5
Bra039646	11.5531	11.9639	5	7	5	1	443	50.275	5.88	103	105.9	86.7	92.2	101.3	109	101.1	100.8
Bra039627	5.88284	3.66569	2	2	1	1	682	78.239	6.3	121.2	103.7	101.7	92.9	88	100.5	97.8	94.1
Bra039623	11.3274	22.1591	3	5	3	1	176	18.92	5.95	113.4	99.1	96	103	91.4	100.2	104.4	92.6
Bra039579	45.3349	28.6353	10	14	10	1	447	49.879	5.91	93.9	92.2	99.4	98.7	101.8	102.9	106.3	104.9
Bra039557										0	0	0	0	0	0	0	0
Bra039556	4.63935	3.57942	2	3	1	1	447	49.366	4.91	91.7	101.6	92	94.7	105.3	101.1	102	111.5
Bra039555	15.5463	14.3836	6	8	5	1	438	48.093	5.26	104	104.8	97.3	99.4	92.1	102.9	101.4	98.1
Bra039543	1.49295	1.27119	1	1	1	1	944	104.989	6.83	98.2	104.8	105.3	94.8	96.6	94.8	107.9	97.4
Bra039542	10.401	13.0112	3	4	3	1	269	30.5	9.01	100.2	102	111.3	105.8	94	93.3	97	96.4
Bra039540										0	0	0	0	0	0	0	0
Bra039529										0	0	0	0	0	0	0	0
Bra039506	303.297	60.5381	18	331	1	1	446	49.936	4.79	83.1	91.7	95.1	97	107.2	106.4	111.2	108.2
Bra039494	6.75196	6.85841	2	2	2	1	452	50.383	5.83	106.8	109.1	100.1	106.4	96.1	93.2	100.2	88.1
Bra039489										0	0	0	0	0	0	0	0
Bra039464	9.14426	7.04787	4	5	4	1	752	81.851	6.89	100.3	98.5	100.2	97.1	100.8	99.5	103.1	100.4
Bra039463	3.63284	5.15152	2	2	2	1	330	37.22	7.56	105.8	87.7	105.3	93.7	108.8	97.9	107.4	93.3
Bra039457	18.4667	10.8742	4	5	4	1	469	51.182	6.04	92.5	98.6	96.5	102.7	90.4	102.6	111.4	105.4
Bra039455	1.83387	3.42105	1	1	1	1	380	42.334	6.98	112	96.7	100.7	92.8	95.1	101.2	113.7	87.7
Bra039452	33.813	12.0462	6	9	5	1	606	61.227	8.53	95.6	100.7	100.6	100.3	101	102.7	99.5	99.6
Bra039448	118.921	19.5576	13	91	12	1	859	96.211	5.36	95	93.3	113.2	106.7	95.5	98.2	96.4	101.7
Bra039444										0	0	0	0	0	0	0	0
Bra039439	63.6527	24.7376	15	38	7	1	667	73.141	5.35	89.9	96.8	99.6	99.3	100.9	104.8	105.7	103.1
Bra039414										0	0	0	0	0	0	0	0
Bra039394	27.0044	20.1521	5	11	4	1	263	30.559	11.53	97.6	90.9	104.6	108.5	98.8	92.3	108.2	99.1
Bra039383	66.446	29.6146	10	19	2	1	493	53.819	6.01	105.9	97.8	96.6	100	98.4	102.4	101.4	97.6
Bra039380	16.664	13.5359	4	7	4	1	362	37.653	8.73	99.4	96.7	103.4	97	103.8	99	104.8	95.9
Bra039370	12.4587	17.0732	4	8	4	1	205	22.593	9.03	108.9	104.6	100.2	105.4	96	93.5	96.7	94.9
Bra039366	18.1966	8.98502	5	7	2	1	601	66.532	5.36	94.7	96.7	102.5	100.7	99.5	97.6	104.4	103.9
Bra039342	317.284	60	25	233	1	1	480	50.081	7.47	100.3	106.5	104	104.3	101.8	96.4	90.1	96.5
Bra039337										0	0	0	0	0	0	0	0
Bra039329	30.4944	18.1237	10	13	10	1	469	52.906	6.07	97.5	94.3	111.1	103.1	98.6	91.6	104.3	99.5
Bra039325										0	0	0	0	0	0	0	0
Bra039312	63.0899	34.6228	13	27	9	1	517	59.14	8.13	99.7	97.3	101.7	103.5	96.5	98.3	100.4	102.6
Bra039311	44.5776	44.1026	10	40	5	1	195	21.453	6.16	114.4	107.9	84	90.7	104.8	106.6	93.2	98.5
Bra039301	51.0618	18.9286	5	40	1	1	280	30.128	8.68	95.7	88.8	69.9	74	120.5	126.1	118.3	106.7
Bra039269	12.9491	11.6095	4	6	3	1	379	41.7	10.67	122.6	108.5	90.7	95.3	98.4	100.1	88.6	95.8
Bra039237	239.276	49.0196	18	152	6	1	510	53.304	5.8	98.9	97.8	105	102.1	102.7	97.7	95.5	100.3
Bra039236	34.0832	22.5933	11	17	11	1	509	57.939	8.82	109.6	93.8	107.5	100.6	95.9	90.8	105.2	96.6
Bra039198	16.8251	12.4101	5	6	2	1	556	61.972	5.83	94.7	94.8	101.2	99.2	98.4	100.1	109.9	101.8
Bra039190	10.0389	4.07674	3	5	1	1	834	93.349	7.06	100.6	99.6	99.9	101.5	77.1	116.2	101.5	103.6
Bra039185	24.7622	7.76923	9	9	9	1	1300	141.789	5.31	91.4	103.2	94.9	102.8	102.4	106.6	98.5	100.1
Bra039182	66.8837	47.1154	7	34	2	1	208	24.088	9.83	105	97	99.2	99	93.2	97.2	107.2	102.1
Bra039174	2.67121	1.76991	1	1	1	1	791	88.851	8.56	96.5	130.4	88.6	109.2	112.2	88.7	77.8	96.6
Bra039172	152.035	44.877	21	87	3	1	488	53.781	6.81	92.2	101.3	107	103.1	96.8	97.7	98.9	102.9
Bra039167	212.162	13.6383	52	70	8	1	4810	534.53	5.94	94.3	99.5	96.1	98.2	101.1	106.8	103.1	100.9
Bra039162	94.3338	37.296	12	39	4	1	429	48.167	4.98	95.7	101.5	113.3	100.6	97.3	94.4	101.7	95.4
Bra039155	17.0707	7.82241	3	4	3	1	473	53.288	8.92	101.7	92.2	108.8	97.6	90.1	99.2	105.4	104.9
Bra039146	34.58	22.7273	11	17	1	1	506	57.693	8.12	95.5	100.2	103.2	94.2	94.2	103.7	107.9	101.2
Bra039144	43.5575	19.0566	9	28	4	1	530	56.875	6.84	96	123.4	87.7	95.9	92.1	113.5	89.6	101.9
Bra039140	3.24672	2.8169	1	1	1	1	710	81.492	4.92	105.7	99.1	104.8	96.9	93.6	94.7	107.9	97.3
Bra039138	9.32093	4.02075	3	5	3	1	771	85.07	6.73	107	96.3	94.9	101.3	92.4	100.5	108.7	98.8
Bra039131	72.961	38.3436	10	54	5	1	326	35	6.07	108.4	102.5	99.3	100.5	101.8	94.9	95.5	97.2
Bra039126	44.7557	37.0861	9	23	5	1	302	32.704	6.02	93.6	96.9	99.7	99	102	103	104.1	101.7
Bra039122	1.54791	1.00402	1	1	1	1	996	112.378	8.44	86.3	86.7	109.4	108.7	113.9	72.7	120.8	101.5
Bra039121	66.1498	58.1818	7	45	3	1	110	12.286	6	101.3	135.5	91.6	89.4	92.9	111.5	85.2	92.7
Bra039120	61.9096	28.4375	17	28	7	1	640	73.064	6.58	97.5	124.7	92.4	94.2	99.6	107.7	89.2	94.6
Bra039115	66.9453	34.5794	10	19	4	1	428	46.599	5.14	104.1	102.4	102	101.8	95.2	99.5	96.7	98.4
Bra039110	28.4852	34.3023	6	12	5	1	172	19.319	6.54	114.2	102.2	96.1	91.6	99.7	102.9	97.6	95.7
Bra039095	9.93114	3.78109	2	3	2	1	1005	111.229	7.85	96.7	96.5	98.1	103.5	94.2	105.3	109.6	96
Bra039090	19.2747	18.4466	7	8	7	1	412	45.877	9.1	92.5	92	103	102	99.5	100.3	108.3	102.5
Bra039082	45.6391	28.4444	6	24	1	1	225	24.763	8.44	100.2	103.7	89.7	104.5	99.1	101.9	90.1	110.9
Bra039071	32.502	43.0851	6	17	4	1	188	19.867	7.56	87.3	73.9	158.7	125.7	86.1	73.4	113.4	81.5
Bra039059	97.9643	49.6933	13	46	13	1	326	36	8.72	101.2	90.8	88.6	91.1	102	106.1	109.4	110.8
Bra039055	3.34785	0.848057	1	1	1	1	1415	155.025	7.2	108.6	99.2	107.9	97.1	93.9	98.3	108	87
Bra039042	58.5755	13.738	13	29	1	1	1252	136.621	8.41	86	95.9	85.1	100.9	93.7	125.6	103.9	108.9
Bra039041	27.4339	43.3333	6	39	6	1	120	13.671	11.5	102.9	84.9	103.3	107.9	111.4	86.3	109.5	93.9
Bra039035	7.48122	2.52101	2	3	2	1	952	106.02	7.61	98.7	101.9	107.2	101.2	88.9	102.1	102.8	97.2
Bra039029	150.949	40.2062	18	83	1	1	582	64.358	7.09	101.9	98	105.2	106.5	96	89.4	102.2	100.7
Bra039026	2.93293	8.54093	1	1	1	1	281	30.145	5.72	90	109.7	109.2	104	106.7	102.7	88.7	89.1
Bra039025	106.751	38.8	15	43	10	1	500	54.028	5.64	92.5	96	110.6	108.7	95.2	89.7	104	103.4
Bra039014	84.0865	43.3566	8	56	2	1	143	16.009	10.51	97.6	95.7	104.8	101	103.6	93.3	101.3	102.6
Bra039004	13.44	15.3584	4	7	3	1	293	31.767	5.85	105.3	100.9	102.2	100.1	95.7	98.6	101.5	95.7
Bra038992	75.2617	28.9474	5	77	5	1	190	20.636	4.84	123.8	92.4	98.2	99.6	109.5	85.2	101	90.3
Bra038964	86.2476	39.4958	13	41	4	1	476	52.402	5.35	99	98.6	102.5	100.8	101	98.8	101	98.3
Bra038952										0	0	0	0	0	0	0	0
Bra038946	99.6617	32.9167	12	48	10	1	480	55.366	7.81	99.1	96.5	102.4	102.3	102.5	95.8	102.9	98.7
Bra038942	18.0902	19.2171	4	4	2	1	281	30.466	6.77	104.4	102.7	96.5	100.4	96.3	97.4	101.8	100.3
Bra038938	14.3006	8.57143	6	6	6	1	770	85.994	7.47	93.7	94.8	109.1	105.8	97.3	92.6	105.8	100.9
Bra038929	25.1367	30.2703	5	13	5	1	185	20.609	8.92	107.9	98.5	88.9	91.9	98.3	106.9	104.5	103.3
Bra038911	14.4569	6.3354	5	6	5	1	805	86.916	8.43	99.5	101.3	98.4	104.7	95.4	95.6	104	101.1
Bra038900	38.1646	18.3811	10	19	1	1	593	67.408	8.43	92.7	98.8	98.4	90.3	101.1	97.8	109.1	111.8
Bra038876	4.23232	3.36391	1	2	1	1	327	36.999	5.44	115.3	91.2	113.5	89.3	101.1	96.6	107.3	85.7
Bra038829	6.38491	3.46639	2	2	2	1	952	103.743	7.93	101.9	92.6	101.4	96.9	90.4	107.5	114.5	94.8
Bra038817	36.778	20.743	5	14	3	1	323	36.227	7.2	98.8	100.6	99.6	97	97.8	103.9	102.4	99.9
Bra038811	68.6962	37.1308	10	55	5	1	237	25.847	4.91	95.6	113.6	74.6	73	93.6	154.1	85.7	109.7
Bra038801	14.297	21.8391	3	5	3	1	261	28.952	4.7	109.8	105.3	88.8	101.9	92.1	106.8	87.4	108
Bra038799	30.3343	15.7009	9	22	3	1	535	60.069	9.67	108.3	105	97.9	100.8	93.2	103.5	97.8	93.4
Bra038797	212.378	35.3612	36	111	18	1	1315	144.887	5.62	94.9	92.9	111.2	109.9	96.2	91.9	103.4	99.6
Bra038784	83.3668	26.0526	16	41	8	1	760	82.61	8.31	92.6	94.7	100.8	101.4	100.7	96.6	109.8	103.4
Bra038764										0	0	0	0	0	0	0	0
Bra038753	42.5796	42.029	6	26	1	1	207	22.007	9.09	119.9	90.2	96.1	93.4	107.6	92.7	95.6	104.6
Bra038740	8.19261	2.75974	1	2	1	1	616	67.863	9.54	94	108.4	109.3	93.9	96.9	95.4	102	100.1
Bra038734	475.474	62.6154	35	485	4	1	650	71.227	5.25	124.7	123	85.3	87.7	110.6	105.8	80.9	82
Bra038725	38.7907	38.0488	6	17	3	1	205	22.989	6.39	102.2	103.5	110.7	100.7	97.6	93.1	101.2	91.2
Bra038702	11.9623	9.04645	2	2	2	1	409	47.194	6.61	107.6	95.8	99.9	98.1	90.7	103.5	102.6	101.8
Bra038700	87.9487	45.2308	10	64	7	1	325	35.976	8.87	121.5	115.9	87.9	94.1	95.8	97.4	93.3	94.2
Bra038690	9.90929	1.54004	2	2	2	1	1948	216.534	7.78	104.6	100.7	92.6	107.5	82.9	101.2	108.8	101.7
Bra038688	27.3061	25	4	9	3	1	200	21.371	5.97	113.5	102.5	101.9	97.1	94.7	100	102	88.2
Bra038680	8.68966	13	3	5	1	1	200	22.571	5.06	105.7	104.9	100.8	99.1	101	100.8	93.8	93.8
Bra038678	9.73655	27.451	3	4	3	1	153	16.956	5.66	105	99.8	102	101.3	96.4	96.6	94.8	104.1
Bra038675	98.0264	37.8641	21	45	2	1	618	69.931	6.01	87.4	105.3	104	98.1	96.4	108.8	96.1	103.8
Bra038649	32.0426	22.9885	8	12	8	1	435	46.311	7.65	93.2	98.3	102.9	102.1	99.2	98.6	104.2	101.6
Bra038648	31.6494	30.9764	7	18	7	1	297	34.385	6.64	93.8	103.7	98.8	100.3	93.4	101.8	98.3	110
Bra038640	41.6347	40.4762	7	13	1	1	252	27.553	8.44	88.6	94.7	106.2	106.6	99.2	94.9	103	106.9
Bra038629	79.812	24.0353	20	37	20	1	907	99.971	8.32	99.1	99	99	101.4	96.6	102.1	101.9	100.9
Bra038628										0	0	0	0	0	0	0	0
Bra038621	30.3246	25	6	19	1	1	232	25.531	8.54	110.7	103.6	91.9	93.8	105.9	102	96.3	95.9
Bra038615	73.1971	25.9459	14	20	2	1	740	82.417	5.05	95.8	102.8	95.5	93	99.6	113.7	95.1	104.6
Bra038614	14.9292	4.60048	2	10	1	1	413	45.793	6.43	86.7	100.9	94	99	100	110.1	96.4	113
Bra038574	3.62269	3.7037	1	1	1	1	351	39.647	6.77	112.4	99	92.7	105.9	91.8	102.1	103.4	92.8
Bra038548	11.5006	5.20833	4	4	1	1	864	97.781	6.62	78.1	110.2	97.8	95.2	106.6	107.3	98.7	106.2
Bra038542										0	0	0	0	0	0	0	0
Bra038537	47.1927	22.479	9	15	6	1	476	51.211	8.1	98.4	102.4	102.7	104.2	93.3	99.4	97	102.5
Bra038528	15.0869	8.88889	6	8	3	1	810	90.255	5.99	97.9	94.4	98.5	102.7	97	101.9	108.2	99.3
Bra038526	47.3069	33.4395	9	19	9	1	314	34.904	5.25	116.6	100.4	98	98.6	98.4	96.7	98.6	92.7
Bra038519	46.1512	18.3124	7	18	6	1	557	61.018	8.03	97.3	99.5	100.2	97.3	94.9	105.2	104.1	101.4
Bra038448	59.2983	9.7973	17	24	17	1	2072	234.101	6.32	94.6	94.7	94.3	112.7	100.9	101.9	103.5	97.5
Bra038447	9.25185	9.94152	3	3	3	1	342	37.697	6.27	101.1	107.3	110.7	97.1	88	98.2	96.2	101.3
Bra038432	135.033	35.6115	15	74	13	1	556	62.782	5.45	102.1	102.8	92.3	93.9	97.1	104.7	105.6	101.5
Bra038424	39.2748	28.1755	9	14	9	1	433	48.597	6.23	101.4	99.3	98.7	96.4	99.6	104.5	104.4	95.8
Bra038389	20.8636	13.3333	2	3	2	1	285	32.032	8.21	98.2	96.2	100.6	109.7	91.9	105.8	96.3	101.2
Bra038377	36.9288	33.3333	8	16	1	1	234	25.642	9.35	126	118.2	89.9	84.5	101.2	81.6	102.7	95.9
Bra038371	25.9292	30.5825	5	11	1	1	206	22.786	5.3	107.5	114.7	98.5	95.8	79.1	107.2	94.9	102.3
Bra038353	11.6939	3.86385	3	3	3	1	1087	124.858	5.45	96.8	95	103.1	96.8	99	100.4	111.5	97.3
Bra038327	5.91257	2.10177	1	1	1	1	904	103.591	5.49	90.5	94.2	103.6	104.7	98	105.2	105	98.8
Bra038318	9.90734	5.87084	3	6	1	1	511	55.738	7.01	83.4	90.5	122	106.7	89.3	99	111.2	97.8
Bra038311										0	0	0	0	0	0	0	0
Bra038298	32.3548	9.31373	6	10	1	1	816	90.431	4.63	116.3	101.8	102	94.6	91.4	101.3	99.9	92.6
Bra038291	31.159	17.3594	6	11	6	1	409	44.612	8.1	96.7	100.7	99.2	98.6	96.2	105.7	100.4	102.5
Bra038267	56.6863	52.5547	8	59	3	1	137	15.032	10.02	102.8	98.1	98.2	107.7	107.6	90	99.3	96.2
Bra038265	90.0754	36.9681	15	102	2	1	376	41.925	9.11	97.4	100.5	100.6	97.2	97.3	104.6	99.2	103.2
Bra038259										0	0	0	0	0	0	0	0
Bra038252	101.24	24.3101	16	43	16	1	761	83.431	5.87	102.6	103	98	95.5	92.7	106.3	99.6	102.3
Bra038248	10.7382	9.21986	3	4	3	1	423	48.235	5.74	97.6	101.5	102.2	107.5	95.3	99.2	97.7	98.9
Bra038238	3.40894	3.07971	1	1	1	1	552	59.377	8.06	111.6	111.5	103.1	86.1	90.9	93	101.3	102.5
Bra038233										0	0	0	0	0	0	0	0
Bra038229	4.09211	1.52672	1	1	1	1	786	87.769	6.51	94	99	120.1	91.6	96.2	104.9	101	93.1
Bra038208	50.2395	23.356	7	17	7	1	441	47.866	6	105.3	99.3	97.5	98.1	101	96.7	104.3	97.9
Bra038166	173.284	49.0566	18	119	4	1	424	48.21	4.58	106.3	95.3	94.6	98.1	112.9	95.1	102	95.7
Bra038129	7.59266	4.84928	3	3	3	1	763	86.187	6.15	105.1	99.6	107.2	94.1	97.6	95.7	101.7	98.9
Bra038124	48.8808	15.9961	15	26	13	1	1019	112.9	5.86	92.2	93.4	98.4	104.3	94	99.8	111.4	106.7
Bra038113	24.529	16.9082	6	7	3	1	414	42.37	8.1	99.9	96.9	99.8	102	103.9	94.5	103	100
Bra038111	39.7368	13.6752	6	17	2	1	585	63.637	5.59	95.9	112.2	95.3	90.1	94.9	116.4	99.4	95.7
Bra038106	16.8847	9.375	6	7	4	1	832	92.154	8.29	93.9	100.5	97.8	95.5	99.5	106.6	104.7	101.5
Bra038102	95.2618	63.4259	10	71	10	1	216	23.94	6	110.4	100.9	101.9	92.6	95.4	103.7	95.1	100
Bra038088	111.466	33.3333	13	61	4	1	498	56.142	5.35	132.9	100.1	106.6	89.8	96.7	91.8	90.9	91.3
Bra038085	3.30068	4.0107	1	1	1	1	374	40.416	5.38	123.9	99	100.3	97.3	91.2	93.6	94.5	100.1
Bra038070	197.646	39.6703	28	95	4	1	910	102.347	4.91	84.7	94.4	105.5	103.1	99	103.9	105.6	103.8
Bra038064										0	0	0	0	0	0	0	0
Bra038059	4.25274	9.67742	1	1	1	1	124	13.7	8.62	109.1	108.1	90.2	114.3	87	90	98	103.3
Bra038040	4.03208	2.39391	2	2	2	1	919	104.388	7.68	103.6	100.3	100.3	100.9	95.1	98.2	105.9	95.6
Bra037988	18.5743	19.898	4	13	1	1	196	20.757	7.62	113.3	83.7	102.1	106	106.5	83	109	96.4
Bra037981	2.43168	2.94118	1	1	1	1	272	31.681	7.28	112.7	95	89.3	98.3	109.9	98.3	98.9	97.6
Bra037978	15.0907	6.33423	3	3	1	1	742	82.803	5.74	96.5	95	100.1	99.1	97.1	94.6	122.6	95
Bra037976	62.1876	27.9113	12	41	2	1	541	58.474	7.61	96.5	100.6	102.6	103.3	102.9	93.9	97.6	102.4
Bra037958	44.0089	14.8289	4	58	1	1	263	29.174	5.69	113.1	86.9	108.6	97.2	116	89.9	103.6	84.8
Bra037957	135.704	37.859	13	138	10	1	383	42.972	8.1	112.7	91.9	116.1	112.3	94.7	81.2	98.4	92.6
Bra037955	2.91757	2.53807	1	1	1	1	394	43.549	5.85	79.7	71.6	75	155.5	115.3	110.9	120.4	71.6
Bra037954	43.2621	26.1097	8	21	6	1	383	42.648	7.49	112.3	87.1	96.1	98.5	103.8	90.1	110.3	101.9
Bra037951	27.7727	15.4179	8	11	8	1	694	76.344	5.78	100.7	101.4	92.8	93.4	101.7	107.7	102.1	100.2
Bra037933	62.1098	23.842	13	28	13	1	734	80.584	6.62	95.1	98.4	101.3	101.7	98	100.7	102.9	101.9
Bra037920	39.5199	61.7925	8	23	4	1	212	23.19	4.39	100.2	100.7	100.6	104.8	95.6	101.2	97.8	99.2
Bra037880	18.1331	11.6176	6	8	6	1	680	76.693	5.38	95	95.8	92.2	91.5	107.8	118.3	100.8	98.8
Bra037878	20.4821	20.5521	5	5	5	1	326	36.302	7.14	98.4	94.1	99.9	102.1	96.3	104.4	103.8	101
Bra037859	87.5762	47.0423	13	37	8	1	355	38.906	7.24	111.4	127.5	99.2	92.3	86.5	104	87.5	91.7
Bra037844	68.8468	36.9565	10	47	5	1	276	29.418	8.98	106.1	96.7	95.9	98.6	100.8	99.6	97.5	104.8
Bra037836	9.15438	17.0213	2	9	1	1	94	10.428	10.23	134.6	98	91.4	89.9	100.7	95	98.1	92.1
Bra037832	17.0574	17.4905	3	5	3	1	263	28.518	8.76	109	104.8	102.1	96.8	91.5	100.3	101.7	93.9
Bra037827	37.868	14.3281	13	20	13	1	1012	117.212	5.31	102.7	100.3	99.5	99.1	98.8	101.6	104.1	93.9
Bra037826	55.3282	28.4464	12	27	12	1	457	50.687	7.42	93.8	98.3	111.9	106.2	92.8	93.3	102.9	100.8
Bra037799	22.0414	13.5135	6	9	6	1	555	62.538	6.61	101.6	101.3	97.2	100	94.2	105	99.8	100.8
Bra037788	8.77182	9.35252	2	3	1	1	278	30.768	11.03	95.3	96.8	105.9	102	99.1	102.3	105.5	93.1
Bra037782	143.624	30.9278	20	61	6	1	776	84.021	7.39	103.4	104.9	93.3	101.3	98.5	100.4	94.3	104
Bra037777	5.83453	16.6667	2	4	2	1	144	14.524	9.17	102.1	92.1	98.7	97.3	100.7	96.3	110.1	102.7
Bra037773	46.4991	16.6893	11	22	3	1	737	81.756	8.13	90.4	86.8	94.3	98	98.6	108.2	116.4	107.2
Bra037770	46.6746	11.6719	12	19	12	1	1268	141.135	5.99	100.3	101	103.9	97.8	93.2	101.3	101.9	100.5
Bra037769	5.72004	3.30739	4	7	3	1	1028	114.997	6.33	93.9	96	97.8	102.5	98.2	102.4	110.2	98.9
Bra037763	2.30042	3.0445	1	1	1	1	427	47.412	5.39	102.9	98.1	95.6	111.6	94.9	94.6	100.5	101.8
Bra037762										0	0	0	0	0	0	0	0
Bra037760	61.9584	46.3687	12	30	5	1	358	38.263	5.19	114.6	98.4	103.1	103.3	93.8	98.3	97.6	90.8
Bra037755										0	0	0	0	0	0	0	0
Bra037754										0	0	0	0	0	0	0	0
Bra037739	47.8071	19.5736	7	16	6	1	516	56.217	8.46	100.9	101	88.5	96.8	100.1	101.4	105.9	105.5
Bra037730	51.1408	6.24593	8	20	4	1	1537	164.158	5.91	101.2	97.4	95.8	97	99.9	104.5	104.5	99.8
Bra037707	1.75276	7.36842	1	2	1	1	95	10.503	7.09	73	54.8	203.4	116	81.8	57.2	133.1	80.7
Bra037706	1.84894	8.24742	1	1	1	1	97	11.148	4.88	79.7	79.9	149.9	133.4	94.7	76.3	96.6	89.4
Bra037704	4.79129	7.92683	1	2	1	1	164	17.124	9.38	96.9	100.9	98.5	96.9	98.2	100.2	101.6	106.8
Bra037701	39.148	25	5	25	5	1	216	22.857	8.41	126.9	105	84.9	87.6	115	101.3	89	90.4
Bra037682	150.528	49.6144	14	83	1	1	389	41.333	7.65	96.8	118	93.9	101.8	93.1	106.3	93.7	96.4
Bra037675	140.537	57.9646	9	80	5	1	226	25.171	4.92	105.8	99.6	90.4	90.7	104.5	108.4	98.3	102.3
Bra037669	161.344	37.5494	18	131	5	1	506	55.43	8.69	101.2	103.7	96.7	93.4	97.7	106.4	101.4	99.6
Bra037664	109.374	28.7395	15	83	1	1	595	67.008	5.94	99.7	98.7	93.9	95.9	86.5	110	111.8	103.4
Bra037661	12.6551	10.3158	4	7	2	1	475	52.988	7.11	87.7	91.5	99.8	115.3	94.6	90	104.8	116.2
Bra037657	96.6297	32.8421	13	49	2	1	475	52.728	7.56	114.1	110.6	101	93.6	84.9	105.6	90.2	99.9
Bra037651	40.3901	14.3984	6	60	1	1	507	56.835	8.12	100.1	90.4	103.3	103.9	80.1	111.6	107.7	102.9
Bra037647	4.22422	1.99253	2	2	1	1	803	93.517	6.46	91	101	109.9	92.9	86	106.5	114.3	98.4
Bra037645	44.621	25.1208	6	12	4	1	414	44.602	6.62	100.5	104.7	103.2	95.6	96.6	101.8	99.4	98.3
Bra037609	51.1025	47.449	9	35	9	1	196	21.952	9.8	108.5	107.1	98.2	102.1	93.6	96.7	98.2	95.5
Bra037584	1.81759	27.3585	1	1	1	1	106	12.454	8.44	101.9	106.7	82.5	99.7	88.2	105	109.7	106.4
Bra037580	43.6822	17.8357	6	16	3	1	499	52.601	5.01	107.3	93.9	101	98.4	97.7	96.6	106.8	98.2
Bra037576	1.69745	5.06912	1	1	1	1	217	24.253	9.45	110.5	95.7	95.8	99.8	90.8	114.3	101.3	91.7
Bra037557	63.8559	68.6813	9	32	3	1	182	20.453	4.73	95.2	103.2	92.7	92.7	101.7	115.5	95.4	103.5
Bra037538										0	0	0	0	0	0	0	0
Bra037536	208.362	35.3928	34	100	9	1	1133	126.698	5.49	99.7	102.4	105	103.5	96.2	98	96.8	98.3
Bra037530	5.85824	5.26316	1	8	1	1	247	26.969	9.72	104.8	91.1	92.5	95.6	94.7	104.7	115.5	101.1
Bra037523										0	0	0	0	0	0	0	0
Bra037522	4.53254	14.2857	1	1	1	1	98	11.018	9.22	114.2	98	108.5	111.2	86.3	98	89.4	94.4
Bra037518	15.7859	2.3702	2	16	2	1	886	96.878	4.49	95.1	86.3	103.1	103.8	101.1	94.9	112.6	103.1
Bra037515										0	0	0	0	0	0	0	0
Bra037506	20.4501	15.2174	5	12	5	1	322	34.833	5.31	95.6	93.4	96.8	90.4	110.7	113.9	104.8	94.5
Bra037502	33.179	24.3455	7	14	6	1	382	42.046	6.46	101.7	103	96.9	98.8	94.7	100.1	102.2	102.6
Bra037501	55.6666	32.2353	9	16	2	1	425	44.067	7.83	95.2	87.8	106.1	110.1	94.3	97.7	106.7	102.1
Bra037495	67.9372	30.4688	13	27	8	1	512	55.935	6.95	103	94.2	108.2	95.9	100.8	96.8	104.1	96.9
Bra037490	10.9406	5.76923	2	6	1	1	468	52.077	7.43	91.8	95.3	82.2	90.9	90.6	113.5	118.7	117.1
Bra037486	4.06515	3.25098	1	1	1	1	769	84.498	8.66	90.6	96.1	96.5	102.4	98.3	106.5	105	104.5
Bra037484	23.627	40.6061	5	17	2	1	165	17.241	4.75	96.6	89.1	109.6	105.3	102	88.5	110.8	98.3
Bra037477	27.1015	13.7871	7	12	5	1	573	64.062	5.27	114.5	123.2	89.8	87.9	97.9	107.8	90.2	88.7
Bra037476	69.2746	38.6503	6	46	3	1	163	17.732	4.82	111.9	87.5	102.1	100.6	106.3	88.4	105.6	97.6
Bra037461	30.3554	26.8116	2	18	1	1	138	14.949	4.77	110.2	93.8	98.5	98.2	103.8	94.9	100.9	99.6
Bra037457	12.2345	11.3565	3	4	3	1	317	34.787	5.8	100.4	95.3	99.3	97.3	98.7	107	104.5	97.4
Bra037439	15.4729	5.62731	4	5	1	1	1084	121.78	6.83	98.9	82	102.3	101.4	92.6	102.4	118.3	102.1
Bra037406	13.8087	23.913	2	6	1	1	92	9.981	9.76	125.6	100.7	103.4	95.8	89.6	89.5	97.6	97.8
Bra037389	57.3777	31.0044	11	42	6	1	458	48.23	5.16	97	103.9	99.5	101	100.3	105.2	94.9	98.3
Bra037383	24.869	16.2857	5	8	2	1	350	38.01	9.51	94	99	107.7	100.4	94.7	97.1	105.7	101.4
Bra037380	33.2764	24.6914	5	19	1	1	162	17.578	9.14	123	100.9	91.8	97.8	93.7	97.8	95.3	99.6
Bra037364	71.7049	15.9408	17	43	5	1	1217	133.155	7.71	101.3	105.7	99.6	100.1	92	104.1	97.1	100.1
Bra037326	2.79888	1.5894	1	1	1	1	755	80.791	9.36	93.8	107.6	99.6	99.5	92.1	102.6	99.5	105.3
Bra037315										0	0	0	0	0	0	0	0
Bra037314	37.1217	27.1663	10	15	10	1	427	46.202	8.66	91.4	92.8	100.7	100.2	99.4	100.5	112.3	102.6
Bra037306	2.10062	2.66667	1	1	1	1	300	33.136	9.39	85	91.2	94.3	106.5	100.2	110.8	122.8	89.2
Bra037299	6.70346	1.33761	2	2	2	1	1869	203.523	4.7	103	105.7	98.1	95.7	96.8	108.6	101.5	90.5
Bra037296	165.027	77.7778	11	182	8	1	171	18.371	8.15	106.3	95.9	96.8	98.8	107.8	100.7	97.3	96.4
Bra037286	23.3032	7.3743	5	7	2	1	895	99.377	4.91	98	91.6	92.7	100.5	92.9	105.1	111	108.3
Bra037281										0	0	0	0	0	0	0	0
Bra037273	27.7187	12.0155	5	10	2	1	516	55.287	7.74	106.1	104.9	101.4	100.5	94.7	94.4	92.4	105.7
Bra037267	2.71783	1.2848	1	1	1	1	934	104.807	6.49	103.9	102	94	97.5	97.5	109.2	103.4	92.5
Bra037264	79.7162	37.5758	11	58	5	1	330	36.694	7.43	101.1	100.9	100.8	99.7	97	99.2	101.4	100
Bra037258										0	0	0	0	0	0	0	0
Bra037241										0	0	0	0	0	0	0	0
Bra037225	8.06509	6.37119	4	5	2	1	722	80.878	8.46	97.2	95.4	102.3	96.9	94.2	101	107.5	105.6
Bra037214	68.717	22.3909	11	42	11	1	527	56.58	7.03	96.9	101	98.1	103.8	99.8	101.1	96	103.3
Bra037210	78.7321	30.2589	15	39	1	1	618	69.005	5.95	103.3	100.7	96.4	100.3	88.4	104.5	100.1	106.3
Bra037207										0	0	0	0	0	0	0	0
Bra037201	11.6056	8.45865	4	6	4	1	532	59.384	7.02	106.7	94.7	88	93.3	114.8	101.7	105.9	94.9
Bra037191	28.7571	33.0645	3	20	1	1	124	13.296	5.73	107.5	100.4	98.2	101.4	99.3	94.2	99.1	99.9
Bra037185	46.4917	37.9545	12	20	12	1	440	47.457	7.56	104.5	102.7	100.7	100.1	94.1	100.1	97.3	100.6
Bra037182	162.526	58.9532	20	92	7	1	363	40.626	7.59	114.5	104.8	95.9	100.8	99.3	98.4	89.7	96.7
Bra037177										0	0	0	0	0	0	0	0
Bra037176	42.6331	30.5638	7	18	7	1	337	37.45	8.79	101.7	102	96	105.9	90	97.4	104.6	102.4
Bra037168	3.54024	3.72807	2	3	2	1	456	51.819	7.05	90.5	101.7	105.7	113	90.3	90.9	101.8	106.1
Bra037164	188.344	53.9157	17	157	1	1	332	35.125	5.66	111.8	102.1	88.5	95.7	114.4	96.6	94.2	96.6
Bra037162	27.3881	44.8087	7	10	7	1	183	20.04	9.36	99.8	102.6	94	97.1	96.7	107.5	98	104.2
Bra037156	82.6528	35.8621	14	47	3	1	435	48.337	6.61	91.5	98	105.6	101.9	99.5	100.7	100.1	102.8
Bra037150	28.6402	4.92077	5	11	5	1	1199	137.94	7.53	104.5	99.9	95.9	103.3	100.3	99.1	99	97.9
Bra037137	61.7283	25.6932	9	24	3	1	541	60.525	9.33	96.5	96.3	95.2	96.1	97	108.3	104.3	106.3
Bra037118										0	0	0	0	0	0	0	0
Bra037093										0	0	0	0	0	0	0	0
Bra037085	52.1386	25	6	27	1	1	308	34.053	8.97	100.2	101.5	100.6	108.2	97.4	103.9	93	95.2
Bra037063	36.5963	10.5332	6	14	6	1	769	84.26	6.29	92.9	96.4	100.7	100.4	100.1	102.1	105.9	101.5
Bra037056	40.8689	34.6667	3	13	2	1	150	15.254	6.71	90.8	87.3	112.6	118.6	87.5	81.3	113.1	108.8
Bra037050										0	0	0	0	0	0	0	0
Bra037042	27.3322	12.449	5	8	2	1	490	54.85	6.33	103	101.1	105.7	104.7	96.9	96.1	98.1	94.5
Bra037032	9.31502	13.3588	2	4	2	1	262	29.039	8.06	94.2	94.9	100.4	106	98.9	102.2	110.1	93.3
Bra037010	19.798	6.45161	3	4	2	1	651	73.567	8.9	103.9	111.2	100.9	103	97.3	95.3	90.3	98.1
Bra037001	11.0791	10.9034	3	9	1	1	321	36.047	7.87	100.6	98.5	94.3	95.2	100.8	109.5	102.1	99
Bra036991	64.9622	21.8092	16	25	4	1	807	89.267	6.76	91	93.8	104.4	107.6	99.3	101.1	102.7	100.1
Bra036970	7.79697	4.98615	3	5	3	1	361	39.953	10.17	116.3	87.2	120.3	108.1	105	81	97.6	84.6
Bra036965	16.0727	11.3082	4	4	4	1	451	50.046	4.92	104.9	98.6	105	104.3	92.4	96	106.4	92.4
Bra036931	10.2706	5.66038	3	3	1	1	742	81.723	9.13	108.8	94.3	100.4	103.3	93.8	97.7	107.6	94.2
Bra036927	23.2895	14.0917	6	7	6	1	589	64.211	5.34	93.4	92.4	95.6	101	100.5	106.4	109.7	101
Bra036921	1.32827	1.57171	1	1	1	1	509	58.104	5.25	91.8	99.2	101.8	97.7	91.9	107.8	115.4	94.5
Bra036910	95.1702	42.6332	11	71	3	1	319	33.568	6.61	101.6	105.9	96.8	94.3	105	99.8	97.2	99.4
Bra036892	1.7062	3.63248	1	1	1	1	468	50.527	8.87	85.8	90.5	91.2	94	90.4	103.6	122.9	121.7
Bra036884	5.73487	12.3077	2	3	2	1	195	22.971	5.39	100	103.5	98.3	98.9	90.7	103.1	96.8	108.7
Bra036882	72.1012	30.1075	14	34	5	1	465	51.751	8.41	90.8	111.6	95.5	93.9	94.8	106.7	99.9	106.7
Bra036845	1.32103	1.31681	1	1	1	1	1291	146.819	6.65	103.4	97.9	103.8	103.1	93.5	99.9	100.8	97.5
Bra036798	11.5994	10.8696	3	3	3	1	414	45.54	6.93	97	96	90.7	96.7	101	109.7	109.8	99.3
Bra036797	37.5699	18.8356	12	20	1	1	584	66.434	8.73	90.6	96.8	100.9	99.5	105.4	100.7	103.6	102.4
Bra036791	28.9089	3.36008	6	13	4	1	1994	222.058	7.17	91.8	92.8	95.4	96.1	104.5	102	111.3	106.1
Bra036788	4.52969	6.89655	1	4	1	1	116	12.263	10.7	113.9	130.7	101	100.4	87.8	96	73.2	97
Bra036771	195.057	23.6901	45	76	3	1	2233	248.75	6.34	91.9	96.6	99.6	99.3	102.8	101.8	105.6	102.4
Bra036764	105.439	52.0505	15	73	3	1	317	36.162	5.62	128	112.8	96.6	87.5	99.9	99.6	88.6	86.9
Bra036763	50.4005	29.5567	6	24	1	1	203	22.044	9.67	104.2	97.7	100.4	106	98.6	96.2	100.4	96.6
Bra036745	42.8302	18.3746	8	15	8	1	566	63.262	5.22	96.4	96.8	94.3	100.3	105.1	101.6	101.8	103.8
Bra036720	110.877	41.1924	13	56	5	1	369	42.538	4.45	102.2	100.5	96.2	95.4	95.9	106.1	99.1	104.6
Bra036718										0	0	0	0	0	0	0	0
Bra036710	90.0488	43.3566	8	62	2	1	143	16.023	10.51	91.7	93.4	103.3	105.7	105.1	98.7	100.3	101.7
Bra036699	72.5084	32.0641	12	31	7	1	499	53.892	5.57	86.9	95.7	105.7	107.7	97.5	95.9	106.7	103.9
Bra036697	11.222	6.42458	4	4	4	1	716	79.678	5.15	100.7	98.4	97.7	93.2	100	104.1	104.2	101.8
Bra036668	10.7561	10.6218	3	5	3	1	386	41.594	9.44	115.7	98.7	98.7	91.4	96.7	102.2	101.5	95.1
Bra036653	91.7316	21.9847	12	48	6	1	655	73.534	6.67	130.4	119.6	82.2	88	100.7	97.7	92.8	88.5
Bra036648	113.959	35.2622	17	69	2	1	553	62.216	5.96	102.9	99.4	93.8	95.2	91.4	109.4	106.6	101.3
Bra036647	69.2955	34.0741	10	29	9	1	405	44.546	6.54	89.1	100	99.7	100.1	95.6	104.4	107.3	103.7
Bra036635										0	0	0	0	0	0	0	0
Bra036624	36.5603	17.3167	8	18	3	1	641	70.711	5.27	97.7	101.3	102.2	104.1	95.4	101.9	98.7	98.7
Bra036596	45.5041	17.1146	12	16	2	1	707	81.091	7.11	105.8	107.3	97.8	98.1	88.9	102.2	103.2	96.7
Bra036585	96.9316	32.5936	23	65	12	1	721	81.375	7.47	91.6	98.2	102.1	99.4	100.4	101.1	105.2	102
Bra036582	53.9412	14.8048	10	21	1	1	743	80.025	8.24	89.2	99.8	110.7	119.3	90.3	88.4	101.9	100.5
Bra036580										0	0	0	0	0	0	0	0
Bra036577	63.0655	13.7669	15	20	5	1	1184	129.343	6.16	99.4	97.4	103.6	104.5	96.9	98.4	102.6	97.1
Bra036572	84.6885	34.0116	12	53	9	1	344	39.397	8.51	65.5	62.8	181.4	136.5	76.2	64.2	119.8	93.6
Bra036562	6.47083	8.33333	1	1	1	1	192	20.815	6.29	104.7	84	101.8	92.1	90	119.9	99.1	108.4
Bra036550	1.90693	3.18841	1	1	1	1	345	38.857	5.43	98.7	97.3	102.6	98.3	91.5	96	106.9	108.7
Bra036549	2.82449	5.26316	1	1	1	1	190	21.494	7.74	111.2	101.6	98.9	89.4	98.7	103.3	98.7	98.2
Bra036495	20.9051	18.9723	5	14	5	1	253	27.505	7.18	100.7	97.2	100.1	99.4	99.9	96.7	103.5	102.4
Bra036490	59.2234	32.0088	10	24	10	1	453	49.984	6.1	100.9	110.6	100.1	97.9	91.8	100.5	97.6	100.6
Bra036478	33.4256	23.1602	9	9	6	1	462	52.191	8.21	98.5	98.9	103.4	105.1	101.2	93.9	101.2	97.9
Bra036470	169.915	48.6936	21	106	4	1	421	45.267	7.37	91.3	100.1	102.9	101.5	100	94.4	102.3	107.5
Bra036464	2.71108	2.06349	1	1	1	1	630	69.15	6	97.8	91.3	97	103.5	93.5	103.2	108.5	105.1
Bra036459	19.6966	20.3252	6	9	6	1	369	42.205	5.15	95.9	89.6	96.2	96.9	105	100.7	107.7	107.9
Bra036448	6.18744	9.66921	3	3	3	1	393	41.932	7.02	106.1	106	95	95.8	97.5	100.6	99.5	99.6
Bra036447	7.5225	5.9501	3	5	3	1	521	58.739	6.21	102.5	100	102.3	98.6	99.7	99.8	105	92.2
Bra036437	17.9475	10.0897	3	3	3	1	446	48.426	5.05	95.1	105.9	94.8	100.9	104.7	106.5	96.4	95.7
Bra036427										0	0	0	0	0	0	0	0
Bra036422	158.658	43.9338	21	80	1	1	544	58.397	5.35	112.6	102.6	103.9	97.1	95.5	98.6	100.1	89.7
Bra036418	12.9619	13.9241	3	5	1	1	237	24.522	8.62	96.4	96.4	97.8	105.3	100.8	96.1	102.5	104.7
Bra036352	9.02577	6.04915	3	4	2	1	529	61.187	8.94	92.3	99.3	100.4	97.7	97.8	108.2	100.9	103.4
Bra036351	4.31948	2.5	1	1	1	1	480	55.241	6.6	85.3	87.1	88.8	101.4	98.7	111.8	124.7	102.2
Bra036345	39.6644	21.6	10	21	10	1	500	57.001	6.54	93.8	109.2	96.9	100.5	91.6	107.2	94.2	106.4
Bra036339	176.359	38.8309	17	127	13	1	479	54.808	8.65	99.7	124.9	100.4	107.8	90.7	99.2	82.1	95.2
Bra036334	60.8971	21.2329	13	30	7	1	730	80.966	8.68	96.1	89.4	102.7	96.5	98.5	97.7	115.8	103.2
Bra036330	2.30277	2.59366	1	1	1	1	347	37.757	6.67	96.7	87.5	103.3	109	101.9	95.9	96.5	109.2
Bra036319	7.07054	5.1495	2	2	2	1	602	66.385	6.19	92.8	97.3	97.8	108	90.1	104.1	112.6	97.4
Bra036316	19.6607	13.9785	4	8	4	1	279	31.405	8.72	109.9	118.4	88.9	101.7	93.4	92.6	95.2	99.8
Bra036313	21.7913	9.23423	6	11	6	1	888	97.045	6.84	95.1	100.1	94.8	98.3	97.5	104.7	105.9	103.7
Bra036299	37.9206	14.9803	10	13	10	1	761	86.44	6.61	103.6	98.8	98.5	97	96.9	101.6	105.3	98.2
Bra036282	55.6222	15.4131	13	31	2	1	811	92.278	6.21	100.4	100.3	107.2	96.1	100.4	97.1	105.6	92.9
Bra036281	38.9658	16.6023	6	20	2	1	518	57.309	8.9	95.3	94.3	101.4	105.8	92.7	94.1	107.8	108.7
Bra036276	16.5129	19.6203	5	8	5	1	316	35.656	6.07	92	98.5	101.9	101.3	99.3	99.1	101.8	106.1
Bra036267	29.5925	25.641	7	17	5	1	312	34.752	11.17	100.5	93.8	98.4	104.4	93.9	99	109.9	100.1
Bra036265	29.0243	6.20155	6	11	2	1	1290	139.524	5.88	98.4	94.5	105.8	104.7	88.1	100.1	105.1	103.3
Bra036261	232.315	30.1158	35	89	15	1	1554	165.919	4.53	94	97.1	103	106.7	98.7	97.2	102.2	101.1
Bra036258	26.8244	43.379	6	13	6	1	219	23.634	5.78	111.5	107.3	103.8	99.1	93.5	98	94.1	92.7
Bra036257	96.4788	23.0223	19	41	7	1	986	113.733	7.31	102.7	98.5	102.4	98.1	96.7	99.5	102	100.1
Bra036246	8.3819	8.69565	2	3	2	1	368	42.392	8.35	111	94.4	102.2	97.9	97.7	91.7	107.7	97.4
Bra036240	133.55	48.0287	13	102	13	1	279	30.66	9.07	122.9	102.8	84.9	83.8	110.6	110.5	93.8	90.6
Bra036234	200.877	53.9648	22	119	3	1	454	49.286	6.55	89.2	99.9	104.5	105.3	98.4	97.8	99.7	105.1
Bra036194	5.34795	1.53257	1	1	1	1	1044	117.691	8.85	92.8	93.1	90.9	91.7	102.7	109.4	119.6	99.7
Bra036193										0	0	0	0	0	0	0	0
Bra036182										0	0	0	0	0	0	0	0
Bra036177	1.55408	2.57009	1	1	1	1	428	48.094	6.19	115.7	92.7	109.1	102.5	91.8	90.1	106.8	91.3
Bra036168	40.661	45.8065	6	25	4	1	155	16.261	4.75	126.6	98.3	103.1	94.2	102.3	89.2	98.9	87.3
Bra036155	66.4922	24.6411	9	54	5	1	418	46.531	8.06	96.8	100.8	91.8	93.8	94.9	110	98.7	113.2
Bra036142	252.588	38.9575	24	141	10	1	729	79.592	8.38	89.7	92.9	97.3	97.9	106.2	107.6	103.1	105.4
Bra036137	14.2584	10.7143	2	5	2	1	336	37.604	7.27	99.7	95.5	92.1	102.7	98.4	106.4	102.7	102.6
Bra036128	12.2357	28.3688	4	8	4	1	141	14.934	9.13	109.5	106.8	100.8	101.8	100.1	96.3	91	93.7
Bra036113	8.34591	11.4286	2	2	2	1	210	23.244	4.26	101.3	99.1	96.7	97.3	94.3	109.1	110.8	91.4
Bra036111	94.9572	30.7836	15	37	6	1	536	58.939	8.95	93.3	96.8	102.4	106.7	101.3	99	101.3	99.2
Bra036110										0	0	0	0	0	0	0	0
Bra036092	94.2253	18.509	21	39	1	1	1556	169.101	7.9	95.5	113.9	97.5	93.3	89.7	105.6	107.6	97.1
Bra036090										0	0	0	0	0	0	0	0
Bra036074	9.33603	2.49469	5	5	5	1	1884	206.709	6.49	120	97.3	94.3	93	97.2	98.7	104.5	95
Bra036069	13.3241	10.8889	5	6	5	1	450	49.157	6.48	102.9	97.1	98.4	96.3	98.2	101.2	112.5	93.5
Bra036058										0	0	0	0	0	0	0	0
Bra036021	29.2537	25.6917	8	17	6	1	253	28.413	5.94	111.6	93.7	105.3	104.6	99.5	91	101.1	93.2
Bra036011	27.5439	13.0346	5	13	4	1	491	53.78	8.24	89.4	86.1	169.9	108.3	91.3	76.2	102.9	76
Bra036010	18.0438	15.6118	7	13	4	1	474	53.051	6.28	100.2	95.6	95.7	98.9	92.9	110.5	102.4	103.8
Bra036007	86.5152	33.6996	7	77	2	1	273	31.29	8.13	78.7	113.3	90.1	101.2	81.7	127	83.5	124.6
Bra036004	9.63898	6.56	3	3	3	1	625	69.708	5.4	104.2	97.6	90.8	99.2	99	108.5	106.2	94.4
Bra035997	40.4553	34.5324	5	24	5	1	139	16.016	9.36	109.9	94.4	93.9	104	93.7	94.7	107	102.5
Bra035980	109.392	66.4948	13	83	1	1	194	21.997	9.47	93.1	96.6	104.7	95.9	101	104.2	100	104.5
Bra035951	17.6163	16.1572	7	10	7	1	458	51.231	8.54	89.9	87.6	99.9	101.5	100.6	99.5	115.3	105.8
Bra035946	30.3128	13.6564	4	17	1	1	454	48.707	5.39	111.2	104	99.6	72.5	65.7	154	136.3	56.7
Bra035926	47.0904	40.4321	9	15	9	1	324	34.67	7.14	101.1	95.1	111.8	104.4	97.8	90.7	103.7	95.4
Bra035913	187.437	44.1121	22	138	3	1	535	60.857	4.83	97.6	103.3	98	94.7	104.4	103.6	97.5	100.8
Bra035909	451.853	53.3217	30	521	1	1	572	62.782	5.21	80.1	93.5	104.4	110.7	103.5	93.6	104.7	109.5
Bra035903										0	0	0	0	0	0	0	0
Bra035902	9.87348	12.234	2	7	1	1	188	20.754	6.29	113.8	98.1	101.3	104.8	103.6	84.1	101.4	92.8
Bra035897	12.2911	12.5628	3	4	3	1	199	21.494	7.15	100.9	99.2	110.4	113.1	92.1	94.9	94.8	94.6
Bra035888	13.6094	4.41299	4	6	4	1	1201	132.299	5.69	99.1	104	98.1	98.3	95.3	101.6	102	101.7
Bra035885										0	0	0	0	0	0	0	0
Bra035881	47.4436	26.1053	9	26	2	1	475	51.593	6.99	105.5	96.5	105.5	104.1	99.3	95	98.7	95.4
Bra035880	22.3503	17.623	6	9	4	1	488	53.957	6.49	100.9	97.2	103.7	105.9	96.1	97.1	103.3	95.8
Bra035877	9.90169	3.01291	3	3	3	1	1394	148.843	5.68	106.2	97.6	95.4	102.2	99.9	99.4	102.7	96.7
Bra035848	30.7556	4.86986	6	19	1	1	1191	133.765	4.55	124.5	106.7	98	95.4	96.7	95.6	90.6	92.6
Bra035846	13.254	6.36095	4	7	4	1	676	75.728	8.35	96.1	98.6	96.5	104.2	99.4	99.2	102.5	103.4
Bra035837	27.0464	18.5792	8	15	1	1	549	61.126	5.17	97.7	94	93.3	101.9	102.8	104.2	110.1	96
Bra035826	31.8362	22.0065	5	17	4	1	309	34.301	7.11	104.4	100.7	99.3	100.6	93.2	99.6	101.4	100.8
Bra035800	9.97903	3.30138	2	2	2	1	939	104.271	6.16	94.9	95.4	106.9	100.9	99.3	92.2	112.3	98.1
Bra035791	50.4657	16.2162	10	15	10	1	777	85.876	7.62	98.7	95.5	97.2	105.9	96.9	97.6	105	103.3
Bra035787	67.5783	22.5248	9	77	6	1	404	46.348	8.22	87.7	109.6	95.6	90.8	103.7	117.1	93.9	101.6
Bra035762	42.3319	14.3036	10	21	3	1	797	88.181	5.24	105.5	103.3	99.6	97.5	94.7	101.7	100.8	97
Bra035742										0	0	0	0	0	0	0	0
Bra035741	187.322	49.863	17	180	8	1	365	39.823	8.54	107.8	91.6	95.3	103.2	94.4	94.6	105.8	107.3
Bra035715	78.8307	15.894	6	55	1	1	453	49.064	9.58	92.3	98.9	108.2	104.7	98.5	95.9	101.4	100
Bra035677	76.1366	53.6913	8	85	2	1	149	16.234	10.02	105.2	94.7	93.3	106.3	105	91.8	105.1	98.6
Bra035669	26.1909	15.8837	5	12	5	1	447	48.237	9.23	93.4	98.4	101.9	106.6	100.2	99.2	100	100.3
Bra035651	42.7852	16.6874	10	16	3	1	803	88.202	7.34	91.8	96.9	101	102	90.5	95.4	112.6	109.9
Bra035650	28.9593	20.1592	7	11	4	1	377	42.803	7.27	97.4	102.1	99.1	100.4	98.1	104.2	98.4	100.3
Bra035649	91.1416	18.6803	15	27	9	1	1076	116.588	7.74	95	99.5	95.1	98	99.6	105.8	103.5	103.5
Bra035612	42.1269	38.5542	6	28	1	1	166	17.658	5.59	105.2	91.2	107.2	100.3	91.6	94.9	113.4	96.2
Bra035593	333.571	56.8452	37	276	5	1	672	77.015	5.06	116.5	122.2	86.5	84.6	102	113.1	86.3	88.8
Bra035591	13.6805	42.5	2	3	1	1	80	8.383	8.85	93.9	100.7	91.1	94.3	109.4	111.9	93.9	104.7
Bra035582	68.4951	22.5441	14	32	9	1	794	88.018	4.79	106.9	96.1	97.5	101.9	102.8	95.4	104.4	94.9
Bra035567										0	0	0	0	0	0	0	0
Bra035564	44.8003	17.0358	8	11	4	1	587	65.475	5.27	103.1	101.5	101.5	108.1	94.4	104.2	95.1	92
Bra035563	85.6549	39.4495	20	42	20	1	545	61.047	5.29	99.5	103	99.9	100.8	94.4	101.8	97	103.5
Bra035560										0	0	0	0	0	0	0	0
Bra035557	7.19389	18.5841	1	1	1	1	113	12.596	8.41	113.4	91.4	104.6	112.7	98.2	87.3	102.4	90
Bra035529	160.214	31.3084	9	134	2	1	428	47.314	6.35	102.4	111.5	100.3	106.8	98.1	98.6	87.3	94.9
Bra035526										0	0	0	0	0	0	0	0
Bra035519	8.91789	6.77291	3	5	3	1	502	54.265	6.24	96	97.7	98.2	93.7	100.9	105.6	106.7	101.2
Bra035516	145.452	76.4398	12	87	2	1	191	21.505	5.07	109.4	102.3	90	92.4	115.5	112.3	91	87.1
Bra035512	25.439	20.2643	5	7	4	1	454	49.975	6.71	103.8	109.7	107.6	101.4	90.5	93.2	100.6	93.2
Bra035470	367.313	52.8523	29	412	1	1	596	64.878	5.14	100.6	107.3	85.8	94.9	107.3	110.7	93	100.3
Bra035455										0	0	0	0	0	0	0	0
Bra035451	26.276	24.4681	5	10	2	1	282	31.095	6.01	105.2	99.7	107.3	94.1	105.9	95.5	99.3	93
Bra035433	141.875	32.967	30	80	5	1	1001	108.348	8.76	98.1	105.2	107.8	97.5	94.4	100	100.5	96.6
Bra035426	2.5743	2.25806	1	1	1	1	620	70.494	8.25	120.8	86.2	96.4	93.9	99	103.7	104.2	95.8
Bra035407	152.477	28.5868	25	96	6	1	927	103.197	7.18	104	99.4	95.9	96.8	101.1	99	101.8	101.9
Bra035404	41.7464	15.5727	9	14	9	1	777	85.723	6.81	94.9	99.6	101	98.9	97.9	105.2	102.3	100.2
Bra035393										0	0	0	0	0	0	0	0
Bra035388	129.205	38.0466	22	53	21	1	686	76.39	5.31	87	95.9	95	94.9	101.6	113.7	105.1	106.8
Bra035384										0	0	0	0	0	0	0	0
Bra035357	17.5109	22.6351	5	9	5	1	296	32.819	5.88	102.8	91	97.2	98.6	98.5	101.2	112.8	97.9
Bra035349	109.769	40.1114	12	58	11	1	359	39.56	6.4	109	116.1	94	97.8	93.6	103.6	89	96.9
Bra035335	28.7919	38.9671	8	20	4	1	213	23.499	9.17	99.3	102.1	98.6	100.6	98.4	98.5	100.6	101.9
Bra035332	95.3873	35.7934	10	53	2	1	271	29.719	5.06	100.8	96.7	101.6	101	104.2	96.8	109.3	89.6
Bra035281	39.4872	27.5281	6	10	6	1	356	38.165	5.86	110.4	101.7	97.4	95	97.2	103.8	98.1	96.4
Bra035278	14.0043	23.2394	3	8	3	1	142	15.804	6.64	106.8	111.1	99.2	92	100.8	101.9	98.1	90.1
Bra035277	20.1097	14.0659	4	5	4	1	455	50.4	5	94.5	97.2	96.5	109.2	99	97.9	104.2	101.6
Bra035271										0	0	0	0	0	0	0	0
Bra035260	54.3745	28.3898	7	59	3	1	236	25.611	9.25	107.6	96.5	106.9	104	98.5	85.4	101.2	99.9
Bra035251										0	0	0	0	0	0	0	0
Bra035248	70.9547	42.8571	8	66	1	1	217	24.713	5.22	114.9	105.4	97.2	100.8	93.9	85	95.7	107.1
Bra035244	39.6833	7.91557	7	23	2	1	758	82.908	5.41	110	102.1	94.7	108.1	93.4	94.4	98.5	98.8
Bra035239	27.8887	23.662	8	16	2	1	355	39.389	5.14	106.3	98.2	87.2	91.6	91.7	120.2	100	104.8
Bra035235	109.466	35.8896	11	57	10	1	326	35.265	7.9	91.5	95.2	83.7	90.7	104.6	110.6	109.2	114.5
Bra035219	222.625	45.1446	40	100	9	1	968	112.367	9.11	94.7	101.8	103.8	102.7	95.9	101.6	97.6	101.8
Bra035214										0	0	0	0	0	0	0	0
Bra035201	21.5773	12.5749	4	7	4	1	501	53.474	7.8	94	94.2	100.3	107.2	95.1	99.5	104.5	105.2
Bra035190	50.7606	17.7524	8	19	2	1	614	67.018	9.42	92.3	103	103.4	107.8	91	101.4	99.6	101.5
Bra035169	102.532	37.4384	13	48	4	1	406	43.444	7.02	112	109.9	99.9	95.8	92.7	98.8	92.7	98.2
Bra035168	81.8853	38.3592	13	33	5	1	451	48.032	6.8	99.8	104.8	100.7	99.8	96.8	101.5	96.3	100.3
Bra035140	7.12737	6.82415	2	2	2	1	381	43.086	6.8	93.8	103	101.1	108.7	105.6	99.3	92.6	95.9
Bra035136	88.6445	16.0207	11	59	1	1	774	87.682	5.36	123.5	106.8	96	96.5	87.4	100.8	94.3	94.7
Bra035128	10.7065	17.8832	4	9	3	1	274	31.038	9.03	100.6	103	90	96.4	105.9	104	98.5	101.7
Bra035119	169.941	50.1887	21	100	21	1	530	56.635	7.59	98.5	96.8	108.4	106.2	95.5	93.9	99.7	101
Bra035110	14.517	3.62812	4	6	4	1	1323	146.718	7.25	96.4	95.2	101.7	104	98.7	97.2	106.4	100.5
Bra035109										0	0	0	0	0	0	0	0
Bra035105	91.7739	14.0411	25	38	15	1	2044	230.098	5.01	101.2	97.6	101	100.5	100.4	97.1	104.6	97.6
Bra035095										0	0	0	0	0	0	0	0
Bra035074	530.943	60.1926	35	422	3	1	623	68.678	5.25	94.2	99.8	102.9	99.8	105.2	97.7	99.2	101.2
Bra035072	26.2767	12.4101	5	8	2	1	556	59.855	9.47	98.3	97.9	97.1	109.5	106	97.1	95.1	98.9
Bra035070	118.456	38.7755	16	74	9	1	441	49.311	7.43	103.2	93.1	98.3	96.8	102.7	100.6	104.7	100.6
Bra035067	70.2908	34.5815	11	30	11	1	454	50.338	8.16	104.6	94	93.4	101.8	90.2	102.7	107.5	105.9
Bra035058	19.2862	13.0814	4	8	4	1	344	38.533	8.03	101.8	100.9	97.7	96.8	103.4	99.5	101	98.8
Bra035053	8.86877	5.82822	2	3	2	1	326	33.819	9.52	98.8	105.2	102.5	99.7	97.8	100	100	96
Bra035048	174.624	46.2687	27	94	6	1	670	75.286	7.28	95.4	91.5	102.1	96	100.9	103.9	106.1	104.1
Bra035027	116.642	63.0769	14	100	4	1	260	29.237	4.74	109.2	105.4	83.6	83.3	91.2	119.8	94.7	112.7
Bra035025	12.7612	5.3135	4	4	4	1	941	108.239	5.06	98.1	104.2	102.2	98.9	105.3	99.9	96.9	94.4
Bra035024	100.966	22.372	15	55	4	1	742	82.403	8.41	84.7	91.3	100.6	101.7	99.4	104.1	110.2	107.9
Bra035009	64.3777	13.3382	15	23	9	1	1357	147.966	8.15	90.5	95.4	104.4	103.1	98.8	100.2	106.8	100.7
Bra035008	56.213	25.9325	13	18	7	1	563	62.209	6.43	92.8	94.8	98.1	103.4	101.7	99.3	108.1	101.7
Bra034975										0	0	0	0	0	0	0	0
Bra034943	58.8051	21.0332	10	29	6	1	542	60.35	9.57	91.4	98.6	99.7	96.1	94.1	106.9	106.2	106.9
Bra034941	87.8247	36.0721	16	43	16	1	499	56.884	8.53	104.1	108.6	101.3	96.6	91.1	93.9	99.2	105.2
Bra034929	62.2868	21.781	13	20	13	1	831	92.192	5.27	111.4	105.4	103.8	98.7	97.5	95.6	92.5	95
Bra034917	11.5418	5.30612	2	3	2	1	490	55.145	6.35	89.2	91.2	102.3	100.6	91	102	119.5	104.2
Bra034897										0	0	0	0	0	0	0	0
Bra034880	1.53641	1.67464	1	1	1	1	418	47.748	7.06	95.2	100.2	95.6	103.6	91.1	104.8	100.2	109.4
Bra034866	3.62251	4.21456	1	1	1	1	261	29.063	6.42	111.6	103	93.6	94.5	82.5	114	102.7	98.2
Bra034864	434.539	36.7608	48	280	1	1	1488	168.083	5.34	84	98.6	98.6	102.1	100.2	105.4	104.7	106.3
Bra034857	2.04383	3.8961	1	1	1	1	231	26.424	8.63	90.4	86.6	93.9	94.3	91.9	108.2	120.1	114.5
Bra034841	27.9638	13.9062	7	9	7	1	640	72.674	8.27	100.1	96.6	103.7	103.6	100.9	97.6	100.1	97.2
Bra034824	83.498	40.613	8	45	2	1	261	28.494	5.99	115.6	116.2	100.4	101.6	84.8	93.9	91.8	95.7
Bra034817	40.5973	15.3509	5	13	3	1	456	49.899	7.9	105.3	87.6	100	94.4	108	95.7	114.8	94.2
Bra034814	6.5394	11.4094	1	2	1	1	149	16.409	5.59	107.3	100.1	96.6	89.3	98.2	108.8	99.3	100.4
Bra034813	50.8487	56.6667	6	24	6	1	150	16.579	5.33	100.2	101.3	92.4	94.3	92	114.9	98.5	106.4
Bra034812	10.8061	21	4	5	2	1	200	22.912	5.44	101.1	101.7	98.6	94.3	98.1	106.7	98.7	100.7
Bra034810	10.2176	10.9312	3	9	1	1	247	27.011	7.55	95.2	90.8	102.7	102	104.6	98.6	112.4	93.8
Bra034807	169.597	55.1789	23	87	5	1	531	56.98	6.6	91.5	96.9	103.9	101.5	98.5	100.4	105	102.3
Bra034800	12.6149	18.5	3	4	3	1	200	21.799	6.04	112.6	94.2	101.1	89.4	94	96.5	110.6	101.6
Bra034783	81.1091	42.4501	11	37	5	1	351	39.077	5.9	102.3	104.9	96.7	94.7	102.3	104	99.4	95.6
Bra034763	69.2578	44.6309	11	33	11	1	298	31.565	7.75	96.2	101.4	97.6	100.8	101.6	99.8	101.6	101.1
Bra034757	74.7085	41.6667	6	46	1	1	204	22.035	4.49	108.8	87.8	101.9	93.5	97.4	100	115.3	95.4
Bra034755	29.6488	26.4574	5	14	2	1	223	25.26	6.6	110	105.8	106.2	100.6	83.1	101.3	96.6	96.4
Bra034754										0	0	0	0	0	0	0	0
Bra034717	1.53136	6.85714	1	1	1	1	175	19.428	6.76	102.2	94.5	92.3	87.9	92.5	110.8	112.9	106.8
Bra034705	17.7911	13.9949	5	8	5	1	393	42.845	8.48	105.2	107.1	96.4	99.3	95.8	97.7	100.5	98
Bra034693	67.1739	18.2134	15	23	6	1	1153	125.525	5.77	95.7	98	95.6	104	103.2	99.8	105	98.7
Bra034692	158.805	29.1729	31	62	22	1	1330	144.387	6.16	93.3	96.4	102.8	103.5	99.5	101.4	103.4	99.8
Bra034677	57.6515	28.5326	11	30	5	1	368	41.233	5.71	90.7	103.1	92.8	97.4	88.8	110.2	101.8	115.2
Bra034663	13.3754	13.8365	4	6	4	1	318	36.615	5.59	110.9	117.4	94.1	95.4	93.2	105.6	86.9	96.6
Bra034645	22.1717	37.4194	4	13	1	1	155	17.94	8.91	115.4	105.6	95.9	94.5	98.1	93.9	99.4	97.2
Bra034643	63.9262	57.0881	14	58	6	1	261	29.832	9.79	94.4	96.5	104.2	106.8	96	98.9	99.1	104.2
Bra034629	90.5534	41.3866	17	55	5	1	476	50.722	7.11	90	100.8	98.6	93.5	108.2	108.8	99.9	100.3
Bra034627	205.31	45.122	34	105	0	1	902	100.263	5.29	90.6	97.9	100.1	98.6	95.1	105.5	108.5	103.7
Bra034620	24.2281	15.035	7	9	7	1	572	64.386	7.9	98.6	101.4	110.5	98	89.6	99.3	98.7	104
Bra034616	228.874	41.2646	20	150	4	1	601	63.105	6.32	98	103.1	105.8	106.3	99.1	97.7	90.3	99.8
Bra034614	12.7079	39.7727	3	5	3	1	88	10.583	9.13	99.6	95.8	93.1	94.6	104.2	100.3	111	101.4
Bra034609	16.577	10.1099	4	7	3	1	455	51.117	5.31	96.8	96.5	98.4	107.2	98	100.9	101.9	100.4
Bra034599	33.5161	21.6495	10	10	10	1	582	63.226	8.13	96.6	97	99.3	96	97.7	104.5	109.8	99
Bra034573	13.6393	7.2	4	6	2	1	625	69.846	6.84	92.4	96.7	94.2	100.3	99.7	110.3	105.8	100.6
Bra034566	1.55596	6.13208	1	1	1	1	212	20.879	7.37	112.1	95.1	110.6	97.6	94.8	92	104.1	93.6
Bra034560	15.3469	9.6063	4	5	4	1	635	71.095	5.39	101.4	99.7	100.3	100.4	96.8	98.3	107.3	95.7
Bra034554	29.1946	28.821	6	15	1	1	229	26.168	5.1	99.9	102.9	101.1	98.8	95	99.2	102.8	100.2
Bra034553	79.1095	22.619	9	29	8	1	504	55.898	8.43	92.1	90.3	95.9	101.2	94.4	101	107.2	117.8
Bra034523	32.1476	14.8876	7	11	7	1	712	79.522	6.15	108	102.3	101.9	102.9	100.6	96.1	94.7	93.6
Bra034504	55.9608	34.375	8	40	2	1	320	36.224	5.11	104.7	89.5	102	90.4	95.7	98.8	108.3	110.5
Bra034478	32.9404	9.82318	3	11	2	1	509	55.14	7.31	86.5	84.1	127.7	135.9	77	94	103.6	91.1
Bra034466	13.5234	11.0647	3	3	3	1	479	53.533	7.15	101.2	94	109.3	100.2	82	85.8	119.1	108.4
Bra034459										0	0	0	0	0	0	0	0
Bra034432	12.5922	13.5231	3	5	3	1	281	30.755	7.27	97.8	101.1	102.3	102.8	100.7	98.3	100.4	96.5
Bra034413	53.2791	22.4265	9	20	3	1	544	62.205	6.9	92.5	97.8	94.1	96.7	98	113.6	100.6	106.6
Bra034408	18.1825	9.1954	4	10	4	1	435	49.047	5.55	91.4	93.8	107	99.9	97.3	99.3	109.1	102.2
Bra034402	153.261	56	17	107	1	1	325	37.046	5.31	120.4	110.2	94.6	85.9	88.5	109	88	103.4
Bra034394	74.5414	48.7923	7	54	3	1	207	21.355	7.06	118	93.7	98.6	100	105.3	90.8	97	96.8
Bra034388	19.9856	12.7016	5	8	3	1	496	55.788	5.33	101.8	98.6	102.7	99	99.7	95.6	107.6	94.9
Bra034387	28.7571	25.4658	6	7	6	1	322	35.771	9.2	97.6	91.1	96.3	102.5	98.1	104.2	107.7	102.4
Bra034383	217.852	44.7863	23	134	5	1	585	61.767	5.2	108.3	117.5	99.4	99.9	86.6	101.8	87	99.4
Bra034364	28.2778	44.6429	5	27	2	1	112	11.884	9.55	113.3	100.8	106.3	100.8	97.2	86.8	97.6	97.3
Bra034363	54.101	61.9469	4	24	4	1	113	11.446	4.59	119.1	106.2	112.9	96	91.4	92.4	92.8	89.3
Bra034356	45.164	13.8846	8	30	4	1	641	73.637	9.77	98	123.4	89.5	82.4	90.2	117.2	97.6	101.6
Bra034328	21.5553	6.03379	5	5	5	1	1243	143.274	6.93	99.5	93.6	103.7	102.6	96.1	100.6	106.3	97.7
Bra034322	26.2205	9.24855	4	7	1	1	692	77.525	7.28	111.9	101	75.1	95.5	88.7	116.5	104.8	106.5
Bra034317	70.5304	46.3687	10	51	1	1	179	20.5	4.83	137.4	115.6	99.6	97.6	88	94.7	78.6	88.6
Bra034316	83.5621	50.6024	12	55	12	1	249	27.346	6.55	98.6	99.1	101.9	101.6	103.6	97.7	96.9	100.6
Bra034314										0	0	0	0	0	0	0	0
Bra034311	62.1383	24.6575	13	24	5	1	657	70.938	7.72	97.9	99.8	94.9	99.4	104.1	102.6	104.6	96.7
Bra034309	29.1268	17.5549	4	14	4	1	319	36.145	5.67	101.8	96.3	93.4	95.7	97.1	108.8	103.7	103.3
Bra034308	14.402	9.58269	7	9	7	1	647	72.314	5.41	100.4	98.9	94	94.5	102.3	105.8	103	101.1
Bra034307	75.2629	27.0789	11	33	3	1	469	54.171	6.73	101.7	94.2	99	100.9	98	98.7	105.8	101.6
Bra034298	59.7204	28.1905	12	27	4	1	525	58.959	9.1	90.3	85.5	99.5	98.3	102.4	99.8	119.2	105
Bra034297	22.1069	35.9649	6	10	6	1	228	24.609	8.82	94.9	92.1	97.1	97.2	103.1	110.6	103	102
Bra034293	46.8671	17.3427	8	14	3	1	715	76.882	8.73	88.3	94.8	106	103.5	92.9	100.1	108.8	105.5
Bra034288	67.7642	26.1146	13	32	6	1	628	64.706	5.49	108.4	90.3	97.8	102	101.9	94.2	111.1	94.5
Bra034283	3.03706	2.33236	1	1	1	1	343	38.411	6.64	107.3	107.9	91.9	85.7	94.1	121.5	97.5	94
Bra034274										0	0	0	0	0	0	0	0
Bra034271	9.32136	8.43373	2	7	2	1	249	26.075	5.64	100.1	107.1	95.2	99	101	103.4	98.5	95.7
Bra034270										0	0	0	0	0	0	0	0
Bra034252	67.262	25.5778	15	28	10	1	649	71.114	5.47	91.6	95.3	96.7	98.3	105.7	103.9	107.2	101.3
Bra034245										0	0	0	0	0	0	0	0
Bra034242	4.75567	4.01396	2	4	1	1	573	59.784	9.47	89.7	104.4	98.2	104.2	94.9	104.9	101.9	101.8
Bra034218	19.9727	4.3771	6	8	5	1	1782	206.749	9.07	95.9	99.9	95.4	98.2	101.7	99.9	106.1	102.9
Bra034214	66.0979	44.0217	6	29	4	1	184	19.956	8.46	109.6	104.9	102.3	102.5	92.4	98.3	94.4	95.6
Bra034208	9.26309	5.91133	4	4	4	1	1015	114.022	7.75	98	98.7	99.6	95.4	95.1	105.1	109.6	98.5
Bra034192	4.8127	2.67023	2	2	2	1	749	84.062	5.66	99.2	100.2	93	101	93.8	107.2	100.8	104.8
Bra034185	15.3879	10.9524	4	6	1	1	420	46.117	8.9	81.4	83.3	97.1	97.6	101.9	130.7	97.3	110.6
Bra034178	9.41294	7.45098	3	3	3	1	510	57.252	6.86	96.2	96	100.7	99.2	97	107.9	102.1	100.9
Bra034172										0	0	0	0	0	0	0	0
Bra034170	55.487	30.8594	6	23	3	1	256	28.661	5.12	99.4	92.3	105.3	99.3	101.9	100.3	102.4	99.1
Bra034154	43.6479	25.974	6	18	3	1	231	25.48	9.07	106.3	113	98.3	95.9	94.4	106.5	87	98.4
Bra034141	92.6911	27.2997	14	36	5	1	674	74.436	5.55	105.3	98.7	95.8	96.1	103.8	98.7	105.1	96.4
Bra034128	125.466	32.9154	20	91	1	1	638	71.416	8.24	95.5	103.8	98.4	106.2	97.3	100	97.5	101.2
Bra034125	4.17818	4.29448	2	2	2	1	489	54.357	7.83	89.7	95.8	98	100.6	99.3	104.2	109.4	102.9
Bra034110	77.5308	12.4533	17	37	4	1	1606	178.341	5.68	100	97.1	101.4	100.5	98.5	99.4	102.4	100.6
Bra034103	18.4317	14.7335	4	5	4	1	319	33.706	6.92	95.4	93.4	95.4	96.2	103.1	108.5	106	102.1
Bra034100	82.6433	50.3311	8	98	5	1	151	17.59	5.74	92.6	92.4	113.8	99.2	95.5	94.6	111.5	100.5
Bra034099	41.1377	27.8146	6	57	5	1	151	17.542	6.44	115.1	90.4	105.3	95.3	103.2	95.7	98.7	96.2
Bra034087	194.374	60.7558	16	170	10	1	344	37.654	5.45	91.6	93.7	104.4	101.1	106.4	100.2	98.6	104
Bra034077	45.2067	18.2171	4	23	4	1	258	28.823	10.01	100.8	93.1	104.6	104.3	103.8	88.6	107.3	97.5
Bra034075	152.67	42.4165	16	141	2	1	389	42.606	10.18	97.5	88.6	104.2	107.7	107.4	88.3	109.2	97.1
Bra034073	4.48972	1.75029	1	1	1	1	857	95.148	4.56	94.1	97.3	100.5	98.1	93.5	108.6	106.6	101.3
Bra034060	349.855	51.7176	20	264	12	1	524	59.995	6.83	123.1	127.8	73.5	80	113.6	102.1	89.8	90.1
Bra034033	2.49431	5.81395	1	2	1	1	258	27.984	9.7	89.1	86.7	96.1	88.2	123.9	107	109.5	99.5
Bra034020	1.59227	0.147929	1	1	1	1	5408	611.488	5.36	95.8	96	111.6	100.1	83.9	95	128.7	88.8
Bra034007	2.81959	1.28458	1	1	1	1	1012	112.957	5.62	103.9	92	94.2	106.9	116.5	107.5	91.3	87.6
Bra033987										0	0	0	0	0	0	0	0
Bra033983	38.8858	31.6614	9	23	4	1	319	35.496	9.6	91.3	99.4	100.4	96.5	94.9	102.9	104	110.7
Bra033975	52.6128	22.5	8	26	8	1	440	48.316	7.84	109.2	97.6	96	102.4	100.8	96.8	100.7	96.6
Bra033901	99.8907	41.6122	15	51	3	1	459	50.627	7.2	89.6	115.1	100.8	102.6	85.2	98.7	96.7	111.3
Bra033895	4.76511	7.27651	2	2	1	1	481	53.014	5.39	96.7	98.6	108.8	103.6	106.2	86.8	97.2	102.3
Bra033881	6.02591	7.10059	2	2	2	1	338	37.586	8.91	94.3	98.8	101.9	104.1	93.2	102.1	97.4	108.2
Bra033879	19.5693	51.7241	4	4	4	1	116	12.279	9.67	101.7	98.1	94.4	98.5	101.4	94	109.4	102.5
Bra033875										0	0	0	0	0	0	0	0
Bra033872	34.8091	18.0763	8	14	4	1	603	68.711	8.68	100.8	102	101.7	101.2	97.6	90.8	109.7	96.2
Bra033871										0	0	0	0	0	0	0	0
Bra033861	226.342	55.9494	18	132	2	1	395	44.173	5.9	93.4	111.1	104.2	109.9	100.5	99.9	81.1	99.9
Bra033856	2.74763	5.67823	1	1	1	1	317	35.424	6.76	88.3	85.5	82.4	111.5	119.2	97.2	124.9	91
Bra033846	25.7776	18.1818	5	7	4	1	440	48.783	6.71	103.1	102.2	99.8	100.3	93.8	102.3	100.2	98.4
Bra033837	19.4179	18.2456	5	11	1	1	285	31.615	8.62	99.9	95.1	105	93.6	91.2	100.2	109.9	105
Bra033833	23.0854	19.8925	6	9	6	1	372	40.377	7.9	103.7	103.2	99.2	100.2	93.8	99.7	100.8	99.4
Bra033822	10.1863	10.2778	3	7	3	1	360	39.575	7.49	100	105.2	107.3	96.3	91.7	98.9	92.8	108
Bra033802	99.3963	40.3131	14	46	14	1	511	54.084	8.02	103.2	101.1	95.2	95.7	109.7	106.6	95.4	93.3
Bra033787	16.6281	23.7037	3	6	2	1	135	14.382	8.18	112.6	87.7	104.7	114.1	92	93.7	94.6	100.4
Bra033756	28.3137	11.3939	7	9	7	1	825	92.152	5.67	93	95	102.1	101.1	98	102.4	104.7	103.7
Bra033753	257.996	47.4684	18	178	8	1	474	51.388	6.14	93.3	111.5	99	105	96.7	103.1	90.3	100.9
Bra033747	2.50696	3.53357	1	1	1	1	283	30.456	5.2	108.5	101.6	99.9	97.9	92.3	94.8	104.7	100.4
Bra033737	274.805	57.9775	17	308	2	1	445	49.776	4.86	96.9	90.6	106.2	99	107.5	96.1	105.7	97.9
Bra033729	23.9587	23.1061	4	11	4	1	264	30.244	6.3	98.7	97.8	102.3	100.8	96.9	97.2	106	100.3
Bra033718	60.6598	33.264	14	24	11	1	481	53.807	6.18	92.9	104.1	97.3	102.5	95.3	107.1	98.4	102.4
Bra033704	37.7845	9.04704	14	16	1	1	1658	185.971	6.55	80.1	85.2	94	100.7	106.7	104.6	116.9	111.8
Bra033687	58.3129	26.501	9	21	9	1	483	52.505	5.66	101.9	103.5	100.9	99.5	101	93.9	101.7	97.5
Bra033672	13.7303	4.1958	4	5	4	1	1144	125.531	9.2	102.3	100.7	102.4	98.3	99.6	97.4	102	97.4
Bra033660	14.9909	7.37327	4	5	4	1	651	72.069	7.12	103.4	101	101.8	99.1	99.4	95.9	105.3	94.1
Bra033657	144.576	27.8261	10	95	7	1	460	50.531	5.96	96.5	95	104.9	112.4	97.5	93.5	96.8	103.4
Bra033644	10.0175	21.3483	3	3	1	1	178	19.736	4.86	97.1	97.7	100.3	104.8	99.5	108.7	90.9	100.8
Bra033642	2.85551	7.95455	2	2	2	1	352	38.335	6.79	102.9	97.5	102.3	102.4	94.2	102	104.6	94.1
Bra033639	7.06458	7.98611	2	2	2	1	288	32.302	6.61	95.2	94.1	95.9	108.6	111.2	99	96.4	99.6
Bra033637										0	0	0	0	0	0	0	0
Bra033636	3.37983	6.87831	2	2	2	1	378	43.229	5.4	104.3	101.3	97.2	104.5	100.6	99.5	95.4	97.2
Bra033622	8.57943	6.66667	3	3	3	1	510	57.985	7.88	108	101.5	103.3	95	86	101.6	98.2	106.4
Bra033604	34.2965	20.2677	8	18	4	1	523	58.037	7.53	105.4	97.4	111.5	102.9	97.7	90.7	101.1	93.2
Bra033575										0	0	0	0	0	0	0	0
Bra033574	67.5507	44.7674	8	137	2	1	172	18.372	8.16	114.2	102.8	83.9	85.8	113.7	104.2	101.7	93.7
Bra033565	2.92263	2.78884	1	1	1	1	502	57.513	9	102.9	102.4	87.1	104.2	105.4	92	114	92.2
Bra033563	51.0953	34.0909	9	18	6	1	264	28.545	8.13	90.7	87	104.9	111.9	92.7	92.9	105.8	114.2
Bra033559	1.69508	5.07246	1	1	1	1	276	31.441	7.65	98.9	110	87	96.9	95.1	107.7	104.8	99.5
Bra033555	1.71897	0.947867	1	1	1	1	1688	187.43	5.85	107.3	104.2	94.7	100.1	91.9	100.9	87.9	113
Bra033545	31.8164	16.3043	5	21	3	1	368	40.766	6.87	101.5	89.7	119.1	119.1	94.7	83.1	99.4	93.4
Bra033544	36.5989	12.0732	8	15	1	1	820	92.585	6.54	93	90	104.9	104	117.8	86.6	105.8	97.9
Bra033541	13.387	10.6145	2	6	1	1	179	18.763	8.41	104.1	92.2	106.2	98.3	95.2	96.1	103.7	104.2
Bra033540	86.6944	36.0568	16	50	6	1	563	59.859	7.99	95	102.4	97.6	95.1	102.3	106.9	98.1	102.7
Bra033534	128.8	43.0189	16	54	7	1	530	58.33	5.11	99.4	105	96.4	95	97.9	106.9	98.3	101.1
Bra033531	119.945	29.1339	18	41	17	1	889	97.296	6.68	97.1	96.2	102.2	102.5	99.5	101.3	103.3	97.9
Bra033515	16.4749	2.35935	2	11	1	1	1102	119.342	4.44	112.1	124.2	98.8	92.9	97.4	103.2	88.1	83.3
Bra033513	15.1062	6.58617	6	9	2	1	911	99.932	8.05	93	98.8	99.8	100	98.5	103.2	104.8	101.9
Bra033510										0	0	0	0	0	0	0	0
Bra033493	39.317	28.3582	8	26	8	1	335	36.85	5.08	101.5	103.3	93	95.2	99.1	113.7	94.9	99.3
Bra033489	25.8111	6.33037	6	12	2	1	1011	116.224	8.62	93.8	96.8	97.7	97.4	102	103.5	104.2	104.5
Bra033478	4.59534	8.60215	1	1	1	1	186	20.937	7.71	110.2	116	93.1	95.6	91.6	106	86.7	100.8
Bra033472	17.9182	17.9283	4	8	3	1	251	28.36	5.87	106.9	99.3	99.7	101.5	100.2	95.1	103.8	93.5
Bra033452	138.653	25.7784	27	52	3	1	1381	151.141	6.35	93	96.8	103.7	103.5	97.6	102.7	101.7	101
Bra033449	22.0256	14.3116	7	12	5	1	552	60.915	5.48	96.8	105.2	114	104.7	91.1	91.6	98.2	98.4
Bra033446	54.869	26.6771	14	30	14	1	641	68.835	5.74	95.3	100.2	99.1	101	95.8	101.7	103.4	103.6
Bra033442										0	0	0	0	0	0	0	0
Bra033438	25.379	16.8285	4	13	1	1	309	33.643	4.97	105.6	100.3	98.3	96.7	95.1	104.5	104.1	95.4
Bra033437	4.31134	6.72269	2	2	2	1	357	39.69	6.65	103.6	97.6	99.8	101	90.7	111.2	97.6	98.6
Bra033424	48.1366	26.0042	9	28	9	1	473	51.079	8.22	102.6	92.3	91.5	95.1	100	105.4	109.8	103.4
Bra033422	47.4636	55.4795	7	28	2	1	146	16.566	7.02	103.2	93.1	95.4	100	100.8	97.6	108	101.9
Bra033415	74.1549	38	16	41	3	1	400	43.688	9.19	94.8	97.4	97.8	93.5	104	104.3	109.4	98.8
Bra033412	11.3023	21.7143	4	7	4	1	175	18.893	9.77	122.4	101	101	93.1	98.6	94	97.5	92.4
Bra033402	54.2216	40.3599	13	33	3	1	389	44.194	6.87	98.9	98.6	99.2	101.6	99.6	101.1	99.8	101.3
Bra033381	2.19956	1.04493	1	1	1	1	957	106.647	5.66	87.3	97.3	97.1	91.8	99.8	110.1	112	104.7
Bra033379										0	0	0	0	0	0	0	0
Bra033377	3.98548	3.88693	1	1	1	1	283	32.565	8.75	128.4	121.9	95.6	82.4	92.2	100.6	89.6	89.3
Bra033368	12.204	12.8617	3	3	3	1	311	33.216	6.54	105.4	101.5	99.5	98.7	103.2	96.2	102.1	93.4
Bra033367	3.50972	7.69231	2	2	2	1	299	33.619	6.43	105.7	102.8	99.2	93.2	94.7	99.6	99	105.9
Bra033356	21.9661	3.15225	3	8	1	1	1491	163.153	6.54	92.6	96.5	120.9	118.1	93.3	99	89.4	90.2
Bra033355	67.2132	36.9565	10	43	9	1	230	24.296	4.46	99.2	96.8	95.8	95.9	107.1	101.4	102.7	101
Bra033349	4.80688	7.83133	1	1	1	1	166	18.266	4.64	103	91.6	95	99.7	104.6	101.8	103.6	100.7
Bra033343	19.3828	23.1405	4	6	4	1	242	26.977	5.26	104.7	102.2	114.2	110.4	95	94.9	88.4	90.3
Bra033337	105.572	28.7402	19	44	18	1	762	82.263	8.59	100.5	94.6	95.5	102.8	95.9	103.6	101.5	105.6
Bra033317	66.5514	30.0373	13	33	13	1	536	57.247	8.92	92.2	97.4	94.8	98.9	101.5	110.5	103.8	101
Bra033311	24.7363	23.8255	7	9	6	1	298	33.07	9.06	92.1	93.9	105.3	109.1	95.9	96.4	103.9	103.3
Bra033292	6.00968	13.2075	2	2	1	1	212	24.482	6.32	111.2	92.8	96.6	96.1	87.8	106.9	108.4	100.2
Bra033286	126.68	47.1831	19	67	0	1	426	46.919	7.27	89.1	93.7	93.5	97.4	110.1	102.8	101.6	111.8
Bra033285	8.2327	25.974	1	1	1	1	154	16.105	5.12	99.6	104.9	85.7	105.1	126.1	76.5	100.9	101.3
Bra033282										0	0	0	0	0	0	0	0
Bra033281	6.04268	6.31068	1	1	1	1	206	22.195	7.12	91.9	92.7	105.6	100.9	105.6	103.4	111.1	88.9
Bra033269	58.8099	11.0547	17	26	12	1	1773	195.221	6.28	91.4	96.5	97.3	122.4	92.7	98.6	101.8	99.4
Bra033258										0	0	0	0	0	0	0	0
Bra033240	18.9744	11.3176	6	8	6	1	592	65.394	8.44	101.5	100.3	105.9	96.6	93.2	101.1	101.7	99.6
Bra033232	60.2303	15.8318	12	25	2	1	1118	120.145	5.19	97.3	109.1	102.6	101.8	97.8	101.3	91.9	98.1
Bra033230	85.8745	43.0508	12	52	11	1	295	31.848	5.4	108.9	104.1	97.1	96.2	104.4	100.2	93.5	95.6
Bra033226	5.76351	3.83091	3	4	3	1	757	80.66	8.21	97.1	97	97.9	102.1	100.5	99.5	105.2	100.6
Bra033222	37.2306	4.17528	9	16	3	1	2419	268.296	5.44	94.9	96.6	99	101.1	97.6	102.4	107.2	101.2
Bra033215										0	0	0	0	0	0	0	0
Bra033199	10.044	6.05701	4	4	4	1	842	94.201	5.47	98.9	101.7	96.9	99.4	101.2	101.2	102.7	98
Bra033156	2.13407	4.57746	1	1	1	1	284	32.172	9.61	106.7	94.8	102.1	99.7	86.6	97.4	104	108.8
Bra033152	64.5057	40.107	5	31	5	1	187	21.215	8.38	102	93.1	107	102.5	92.3	95.9	105.7	101.4
Bra033146	14.5762	11.2601	3	5	3	1	373	41.343	7.85	95.8	97.8	98.8	119.3	91.3	93.6	105.6	97.8
Bra033141	5.68236	7.5067	2	2	2	1	373	39.94	7.46	106.1	106.1	111.1	98.3	95.2	91.5	97.9	93.8
Bra033098	119.355	26.3666	21	67	2	1	933	105.184	6.02	97.5	95.7	107.5	104.7	95.7	103.1	98.2	97.6
Bra033097	5.77581	4.06852	2	2	2	1	467	52.849	7.31	96.7	94	95.2	100.3	97.3	101.4	120.7	94.4
Bra033046	7.23428	3.83275	2	3	2	1	574	63.447	6.14	113	102.9	101.8	87.5	95.9	102.7	100.7	95.4
Bra033029	42.5519	31.0881	8	35	8	1	193	20.07	5.41	134.2	111.9	88.8	97.1	90.6	90.3	93.2	94
Bra033021	17.9343	16.4894	3	8	1	1	188	19.989	9.17	87.6	79.8	141.4	123.9	96.5	81.3	101.3	88.1
Bra033012	89.3149	25.2747	13	56	7	1	637	70.931	6.43	94.6	97.3	101	99.6	99	102.7	103.9	101.8
Bra032984	10.0023	14.1304	2	8	2	1	184	20.908	9.57	97	118.2	91	90.3	93.9	110.9	99.9	98.7
Bra032951	20.1589	21.3058	6	7	6	1	291	30.355	6.79	90.7	100.5	97.7	113.2	90.9	100	99.3	107.8
Bra032942	9.94138	6.98152	3	3	3	1	487	53.643	7.09	112.5	100.4	93.4	93.3	96.2	108.9	99	96.4
Bra032933	18.8436	16.4609	3	9	2	1	243	26.637	8.4	94.2	91.5	104.3	110.1	93.7	94.3	107.5	104.5
Bra032931	16.064	9.15395	6	8	6	1	721	79.974	7.14	109.7	99.9	98.9	97.9	96.1	98.8	102.9	95.7
Bra032918	9.06016	8.90869	3	4	3	1	449	49.543	5.43	95.9	98.2	98.7	97.2	92.1	107.8	105	105.2
Bra032917	13.465	12.8535	4	8	4	1	389	42.972	5.03	102.9	90.6	106.8	95.8	105.1	93.1	111.4	94.1
Bra032909										0	0	0	0	0	0	0	0
Bra032897	2.85824	1.59236	1	2	1	1	628	68.784	8.4	87.9	98.9	94.6	100.5	100.6	107	111	99.6
Bra032894	13.7991	28.8136	3	4	3	1	118	13.103	10.33	118.7	98.5	99.1	97.5	100	103.1	92.2	90.9
Bra032889	49.0531	15.0442	5	34	5	1	339	36.245	10.13	113.8	91.1	98.1	98.3	112	81.5	112.3	93
Bra032859	42.6908	41.7323	4	16	2	1	127	14.038	6.11	108.1	98.5	98.7	100.5	102.2	98.6	96.5	96.9
Bra032857	50.8809	29.1005	7	43	1	1	189	19.489	7.2	122.5	87.5	97	94.4	111.9	88.4	106.4	92
Bra032842	29.6581	17.2147	7	13	6	1	517	57.002	6.99	103.7	96.9	102.2	101.6	93.9	100.2	104.2	97.3
Bra032828	98.76	56.25	10	95	1	1	176	19.886	10.15	103.2	91.9	100.2	102.9	106.1	90	107	98.6
Bra032826	18.4253	30.6604	7	13	7	1	212	22.821	6.04	101.7	101.2	101.4	99.9	93.9	97.7	101.6	102.6
Bra032819	2.23687	6.66667	1	1	1	1	135	14.891	9.6	117.3	98.3	104.5	100.1	99.4	96.1	94.1	90.2
Bra032812	3.81702	2.92683	1	1	1	1	410	44.413	9.54	106.4	96.8	101.9	90.9	87.6	103.9	110.9	101.5
Bra032803	14.8177	19.3939	2	5	2	1	165	17.648	9.57	104.1	92.9	108	103.6	95.4	91.8	104.4	99.8
Bra032802	17.4674	3.59589	5	6	2	1	1752	195.619	4.64	106.2	111.5	96.8	100.9	87	105.9	93.7	97.9
Bra032797	88.5941	34.2056	16	40	3	1	535	59.342	5.58	99.8	99.2	95.8	92.5	91.1	113.8	107.7	100.1
Bra032786	1.50766	2.53165	1	1	1	1	474	52.39	6.48	84.4	100.4	100.3	101.2	119.2	112.2	91.8	90.5
Bra032784	45.874	20.4698	10	19	4	1	596	66.093	8.94	105	97	95.1	102.3	102.1	99.1	102.4	97.1
Bra032783	27.7238	25.4417	4	6	4	1	283	31.041	8.24	100.1	100.3	105.8	98.9	101	97.7	98.9	97.4
Bra032757	34.8097	12.6565	7	13	5	1	719	80.36	8.47	96.5	100.4	101.5	98.3	97.3	103.1	102.8	100
Bra032756	56.2488	23.1626	8	25	0	1	449	49.732	6.07
Bra032755	57.0574	28.2209	10	28	1	1	489	54.14	5.52	102.5	99.6	101.4	98.3	95.9	107.6	96.6	98.2
Bra032750	356.886	66.3918	24	320	4	1	485	53.226	5.76	91.2	94.1	106.7	98.4	97.7	99.9	107.7	104.4
Bra032749	261.823	45.6476	23	233	8	1	471	51.651	7.24	90.3	96.5	106	106.3	101.1	99.2	96.8	103.8
Bra032743	13.2803	12.9108	4	4	4	1	426	47.802	5.16	103.4	96.6	93.9	94.3	95.4	111.6	105.3	99.7
Bra032735	155.373	44.8232	25	64	1	1	792	89.17	6.74	94.9	98.4	103.5	98.7	102.3	99.8	101.3	101.2
Bra032734	74.0774	28.9421	12	27	10	1	501	57.28	8.05	109.6	150.1	86	99.7	84.5	94.1	85.3	90.7
Bra032733										0	0	0	0	0	0	0	0
Bra032727	20.1113	17.1958	4	8	4	1	378	43.076	4.88	103.9	107.4	90.4	101	97.7	107.9	97	94.8
Bra032721	24.4967	31.4607	2	7	2	1	89	9.119	9.94	105	98.1	100.1	102.8	110.9	104	92.8	86.4
Bra032713	66.9364	22.4561	14	21	14	1	855	95.58	5.29	102.6	103.3	97.6	96.1	100.9	102.6	99.9	97.1
Bra032708	149.202	44.5098	17	89	2	1	510	55.132	7.55	87.2	102.2	98.7	114.1	99.6	97.8	96	104.5
Bra032698	20.5132	6.53333	5	11	3	1	750	81.471	6.71	102.7	99.7	91.3	95	102.4	103.8	105.5	99.4
Bra032671	8.76149	6.79245	2	8	2	1	265	29.666	6.61	103.3	91.8	104.5	109.2	95.2	90.3	97.2	108.5
Bra032668	36.389	23.6842	5	14	1	1	266	29.875	5.2	110.3	105	106.2	102.2	104.1	93.1	87.7	91.4
Bra032667	3.13739	3.97727	1	1	1	1	352	39.394	7.15	100.1	109.3	92.4	98.7	98.1	103.6	92.6	105.2
Bra032664	44.5615	4.09586	8	14	3	1	2295	254.186	5.54	99.8	93.3	102.6	97.3	95.9	108.1	109.7	93.3
Bra032659	70.088	13.6416	17	25	13	1	1752	194.627	5.72	97.8	100.2	105.4	98.8	95.5	100.7	103.1	98.4
Bra032651	75.7954	15.8168	13	27	4	1	1157	124.344	5.45	95.6	102.7	98.8	100	95.9	104.1	102.9	100.1
Bra032650	8.5957	12.1951	3	7	2	1	205	22.912	7.17	86	98.6	84.6	95.7	97.8	113.3	108.8	115.1
Bra032648	2.91364	7.77778	1	2	1	1	180	19.902	8.69	107.1	85.6	94.5	132.9	92	89.3	106.3	92.2
Bra032626										0	0	0	0	0	0	0	0
Bra032620	14.9234	49.5575	2	3	1	1	113	11.346	4.32	118	97.8	100.7	99.4	84.8	101	99.5	98.7
Bra032612										0	0	0	0	0	0	0	0
Bra032586	50.0418	35.1485	5	25	2	1	202	23.048	11.05	87.6	109.4	105.8	99.4	96.3	100.9	92.8	107.8
Bra032557	27.469	8.18103	7	10	7	1	1149	125.156	6.42	101.4	100.6	102.4	99	96.8	101.2	101	97.4
Bra032555	76.7583	24.537	9	36	8	1	432	45.912	9.16	99.4	94.5	97.3	100.3	100.3	101	105.5	101.6
Bra032550	59.0727	36.0104	11	30	1	1	386	43.875	6.71	94.5	103.2	110.3	100.6	106.3	101.5	95.3	88.3
Bra032474	28.1947	15.6794	3	12	1	1	287	31.028	8.56	103.4	106.7	87.7	84.5	90	127.4	101.3	98.9
Bra032467	33.1766	18.4149	6	19	3	1	429	46.859	4.68	100.2	100.7	97.4	92.7	99.1	106.8	104	99.1
Bra032460	11.1701	7.38832	3	4	3	1	582	64.715	6.37	100.7	92.5	107.9	110.2	92.2	96.7	104.3	95.5
Bra032436										0	0	0	0	0	0	0	0
Bra032430	15.5555	7.45033	2	3	2	1	604	66.817	8.59	99.2	98.9	98.5	100.3	93.2	109.5	99	101.3
Bra032404	13.5512	5.50996	4	8	3	1	853	94.424	6.51	91.2	96.9	95.3	99.4	97.8	110.6	109.5	99.2
Bra032396	48.8969	29.9043	12	44	5	1	418	46.642	7.65	90.8	97.8	103	115.6	94.7	91.7	103.9	102.5
Bra032366	119.712	60.7143	11	92	2	1	252	27.714	4.58	102.3	99.4	102.3	101.4	97.5	96.7	97.6	102.6
Bra032355	3.09892	2.51889	1	1	1	1	397	43.937	5.8	114.4	103	100.9	94.7	99.5	98.6	96.6	92.3
Bra032344	280.287	42.602	41	162	41	1	1176	128.737	5.59	90.1	99.7	105.7	107.6	96.3	98.2	99.4	102.9
Bra032341	179.148	42.5036	24	75	3	1	687	77.095	6.57	106.4	105.4	97.9	96	101.7	101.3	90	101.2
Bra032338										0	0	0	0	0	0	0	0
Bra032332	15.3258	4.08805	3	7	2	1	954	106.065	6.54	93.1	100.2	105	111.1	97.3	101.3	96.3	95.8
Bra032330										0	0	0	0	0	0	0	0
Bra032319	145.05	34.7942	25	96	4	1	753	85.42	5.29	82.4	89.9	97.1	102.7	104.9	102.8	112.7	107.6
Bra032310	25.3539	6.98487	4	10	3	1	859	93.562	5.78	105.6	100	101.8	108.6	96.3	94.4	100	93.2
Bra032303	17.6016	11.3684	6	17	1	1	475	52.057	9	99.9	99.9	93.4	102.3	100.9	106.9	91.8	104.8
Bra032291										0	0	0	0	0	0	0	0
Bra032286	2.33489	7.72727	1	2	1	1	220	25.257	9.57	109.8	97.2	89.6	77.1	102.3	114.3	106.7	102.9
Bra032284	31.3805	20.1201	11	11	11	1	666	74.325	6.38	92.7	85.4	101.9	97.8	99.4	97.8	119.6	105.6
Bra032281										0	0	0	0	0	0	0	0
Bra032269	36.327	20.6818	9	20	8	1	440	46.551	5.15	88.8	90.3	93	105.2	94.1	108.5	111.7	108.5
Bra032268	96.3665	38.8128	15	55	1	1	438	47.38	8.1	83.5	90.2	98.9	98.4	95.3	109.9	114.7	109.1
Bra032258	63.6706	26.2023	13	28	7	1	603	64.541	10.51	103.2	100.5	97.4	103.1	102.8	94.8	98.3	99.9
Bra032254	75.7175	17.9118	17	30	3	1	1111	122.809	9.38	95.9	99.1	101.6	104.5	100	99.9	101.7	97.3
Bra032210	6.0071	11.1111	2	3	2	1	189	21.214	8.63	96.9	104.8	120.8	97.3	95.2	92.3	98	94.9
Bra032205	10.4129	9.12863	4	4	4	1	482	53.023	7.47	97.5	94.7	98.2	97.7	97.7	100.9	108	105.3
Bra032196	59.8461	50.7042	9	33	8	1	213	23.559	5.81	88.3	97.9	100.3	101.2	99.3	105.9	105.4	101.8
Bra032189										0	0	0	0	0	0	0	0
Bra032172	66.0526	20.1863	12	28	10	1	644	70.086	7.4	91.6	94.2	104.7	108.1	96.6	93.8	106.3	104.7
Bra032150	16.2867	5.60224	3	8	1	1	357	41.365	8.65	108.2	96.4	137.4	108.9	86.2	79	91.8	92.1
Bra032136	2.71557	4.69314	1	1	1	1	277	30.704	4.73	103.6	99.3	94.7	95.2	94.8	109.2	101.3	101.9
Bra032135	22.0942	40	3	9	3	1	80	8.833	8.53	110.1	98.3	97.4	98.7	97.7	103.9	96.9	97.1
Bra032124	13.0552	12.2034	3	5	2	1	295	32.885	9.14	102	116.8	102.9	98.7	84.3	106.8	86.6	101.9
Bra032109										0	0	0	0	0	0	0	0
Bra032104	33.4702	22.2772	6	12	6	1	404	44.855	7.12	97.5	99.3	98.5	94	105.2	100.1	107.2	98.3
Bra032096	18.4365	12	5	9	1	1	450	51.827	9.72	114	91.2	108.1	102.6	97.9	90.4	107.5	88.5
Bra032094	19.4653	21.2963	4	9	4	1	216	23.993	5.27	102.4	98.7	96.7	103.8	103.5	95	100.6	99.2
Bra032088	12.0163	13.5531	3	5	3	1	273	30.033	5.45	92.8	93.1	98.5	101	105.7	94.5	107.7	106.8
Bra032083	18.2078	9.68523	3	4	3	1	413	45.274	6.29	92.3	104.4	95.4	100	95	104.3	98.9	109.7
Bra032082	30.9283	20.6897	4	24	1	1	203	22.893	11.14	102.1	97.3	99.2	104.8	99.4	93.2	107.4	96.7
Bra032055	15.4472	15	1	14	1	1	100	11.024	5.22	110.7	102.3	93.3	95	105.9	100.8	94.4	97.6
Bra032043	39.379	28.022	9	17	4	1	364	40.142	4.84	97.1	99.1	99.3	98.1	99.1	103.2	99.8	104.4
Bra032029	16.5792	18.9003	4	5	3	1	291	32.721	7.23	103.9	106.2	100.6	98.1	104.7	102.9	97.5	86
Bra032019	34.4722	25.5952	8	19	7	1	336	37.035	6.92	110.3	103.2	104.6	95.7	98.2	97	97.4	93.6
Bra032002	41.3338	42.1384	5	18	5	1	159	17.549	7.97	118.2	108.1	95.4	90.7	102.6	97.2	99.4	88.5
Bra031998	6.43526	1.91667	2	4	2	1	1200	136.799	7.84	99.6	99.7	101.6	101	86.3	108.4	107.2	96.2
Bra031997	12.2644	5.13834	1	5	1	1	253	28.395	4.96	110	105.2	98.7	93.7	86.3	104.5	104.3	97.4
Bra031995	13.6982	7.92683	2	5	1	1	328	35.664	9.35	159.1	89.5	84.6	79.8	82	102	118.7	84.4
Bra031994	47.6074	14.9772	12	16	4	1	1095	119.535	6.18	94.8	97.9	99.4	103.9	96.5	100.2	109.3	98
Bra031989										0	0	0	0	0	0	0	0
Bra031987	116.611	34.9328	15	47	15	1	521	58.57	5.43	97.7	99.3	96.8	97.9	101.8	101.8	103.5	101.3
Bra031978	38.4813	15.127	12	18	3	1	866	93.344	6	99.6	99.7	97.5	99.3	98.6	101.6	103.3	100.5
Bra031966	12.4927	11.215	4	9	4	1	321	34.842	8.41	115.6	102	98.8	103.6	98.6	90.3	95.6	95.5
Bra031965										0	0	0	0	0	0	0	0
Bra031957	3.90179	7.86517	2	2	2	1	267	29.501	5.58	106.2	106.7	93.3	98.1	92.9	103.8	103.5	95.5
Bra031947	11.7841	11.5385	4	4	3	1	468	50.601	7.47	92.5	95.8	108.7	102.2	98.6	94.3	104.5	103.4
Bra031938	21.0651	23.8255	5	10	2	1	298	32.936	4.78	86	94.4	95.1	98.2	108.6	104.4	111	102.3
Bra031935	15.4333	11.1732	2	6	2	1	179	18.024	6.96	118.1	88.7	101.6	102.6	102.8	85.6	107.1	93.5
Bra031934	24.2805	15.015	4	13	3	1	333	35.639	8.82	103.3	115.1	103.8	108.1	86.9	98.7	93.2	91
Bra031927	35.0977	25.3289	7	22	4	1	304	32.43	9.42	109	109	87.3	88.3	90.4	115.2	97.5	103.4
Bra031813	191.319	53.9157	17	155	1	1	332	35.074	5.66	109.4	98	85.9	91.6	115.6	104.5	99.1	96
Bra031811										0	0	0	0	0	0	0	0
Bra031804	5.91542	7.84314	1	3	1	1	204	22.004	6.42	127.3	112.8	91.7	90.3	87.1	105.6	90.4	94.7
Bra031802	35.4819	21.0106	6	14	6	1	376	41.755	7.69	102	103.9	106.8	99	92.2	98.7	98.2	99.2
Bra031790	139.734	29.2683	13	76	1	1	615	66.03	5.17	96	93.7	117.4	122.9	91.1	81.3	100.9	96.8
Bra031788	7.36515	5.42797	2	3	2	1	479	54.631	9.23	104	100.9	92.6	96.5	96.3	105.6	99.3	104.7
Bra031786										0	0	0	0	0	0	0	0
Bra031785	121.612	38.7255	15	61	1	1	408	44.383	8.51	100	95	99.4	104	96.4	99	104	102.2
Bra031777	16.5083	9.89011	2	4	2	1	273	29.53	8.79	104	104.7	103.4	100.7	94.1	100.2	93.2	99.6
Bra031774	10.5329	8.12183	3	7	1	1	394	43.181	6.07	99.5	96.9	97.9	95.1	105.3	102.3	105.4	97.5
Bra031771	43.5584	19.0265	7	14	7	1	452	50.255	8.9	108.5	101.3	96.8	95.6	102.1	97.5	101.2	97
Bra031752	41.4333	28.7736	9	20	2	1	424	48.447	6.81	92.4	99.6	100.2	97.1	96.2	105.6	103.3	105.6
Bra031749	71.7035	12.6285	15	32	1	1	1362	152.745	6.1	79.9	129.5	119.3	125.1	104.1	89.9	86.3	66
Bra031722	23.8262	40.2878	4	8	2	1	139	15.333	8.13	100.1	98	105.4	99.7	97.5	101.7	100.3	97.2
Bra031707	130.018	30.3825	27	72	2	1	915	99.461	9.04	110.3	102.8	99.8	97.9	94.1	101.4	99.5	94.3
Bra031706	2.39545	1.05386	1	1	1	1	854	95.296	8.57	88.7	92.5	106	103.7	86.5	105.9	107.9	108.8
Bra031705	174.117	33.9779	18	85	3	1	724	80.459	8.56	94.5	100.3	100.4	99.6	98.6	103.2	99.1	104.3
Bra031701	27.8341	7.64977	5	9	5	1	1085	118.218	5.44	87.9	102.1	102	101.5	95.1	105.9	104.1	101.4
Bra031698	11.4971	4.25733	4	5	3	1	1057	118.069	5.67	98.3	101.4	99.8	99.3	92.1	103.2	102.5	103.4
Bra031686	19.3012	11.2971	5	8	1	1	478	53.766	7.64	105.1	93.7	101.7	102.4	96.9	93.1	105.9	101.4
Bra031683	19.0058	16.6667	4	9	4	1	306	33.994	5.95	116.9	104.1	99.6	98.6	86.4	95.7	101.2	97.4
Bra031676	169.169	47.6998	16	109	7	1	413	46.436	5.48	98.4	104.4	101.9	99.2	95.4	105.3	91.3	104.2
Bra031675	274.921	40.3979	37	111	5	1	1156	130.828	6.23	92.9	98.2	101.5	100.5	99.4	103.2	102	102.3
Bra031666										0	0	0	0	0	0	0	0
Bra031654	8.69002	7.78689	4	6	1	1	488	53.908	6.64	105.7	98.8	96.1	95.6	93.7	104	109	97.3
Bra031652	16.0857	11.639	4	6	4	1	421	44.737	5.33	104.3	106.6	98.4	101.9	96.6	98.7	98.7	94.7
Bra031642	33.0681	54.6053	5	22	5	1	152	15.17	6.1	107.5	88.5	101.7	100.2	100.3	93.4	105.8	102.6
Bra031637	6.76425	6.08519	3	5	3	1	493	56.153	8.9	104.9	97.3	96.1	94.1	99.9	100.2	107.4	100.1
Bra031630	2.69551	7.42358	1	1	1	1	229	24.912	4.58	129.1	81	82.7	79.8	138.6	83.1	112.5	93.2
Bra031627										0	0	0	0	0	0	0	0
Bra031626	52.5006	13.9113	10	18	7	1	992	105.621	5.53	99	99.1	95.7	96.1	98.4	104.5	104.5	102.7
Bra031612	6.00516	2.11361	1	2	1	1	757	83.617	8.03	107.8	99	96.3	98.5	91.9	102.6	110.5	93.4
Bra031598	114.378	56.1265	12	131	2	1	253	27.973	6.28	105.3	105.6	97	102.9	100	104	85.1	100.2
Bra031593	117.847	25.3774	22	51	1	1	1060	115.681	5.29	98.7	97.3	100.2	101.6	97.6	103.3	104.7	96.6
Bra031589										0	0	0	0	0	0	0	0
Bra031583	88.891	22.5104	17	37	1	1	964	104.96	5.14	91	96.5	105.4	103.4	99.4	97.8	104.3	102.1
Bra031579										0	0	0	0	0	0	0	0
Bra031571	41.8087	35.3612	8	20	2	1	263	29.146	4.77	97.7	95.4	101.1	108	96	98.6	105.2	98
Bra031570	3.11182	3.18841	1	1	1	1	345	38.439	6.89	95.5	101.1	93.2	91.2	93.8	109.9	120.2	95.1
Bra031559	11.8425	6.32911	2	2	2	1	474	52.723	5.1	102.3	104.1	98.6	95.7	97.3	99.9	97.3	104.8
Bra031555	92.7498	50.8772	12	48	6	1	228	25.844	5.07	105.4	118.9	88	88.4	94	113.7	93	98.6
Bra031553	35.3227	15.6417	8	10	5	1	748	82.734	5.54	96	92.3	106.8	104.9	97.7	96	104.8	101.4
Bra031551	7.51868	6.56371	3	5	3	1	259	29.07	6.95	108.5	92.5	108.3	108	104.9	89.1	92.1	96.6
Bra031539	11.2549	6.45161	3	3	3	1	589	64.58	7.31	106.2	98.3	96.6	98.4	96.2	105	104.5	94.7
Bra031535	15.894	3.11938	5	7	1	1	1667	187.285	7.05	108.4	95	96.7	95.8	99.4	100.7	96.5	107.5
Bra031533	19.2857	10.0543	4	7	1	1	368	41.746	6.04	99.8	102.9	111	104	95.7	98.3	91.6	96.8
Bra031532	18.8949	19.0608	6	9	3	1	362	41.029	6.54	97.1	97.8	103.4	106.5	101.3	95.9	99.7	98.2
Bra031523	7.75673	3.80148	3	3	3	1	947	105.521	5.39	93.7	94.7	107.8	101.6	96.2	99.1	108.5	98.4
Bra031522	12.7898	7.40741	3	6	3	1	486	52.846	5.71	95.7	100.9	99.6	104.8	96.6	99.2	103.8	99.4
Bra031520	4.63601	1.5891	1	1	1	1	881	99.64	6.23	101.5	95.1	96.5	101.7	101.4	94.9	108.4	100.6
Bra031513	74.0607	32.1799	12	25	12	1	578	65.22	4.94	101.2	102.5	97.7	100.3	97.8	102.8	98.7	98.9
Bra031485	143.215	56.6667	17	67	15	1	360	39.636	6.04	106.1	105.1	103	100.1	91.1	94.5	95.2	104.9
Bra031481	32.9846	23.3645	8	18	1	1	428	48.966	6.58	94.1	99.6	94.9	92.3	93.8	120.2	98.4	106.8
Bra031478	26.0514	6.51261	5	8	5	1	952	104.922	5.76	102.7	102.2	105.1	102.5	99.7	96.2	99.1	92.5
Bra031477	24.3362	9.25926	4	8	3	1	594	66.449	8.78	100.7	97	104.8	100	93.7	101.9	103.2	98.6
Bra031475	52.9455	29.5455	10	25	3	1	352	40.194	6.4	97.8	100.4	97.5	95.8	97.5	104.6	102.6	103.7
Bra031460	14.879	10.6628	5	5	5	1	694	77.399	6.21	100.4	98.7	93.6	97.4	97.7	106	105.2	101
Bra031456	29.817	12.9243	8	10	8	1	766	85.029	6.54	98.4	95	97.2	102.4	96.7	102.3	106.5	101.5
Bra031442	4.8748	12.628	2	2	2	1	293	32.923	8.5	91.6	115.3	88.4	96.8	94.8	109.9	94.9	108.1
Bra031427	91.4577	26.0073	5	41	1	1	273	29.24	8.25	124.2	112.1	86.5	85.3	100.8	106.1	92.6	92.3
Bra031387	23.958	17.8054	6	7	6	1	483	54.208	5.35	103.7	106.1	100.4	106.6	92.8	100.2	93.1	97.2
Bra031372	20.2057	18.3246	6	9	3	1	382	43.516	6.67	94.7	100.1	97.5	103.9	103.6	97.7	99.3	103.2
Bra031362	15.2594	2.61194	4	4	4	1	1876	214.418	5.06	96	99	96.2	99.2	97.3	110.1	102.7	99.5
Bra031348	2.12136	3.47826	1	1	1	1	230	25.116	10.1	96.6	90.7	110.4	107.1	95.4	93.4	111.7	94.6
Bra031337	8.43734	9.92366	2	2	2	1	393	43.869	5.6	97.7	98.5	100.7	102.6	105.3	92.1	104.6	98.5
Bra031332	74.2629	30.2	12	52	3	1	500	54.939	7.97	99.2	100.1	98.5	99.7	93.9	104.2	96.6	107.7
Bra031313	6.31016	6.42202	2	2	2	1	436	48.41	4.92	96.7	91.9	100.4	98.8	87.4	119.3	104.9	100.5
Bra031309	34.863	27.3006	7	18	6	1	326	35.496	9.06	96.5	99.9	93.8	94	98	111.2	102	104.6
Bra031301	170.219	44.6018	20	63	8	1	565	63.15	7.17	80.2	79	155.9	152.2	77.7	74.5	91.8	88.9
Bra031296	4.50582	3.56436	2	2	2	1	505	55.066	6.09	94.6	99.9	106.1	90.7	84.2	113.5	99.7	111.3
Bra031294	8.9881	5.89391	3	3	1	1	509	58.331	7.91	95.9	99.8	106	99	96.6	101.5	100.8	100.5
Bra031265	28.3719	11.8068	5	8	4	1	559	61.165	5.99	95	107	87.1	89.9	92.4	126.7	99.3	102.6
Bra031261	25.8245	23.871	5	9	3	1	310	34.51	6.39	97.7	98.5	102.6	105.2	90.3	100.3	105.7	99.6
Bra031256	21.2342	11.5717	6	8	2	1	579	65.593	5.73	93.4	100.5	95.7	106	95.3	105.6	105.9	97.5
Bra031254	26.3865	19.7468	6	10	3	1	395	43.744	6.77	91.1	96.3	97.3	105.4	99.5	99.7	103	107.7
Bra031245										0	0	0	0	0	0	0	0
Bra031243	8.69907	6.44258	2	4	1	1	357	40.802	6.89	101.4	95.7	94.3	97.9	96.9	97.7	106.2	109.9
Bra031233	179.999	21.2657	38	67	1	1	2149	230.186	5.29	87.5	95.2	95.6	93.1	106.5	93.3	118.3	110.6
Bra031219	23.1745	23.5537	6	18	1	1	242	27.772	8.78	106.8	129.8	96.4	90.4	93	96.4	96.8	90.3
Bra031214	25.2879	14.5791	7	13	7	1	487	55.839	7.39	96.8	101.5	100.5	98.4	93.5	104.9	101.9	102.6
Bra031210	107.257	59.5238	8	71	4	1	168	16.189	5.66	99.2	89.1	120.4	128.2	84.3	74.9	105	99
Bra031208	54.8102	27.4869	7	20	7	1	382	41.498	6.46	102.6	97.6	97.6	98.6	98.2	102.9	101.5	101
Bra031205	22.1373	26.5957	4	8	1	1	188	20.672	5.82	110.3	100.6	102.5	98.8	96.9	102	94.3	94.7
Bra031197	27.5837	27.23	4	10	4	1	213	23.099	7.88	114.4	104	101.2	97.2	101.2	97.9	94.7	89.5
Bra031192	36.5714	22.4044	3	14	3	1	183	19.172	7.02	105.9	84.6	105.8	107.7	104.9	84.1	112.5	94.5
Bra031191	41.0233	15.7143	8	18	2	1	630	70.33	5.48	97.4	100.4	99.6	100.3	96.5	104.8	103.3	97.7
Bra031187	98.8722	21.4373	13	39	5	1	821	92.83	5.81	96.2	101.3	96.7	100	96.8	110.8	98.6	99.6
Bra031181	115.826	39.75	11	97	5	1	400	42.914	5.86	128	108.7	96.8	92.9	92.5	92.8	91.1	97.1
Bra031177	67.2895	35.9223	11	35	11	1	309	34.921	6.3	118.1	110.5	104.8	97.5	93.8	91.5	91.5	92.5
Bra031166	31.5798	15.8915	3	20	1	1	258	27.981	5.44	103.1	88.5	99.4	100.7	108	92.7	110.2	97.3
Bra031159	21.5265	32.1608	3	11	2	1	199	18.777	5.91	119.9	101.5	97.6	92.4	98	98.9	99.3	92.4
Bra031157	204.833	54.159	25	82	25	1	541	61.803	7.61	91.3	98	99.4	102.8	105.3	98.8	101.6	102.9
Bra031147	23.3831	15.8784	4	11	4	1	296	33.217	9.17	124	123.9	97	89.2	91.8	94.1	89.4	90.6
Bra031139										0	0	0	0	0	0	0	0
Bra031138	29.4276	21.2025	7	15	6	1	316	34.718	6	107.4	93.8	99.5	97.8	106.5	95.7	102.2	97.2
Bra031134	36.9775	24.2857	6	17	2	1	280	30.968	6.61	99.1	98.1	97.8	101.4	89.2	98.3	105.4	110.8
Bra031109										0	0	0	0	0	0	0	0
Bra031107	1.53745	2.1	1	7	1	1	1000	113.343	8.19	74.9	93.7	111.3	105.3	108.6	89.2	116.7	100.3
Bra031100										0	0	0	0	0	0	0	0
Bra031096	9.337	12.5	1	7	1	1	80	8.896	12.19	70.2	93.5	116.4	127.6	99.2	99.8	93.9	99.4
Bra031094	26.8767	37.8151	4	18	2	1	119	13.723	9.94	104.9	81.9	86.6	100.4	97.5	80.8	134.1	113.8
Bra031083	75.3365	23.4828	8	42	3	1	379	43.946	4.49	103.9	102.6	99.3	95.6	95.8	106	94.9	101.9
Bra031064	26.7476	14.8084	5	11	1	1	574	62.95	6.71	95.8	92.5	95.2	105.2	89	108.9	104.6	108.8
Bra031057	4.22371	2.10526	2	4	2	1	760	86.673	4.94	87.1	94.1	112	110	94.4	98.1	105.5	98.8
Bra031046	20.8681	28.3654	4	6	4	1	208	23.718	6.92	102.2	115.3	96.1	103.9	90.8	103.3	92	96.5
Bra031040	19.6491	10.9687	6	6	6	1	702	79.145	5.52	93.6	96.6	108.2	102.5	103.3	94.9	104.9	96
Bra031034	78.2197	39.7436	11	64	1	1	234	26.086	10.14	93.7	92.7	103	107.1	106	94.6	104.7	98.2
Bra031031										0	0	0	0	0	0	0	0
Bra031021	12.822	7.97227	4	4	3	1	577	66.035	5.4	95.4	97.7	107.4	97	98.2	101.8	100.4	102.3
Bra031017	40.2519	23.2955	9	14	7	1	528	59.762	7.33	93.1	95.9	99.1	101.3	98.6	102.8	106.8	102.4
Bra031007	52.8597	48.7179	5	22	1	1	156	16.763	5.4	93.7	97.2	104	116.8	97.3	101.2	102.5	87.3
Bra030993	47.8477	8.4106	10	21	3	1	1510	171.628	8.25	88.5	101.9	93.9	101.8	92.6	110.8	111.9	98.6
Bra030964	20.6651	20.9125	5	11	5	1	263	28.576	8.13	98.7	92.4	104.7	103.5	96.2	100.7	105.6	98.1
Bra030953	41.2704	15.2659	7	21	2	1	583	63.664	5.71	102	107.4	94.6	91.5	91.7	97.6	112.1	103
Bra030951	172.725	43.9883	13	147	1	1	341	35.668	8.56	108.7	94.7	98.8	97.4	95.4	101.3	102.1	101.5
Bra030947	38.1941	21.4953	8	17	2	1	428	45.667	6.86	98.9	99.8	101.6	100.5	99.2	98.8	103.9	97.2
Bra030945	299.022	48.9627	46	181	2	1	964	110.021	5.92	103.8	109.4	99.8	93.7	92.3	102.6	96.8	101.5
Bra030931	10.6528	14.0496	3	7	1	1	242	26.3	6.61	92.8	105.5	102	104.3	91.9	100.6	102.2	100.7
Bra030923	23.6023	5.86592	4	18	1	1	716	77.589	6.54	98.4	98.3	85.2	88.8	109.7	116.9	101.2	101.4
Bra030915	183.969	40.4145	11	165	5	1	386	42.517	7.69	119.3	104.8	93.5	100.4	97.7	88.3	96.8	99.1
Bra030912	77.5051	28.764	8	59	7	1	445	49.039	8.53	118.7	98.2	113.5	107	96.9	86.6	93.9	85.2
Bra030911	23.0782	9.87342	4	18	4	1	395	43.545	6.13	113.4	99.7	100.3	103.8	98.8	89.1	99.1	95.8
Bra030906	84.3555	33.7302	15	54	15	1	504	53.619	5.44	107.7	92.9	105.6	95.7	107.8	92.5	102.2	95.5
Bra030896	21.2303	3.98572	5	6	4	1	1681	184.857	6.55	93.1	115.2	108.9	91.1	88.2	96.8	106	100.7
Bra030884	29.4996	24.0481	10	10	10	1	499	55.164	9.07	102.2	102.2	100.5	99.1	97.4	99.8	101.7	97.1
Bra030883	5.68194	11.1111	2	3	2	1	180	19.89	9.6	98.3	104.5	103.4	106.3	97.5	102.5	94.6	92.9
Bra030876	7.24618	6.34921	1	4	1	1	189	20.991	9.44	123.4	109.2	86.9	94.8	91.5	95.1	102.2	97
Bra030873	32.2404	29.4416	5	23	2	1	197	21.255	6.65	110.9	90.6	93.4	100.8	111.5	90.6	102.4	99.7
Bra030858	398.423	61.9739	36	260	6	1	689	73.924	5.68	100.8	110.9	103.2	105.3	90.9	99.5	89.8	99.7
Bra030852	7.70917	2.06935	3	3	3	1	1788	188.009	5.81	91.9	95.7	99.7	103.8	98.4	101.8	109.5	99.2
Bra030844	56.8961	49.3243	7	62	2	1	148	16.384	6.79	107	88.3	96.1	95.3	106	94.3	110.6	102.4
Bra030839	15.3963	6.76393	5	5	3	1	754	83.434	6.39	89.1	88.3	112.1	113	89.8	91.3	110.2	106.2
Bra030822	85.9139	38.6197	21	41	21	1	681	75.91	5.34	98.7	99.2	102.6	102.1	98.4	98.1	101.3	99.6
Bra030819	24.1058	12.5	5	5	5	1	544	62.443	6.3	98	96.6	102.7	104.9	100.6	99.1	101.9	96.2
Bra030816	91.5538	40.0771	20	51	4	1	519	58.063	8.7	89.7	97.3	104.3	112.1	101	93.6	103.7	98.4
Bra030809	19.3956	6.52353	6	6	6	1	1211	134.384	6.49	96.1	97.2	103	98.5	98	104.4	104.1	98.7
Bra030799										0	0	0	0	0	0	0	0
Bra030796	18.6137	14.3805	6	11	5	1	452	47.402	7.05	97.4	99.4	83.1	92.1	103.2	118.3	103	103.5
Bra030795	34.3795	36.6197	6	19	6	1	142	14.893	5.48	99.8	104.1	95.7	94.4	101	103.1	102.4	99.7
Bra030790	138.309	30.5654	15	97	1	1	566	64.195	5.94	96.1	99.3	102.4	99.6	101	101.2	97.2	103.2
Bra030777	47.7773	27.3585	10	35	8	1	424	46.725	5.31	82.6	97.4	97.6	99.7	106.7	105.7	99.9	110.5
Bra030776	14.0819	6.09579	4	6	4	1	689	76.786	6.38	94	98	97.9	100.1	107.6	105.1	101.9	95.5
Bra030768	38.7116	49.7041	8	23	3	1	169	18.808	5.78	120.7	94.4	105.9	94.6	88.5	97.6	97	101.3
Bra030763	211.992	36.8182	23	164	9	1	660	75.004	4.81	102.9	92.4	98.1	96.1	108.3	98.3	107.9	96.1
Bra030759	13.3003	7.96253	3	4	3	1	427	45.653	6.98	97.2	96.2	99.8	93.6	99.2	103.2	110.5	100.3
Bra030752	18.3078	11.8734	4	9	2	1	379	41.577	6.13	98.4	101.8	91.9	95.8	111.6	99.7	102.6	98.2
Bra030751	71.3489	22.6496	15	27	5	1	936	106.536	6.6	104.2	98.4	103.8	104.1	95.1	97.5	102.3	94.6
Bra030742	2.43938	0.868056	1	1	1	1	1152	127.992	4.46	88.1	94.1	79.1	121.6	104.4	102.2	105	105.6
Bra030729	12.7112	16.4286	3	6	1	1	140	15.464	7.42	105.5	102.9	105.2	102.6	99.9	90.7	98.1	95
Bra030727	77.1245	40.1028	13	28	3	1	389	45.755	8.05	103.7	107.5	90.9	93.8	101.4	106.6	97.5	98.7
Bra030708	24.1139	9.57711	6	10	2	1	804	89.593	4.5	106.8	97.2	101.6	95.6	92.7	99.7	102.2	104.1
Bra030707	344.438	41.5254	23	590	4	1	590	65.581	9.07	84.5	92.8	102.4	103.3	105.2	98	107.3	106.5
Bra030698	43.1523	31.1798	9	24	2	1	356	38.523	5.44	105.9	105.6	110.6	99.9	96.4	96.9	89.9	94.8
Bra030679	25.4358	16.0417	6	11	6	1	480	53.49	7.27	96.7	94.1	103.7	101.9	100.3	98.6	104.3	100.3
Bra030666										0	0	0	0	0	0	0	0
Bra030660	164.428	35.6322	7	97	1	1	261	27.896	6.58	122.8	102.9	83.9	90.7	114.7	100.4	96.1	88.4
Bra030657	48.2232	29.7872	10	26	3	1	376	41.93	5.55	95.3	98.5	94.7	94	102.3	107.1	103.5	104.6
Bra030653	25.0621	16.2651	5	11	4	1	332	36.748	8.41	106.4	112.9	101	96.1	95.5	103.6	97.3	87.1
Bra030652	181.699	40.4317	20	99	2	1	695	74.04	6.98	100.5	98.1	107.1	110.1	102.1	91.9	96	94.3
Bra030643										0	0	0	0	0	0	0	0
Bra030642	114.805	28.3688	20	49	20	1	987	110.314	5.14	95.7	97.6	100.5	100.5	96.7	103.3	106	99.6
Bra030628	10.0875	13.0841	3	3	2	1	321	35.484	6.65	100.9	97.3	93.1	102.6	102.4	100.2	104.2	99.3
Bra030623	2.98674	6.25	1	1	1	1	160	18.306	5.05	118.4	107.7	115.3	98	78.5	93.4	95.7	93
Bra030620	3.61655	4.19426	2	2	2	1	453	50.817	5.55	92.6	88.8	107.9	100.9	102.7	106.4	113.4	87.2
Bra030616	11.8961	9.00621	3	5	2	1	322	34.765	5.01	100.8	103.4	98.6	97	94.6	103.6	100.4	101.8
Bra030612	25.1758	13.6364	7	9	2	1	638	72.023	6.71	94.5	97.5	95.1	117.5	100.6	92.7	105.8	96.3
Bra030603	10.0404	4.55213	2	3	2	1	681	73.619	4.56	108.8	97.9	103	100.4	93.9	94.6	105.3	96.1
Bra030592	42.7664	26.3285	9	19	3	1	414	46.409	6.51	102.1	94.4	103.1	101.4	103.1	93.8	99.9	102.3
Bra030588	49.5107	31.9635	7	50	1	1	219	24.625	8.75	117.2	91.2	90.2	97.7	112.9	88.9	100.6	101.2
Bra030575										0	0	0	0	0	0	0	0
Bra030570	140.15	41.7742	24	76	5	1	620	70.386	6.83	89.7	94.3	96.5	101	100.3	104.2	107.2	106.7
Bra030569	173.338	50.9036	17	188	2	1	332	35.817	6.55	95.2	91.8	101.3	99.5	105.1	97.5	104.5	105
Bra030566	12.1389	10.0279	4	6	3	1	359	40.542	5.47	97.9	102.1	97.6	101	97.1	103.1	101.3	99.7
Bra030554	25.3234	9.49198	5	7	4	1	748	83.04	5.05	90.9	93.2	105.9	107.2	101.8	98.1	101.3	101.5
Bra030553	74.3937	28.7823	9	62	8	1	271	31.027	8.7	79.8	115.7	100	106.7	85.9	113.7	77	121.2
Bra030548										0	0	0	0	0	0	0	0
Bra030540	76.2571	35.6784	16	41	4	1	398	43.546	9.19	91.1	93.1	94.6	93.6	113.2	108.3	102.6	103.5
Bra030537										0	0	0	0	0	0	0	0
Bra030530	12.2254	10.8312	4	7	4	1	397	43.373	4.45	98.3	98.5	99.4	95.2	99.2	101.7	104.6	103.1
Bra030525	6.1106	4.91071	2	2	2	1	448	47.45	8.53	101.3	103.1	86.9	94.7	103.9	110	100.2	99.9
Bra030509	45.3737	33.0275	5	24	2	1	218	25.074	11.34	91.5	95.3	103.7	100.7	96.1	105.2	97.3	110.1
Bra030504	15.2974	18.7291	3	3	1	1	299	32.329	8.75	108.9	106.7	110.3	98	88.5	95.3	92.5	99.8
Bra030498	35.4217	22.9692	6	16	6	1	357	39.479	6.99	99.4	97.1	105.5	108.8	91.1	96.9	101.9	99.3
Bra030488	184.499	32.5949	15	89	5	1	632	67.72	6.65	90.1	93.7	105.1	105.8	99.3	100.5	103.4	102
Bra030485	4.93107	4.74777	1	1	1	1	337	35.481	8.25	85.9	98.4	113.4	102.6	93.3	102.5	98.5	105.5
Bra030444	6.27035	11.2299	1	1	1	1	187	20.337	4.97	111.1	95.9	98.6	109.8	94.9	94.4	107.1	88.2
Bra030429	56.2529	23.0072	12	28	2	1	552	60.047	5.59	94.7	96.6	100.1	97.3	99.2	107.1	102.5	102.5
Bra030405										0	0	0	0	0	0	0	0
Bra030404	28.0422	32.8571	5	35	2	1	140	15.272	6.7	98.2	98.1	102.3	100.4	101	97.1	101.8	101.2
Bra030402	235.182	32.0261	29	197	23	1	1071	109.267	6.16	81.8	80.5	128.5	124.9	91.3	82.7	107.3	103.1
Bra030387	40.4069	24.0654	6	8	3	1	428	45.186	4.94	128.7	97.2	110.2	101.9	93.9	87.5	90.5	90.1
Bra030386	52.6696	19.7719	8	27	3	1	526	60.198	7.18	106.3	96.1	105.7	102.7	92.5	98.2	103.4	95.1
Bra030385	65.5407	29.5875	17	67	10	1	703	78.93	4.59	112.3	103.8	97.2	98.8	98.5	95.5	98	96
Bra030384	3.93883	2.83159	2	2	2	1	671	74.612	10.04	98.1	96.5	96.7	98.9	97.5	96.3	107.9	108.1
Bra030366	56.4938	44.2424	12	29	3	1	330	36.086	6.2	93.3	94.3	97.2	101.8	103.1	103.4	104.8	102.2
Bra030351	4.5884	5.27473	2	3	2	1	455	50.338	6.38	96.9	91.5	81.6	84.8	109.4	123.7	111	101.1
Bra030327	4.19807	0.501532	2	3	2	1	3589	399.489	7.02	103.5	100.1	95.8	90.6	100.4	103.4	111	95.2
Bra030325	16.9311	17.0732	2	7	1	1	205	19.38	6.32	111.9	88.4	105.9	102.1	112.1	97.5	102.4	79.7
Bra030306	15.4371	15.9091	5	6	5	1	352	38.28	8.81	99.4	106.3	100.5	104.9	94.4	96.1	95.9	102.5
Bra030300	112.085	24.4499	15	45	6	1	818	92.581	5.94	97.1	104.8	101.7	99	93.6	105.6	95.3	102.9
Bra030292	55.9451	56.4815	6	53	2	1	108	12.018	10.59	96.1	97.2	102.6	112.3	99.8	93	96.6	102.4
Bra030286	152.339	32.9759	22	94	22	1	746	82.174	6.19	91.2	96.5	99.8	99.7	103.3	103.7	102.9	102.9
Bra030284	107.461	66.6667	9	68	6	1	168	16.249	5.66	110.8	93.9	98.4	103.5	102.9	95.8	99.6	95.2
Bra030262	204.096	22.5881	39	74	6	1	2156	231.092	5.43	92.1	94.9	102.9	98.5	95.8	105.3	108	102.5
Bra030259	59.3795	19.7802	3	50	1	1	182	20.196	5.31	113.3	101	97.7	91.5	111.3	98.6	97	89.5
Bra030251	18.452	15.2361	5	6	2	1	466	50.162	8.1	101.3	100.2	105.1	101.3	92.6	97.7	103.5	98.3
Bra030248	13.8034	6.49855	5	8	4	1	1031	115.115	5.63	96.3	99.5	104.4	97.5	105.2	99.2	101.9	95.9
Bra030242	23.1963	10.3405	6	8	3	1	793	88.541	5.94	97.9	93.9	98	103.7	98.7	102.7	102.9	102.1
Bra030204	42.5176	25.4958	7	17	7	1	353	37.046	7.66	97.6	91.3	117.9	105.8	91.2	92.7	106.7	96.8
Bra030183	5.82322	1.99653	2	2	2	1	1152	129.203	8.56	93.6	94.5	104.1	100.7	95	107.3	105.7	99
Bra030179	177.461	39.3352	24	76	3	1	722	80.944	6.67	100.1	101.9	100.9	97.8	99.5	102.3	98.5	98.9
Bra030167										0	0	0	0	0	0	0	0
Bra030156	45.1464	26.9444	7	20	5	1	360	39.545	8.48	136.7	74.4	109.2	77.9	130.2	85.3	110.4	75.9
Bra030155	98.3484	26.9231	7	52	4	1	364	40.222	5.26	110.7	86.2	99	94.9	102.3	98	108	100.8
Bra030150	1.34208	4.87805	1	3	1	1	205	24.385	9.14	102.7	109.1	112.2	108.1	87.9	92.6	85.5	101.9
Bra030140	118.08	31.2	21	76	7	1	750	84.784	5.29	83	91.1	91.2	108.1	102.8	107.3	108.5	107.9
Bra030116	3.93293	3.96825	1	1	1	1	378	42.594	8.9	110.7	94.8	98.8	102.3	93.6	108.4	94.9	96.5
Bra030114										0	0	0	0	0	0	0	0
Bra030111	42.1516	15.6812	5	25	5	1	389	43.243	5.16	103.9	99.2	107.5	109	92.7	93.7	99.1	94.8
Bra030108	5.67683	5.56962	2	2	2	1	395	43.799	5.02	123.9	94	101.2	97.9	96.3	93.6	95.7	97.4
Bra030107	12.9086	9.75	4	8	4	1	400	43.973	5.31	99.3	89.2	107	108.3	91.9	94.7	105.4	104.2
Bra030092	38.8417	16.3514	9	12	9	1	740	83.599	6.55	101	98.9	101.2	95.3	96.4	107.4	102.5	97.3
Bra030083	109.608	30.721	10	70	10	1	319	33.976	10.07	110.6	99.3	99.3	105.3	103.4	85.9	102	94.1
Bra030079										0	0	0	0	0	0	0	0
Bra030069	42.1722	43.0894	4	23	3	1	123	13.61	6.11	105	100.1	95.9	92.7	107.7	109.8	95	93.8
Bra030044	37.3621	54.8837	9	12	9	1	215	23.052	5.16	101.2	103.8	100.8	102.4	96.8	99.5	95.9	99.6
Bra030035	29.7953	25.7485	3	12	2	1	167	18.658	7.5	100.5	100.9	97.7	100.8	100.1	104.5	99.5	96.1
Bra030031	52.9405	19.1126	11	28	4	1	586	65.851	7.31	90.7	94.2	107.2	126.4	86.5	88.3	101.6	105
Bra030025	53.7194	32.2884	9	33	1	1	319	33.573	8.94	104	94.7	100.9	102.5	92.9	99	105.1	100.8
Bra029999										0	0	0	0	0	0	0	0
Bra029986	35.0552	29.4833	8	15	1	1	329	38.872	8.47	96.4	109.5	99.8	99.4	94.4	105.5	91.8	103.3
Bra029984	48.7141	45.8904	9	52	9	1	146	16.89	10.78	94.8	90.3	102.7	106.3	100	94.2	111.6	100
Bra029974										0	0	0	0	0	0	0	0
Bra029967	30.9458	30.916	6	15	3	1	262	28.589	9.35	106.7	93	97.8	100	99.3	97	108.7	97.5
Bra029966	62.1001	36.4734	12	31	5	1	414	44.935	8.37	96.6	99.2	102.8	102.3	97.2	98.8	102.9	100.2
Bra029944	12.6591	7.89474	4	4	4	1	646	72.785	5.34	98.2	99.4	97.7	94.7	98.6	107.9	101.6	101.8
Bra029928	58.1545	45.283	7	62	1	1	159	17.797	10.84	106.2	87.8	103.7	106.1	107.7	88.9	108.4	91.3
Bra029925	106.733	30.9227	9	79	3	1	401	43.004	6.2	107.6	87	95.4	105	101	87.9	113.3	102.8
Bra029922	279.451	43.6422	34	165	9	1	928	102.854	6.62	84.4	92.6	107.5	106.4	98.1	99	104.7	107.3
Bra029917										0	0	0	0	0	0	0	0
Bra029912										0	0	0	0	0	0	0	0
Bra029906	80.9734	27.454	13	29	13	1	652	70.943	6.86	95.2	96.8	100.7	103.5	93.3	102.2	104.8	103.4
Bra029902	63.2071	28.2895	10	27	4	1	456	50.839	6.23	107.2	102.2	89.9	87	102.6	113.8	98.5	98.9
Bra029891	34.3706	32.9412	6	17	3	1	255	28.644	5.67	105.9	91.4	116.5	110.8	92.3	89.2	94.4	99.5
Bra029879	67.3594	50.2165	9	33	6	1	231	25.398	8.48	108.8	109.1	99.8	95.5	94	99.9	95.4	97.4
Bra029872	45.9359	39.9225	7	17	4	1	258	28.609	6.02	97.4	97.6	100.9	100.7	105.6	93.9	102.5	101.3
Bra029871	7.38384	4.3379	1	1	1	1	438	47.461	8.53	93.5	95.8	125.4	129.6	97.2	78.3	92.5	87.6
Bra029861	11.6223	10.6494	3	4	3	1	385	41.127	5.01	102.5	97.5	95.7	98.2	104.5	102.1	100.7	98.9
Bra029857	54.2728	13.0952	6	46	1	1	336	38.068	8.63	108.1	95.8	93	87.6	101.9	99.7	114.6	99.3
Bra029854	60.7026	68.4211	5	34	5	1	76	8.137	7.96	95.9	96.8	100	103.4	102.4	102.9	98.6	99.9
Bra029844	4.85317	5.93407	2	2	2	1	455	51.149	5.99	98.9	94.2	103.3	92.7	101.6	103.1	104.8	101.4
Bra029842	46.8752	22.6506	7	19	7	1	415	47.327	5.44	104.1	105	88.3	90.5	107.8	108	95.4	100.8
Bra029834	53.8311	13.4301	11	18	1	1	1102	122.039	5.8	106.6	98.6	99.9	94.2	97.9	94.9	107.7	100.3
Bra029826	4.48798	3.64742	1	1	1	1	329	36.731	5.19	97.8	107.9	82.8	91.3	107.8	111.6	100.7	100.1
Bra029824	12.2718	20.9016	3	4	3	1	244	27.391	5.19	110.1	102.1	94.7	97.9	95.5	101.9	99.8	97.9
Bra029815	8.92269	13.4199	3	3	3	1	231	24.693	9.67	108.4	103.7	102.1	99.1	92.2	98.9	98.6	97
Bra029809	6.54472	8.41424	3	3	3	1	309	34.794	5.91	97.1	100.6	106.8	102.8	97	100	100.9	94.9
Bra029807	32.2328	21.3622	7	20	7	1	323	36.403	9.83	107.6	90.4	103	102.4	94.5	89	108.2	104.8
Bra029795	432.694	54.5117	39	251	3	1	809	89.488	5.17	86.6	95.4	110.5	108.1	94.1	97.3	103.1	104.9
Bra029785										0	0	0	0	0	0	0	0
Bra029783	23.7962	7.52033	6	8	6	1	984	110.443	6.58	99	97.6	102.1	99.4	97.8	99.8	109.8	94.5
Bra029780	174.4	42.1182	16	151	2	1	406	44.715	10.24	94.5	89.3	107	109.9	104.5	87.3	108.5	99
Bra029777	15.4881	10.1045	3	6	3	1	287	33.008	9.95	109	88.8	101.9	100.1	106.3	94.2	108.4	91.3
Bra029776	2.39212	2.32558	1	1	1	1	473	51.711	6.02	101.5	110.6	82.5	94.8	100.2	109.1	102.8	98.5
Bra029771	49.3186	43.9024	6	70	1	1	123	14.338	10.9	101.3	104.4	99.1	110.4	99.4	89.9	96.1	99.4
Bra029765	6.19064	21.25	1	2	1	1	80	8.018	4.72	109.1	84	102.3	99.5	111.2	106	102.4	85.5
Bra029761										0	0	0	0	0	0	0	0
Bra029757	50.9527	25.1101	8	23	3	1	454	51.663	5.1	93	92.7	98.4	103.2	99.5	99.6	109.4	104.3
Bra029732										0	0	0	0	0	0	0	0
Bra029720	6.2754	7.61905	2	2	2	1	315	34.426	6.44	100.1	94.6	95.5	96	101.1	102.3	106.3	104.1
Bra029719	17.011	30.6306	2	6	2	1	111	11.668	8.32	110.1	92.9	103.8	103.5	101.5	87.4	106.7	94.1
Bra029711										0	0	0	0	0	0	0	0
Bra029700	323.062	60.3571	30	286	1	1	560	61.02	5.77	102.8	100.1	98.1	96	107.5	98.5	98.5	98.6
Bra029697	109.829	34.7518	20	60	4	1	564	64.117	8.43	100	108.7	91.1	91.9	107	111.6	92	97.8
Bra029693	172.249	35.0685	10	184	7	1	365	39.094	8.9	107.5	82	106.9	98.5	102.4	89.1	112.7	100.9
Bra029681	35.3694	21.3573	7	14	4	1	501	52.076	8.76	87.5	91	97.9	100.8	102.3	103.4	113.4	103.7
Bra029665	21.4717	16.095	4	5	4	1	379	41.483	7.21	98.2	102.1	97.7	99.4	96	105.8	98.6	102.2
Bra029655	1.42852	3.9604	1	1	1	1	303	34.066	4.96	115.3	141.2	89.1	92.7	94.3	100.2	72.4	94.9
Bra029650	32.9576	24.375	4	18	4	1	160	17.835	4.56	111.3	96.9	90	93.2	103.6	104.7	102.7	97.6
Bra029645	123.198	22.5293	22	50	3	1	1194	131.408	5.74	89.1	97.6	100.4	103.1	100.1	100.7	107	102
Bra029644	21.6176	8.25893	4	13	4	1	448	48.864	9.14	113.7	88.5	102.4	101.3	102.5	88.7	108.8	94
Bra029639	52.3616	20.6522	8	29	6	1	460	50.493	8.59	99.9	91.1	104.1	107.3	92.1	89.7	112.2	103.6
Bra029637	3.66115	1.31579	1	1	1	1	760	83.814	7.81	114.9	106.4	106.9	107.1	100.3	92.7	83.1	88.6
Bra029633	8.90104	7.83784	3	5	3	1	370	41.969	6.48	119	101	112.3	97.1	93.8	90	103.6	83.2
Bra029630	2.75105	1.99005	1	1	1	1	603	66.834	6.2	94.9	93.1	103.7	102.9	104.9	90.3	107.2	103.1
Bra029628	52.0214	10.6116	14	18	11	1	1913	219.261	8.56	101	101.7	99.3	99.8	98	102.3	98	99.9
Bra029627	9.22524	11.8919	3	3	3	1	370	39.065	5.43	105.3	99.8	103.7	101.4	97.4	97.7	99	95.6
Bra029625	9.45617	5.33752	3	3	3	1	637	71.547	8.22	93.4	100.5	96.9	95.5	96.1	103.5	110.7	103.5
Bra029621	16.7302	14.9635	4	5	4	1	274	29.821	6.09	108.8	105.7	99.4	91.7	95.6	103.6	100.7	94.6
Bra029615	21.6273	14.378	5	6	5	1	619	67.241	6.44	99.3	97.4	96	98.4	97.5	102.5	107.8	101.1
Bra029614	38.2444	13.3333	5	26	2	1	405	44.953	8.68	90.6	91.6	92.4	97.6	96.8	113.2	101.1	116.8
Bra029611	11.6854	6.96798	3	4	3	1	531	59.1	5.01	103.4	102.6	103.8	98.2	93.5	97.6	101.8	99.2
Bra029606	37.5398	19.3902	14	16	14	1	820	90.943	8.16	92.9	95.6	108.6	101	96.6	100.7	106.2	98.4
Bra029595										0	0	0	0	0	0	0	0
Bra029594										0	0	0	0	0	0	0	0
Bra029589	143.366	43.5484	16	66	16	1	496	54.194	5.77	96	99.4	99.9	95.4	104.3	102.1	103.1	99.7
Bra029586	7.27453	7.23104	3	3	3	1	567	61.042	4.86	103.8	103.3	95.5	101.4	91.8	106.9	103.6	93.6
Bra029585	19.7607	3.30616	6	6	5	1	2208	246.593	6.55	105	103.3	98.6	97.3	89.7	101	107.9	97.2
Bra029575	11.4286	16.996	3	4	3	1	253	27.67	9.67	102.9	96	99.9	100.4	94.9	98.6	105.7	101.7
Bra029574	115.124	43.1217	16	100	1	1	378	42.386	8.4	109.5	101.7	96.7	100.4	99.9	95.1	96.7	100
Bra029563	81.9919	32.3009	5	56	4	1	226	24.326	9.74	120.6	113.4	101.3	90.6	97	105.6	88.4	83
Bra029561	37.7948	17.7122	7	10	7	1	542	59.579	8.46	99.5	99.5	101.1	98.7	99.5	98.2	103.5	100
Bra029537	1.73802	2.38095	1	1	1	1	504	55.025	6.11	96.2	102.2	92.7	102.4	90.7	97.9	110.2	107.8
Bra029532	35.663	29.7935	6	8	5	1	339	36.875	4.91	97	99.7	97.7	98.6	97.3	104.9	99.7	105
Bra029529	153.569	41.3043	24	58	5	1	736	80.849	5.88	89.7	95.9	101.7	96.9	100.2	104.2	107.5	104
Bra029516	34.692	18.4783	8	12	8	1	552	61.234	6.02	94.7	102	104.5	103.5	96.4	99.3	98.8	100.9
Bra029511	95.0696	39.7333	13	47	13	1	375	41.107	6.64	113.4	116.9	91.8	93.5	89.6	109.5	89	96.3
Bra029482	120.332	32.3944	16	65	7	1	568	62.326	5.95	103.4	101	100.1	98.5	100.7	101.3	98.9	96.2
Bra029476	42.0836	32.9412	7	18	7	1	255	27.048	7.97	95.9	92.9	103	104.6	100	97.1	105.5	100.9
Bra029463										0	0	0	0	0	0	0	0
Bra029440	28.5531	19.2893	6	10	6	1	394	43.151	6.06	99.9	96.3	103.8	102.9	102.1	96.8	103.6	94.6
Bra029419										0	0	0	0	0	0	0	0
Bra029379	28.9213	10.5353	12	17	12	1	1177	130.512	8.56	91	97.5	101	101.5	100	101.6	104.8	102.5
Bra029343	42.9153	16.7038	6	19	2	1	449	47.757	5.86	98.2	105.2	97.9	97.5	101.5	103.7	101.3	94.8
Bra029333	5.0572	1.12518	2	3	2	1	2133	241.586	6.84	104.4	96.1	94.6	96.9	87.7	112.5	107.6	100.3
Bra029332	3.28525	2.55591	1	1	1	1	626	72.332	4.55	107.3	104.7	99.4	106.6	89.3	95.3	106.2	91.1
Bra029331	15.6483	27.6423	3	11	2	1	123	13.676	10.18	107.9	104.4	106.8	101.2	96.5	95	95.1	93.1
Bra029309	138.816	21.4826	24	65	11	1	1322	144.969	8.02	99.1	98.5	101.7	97.9	100.5	102.5	102.2	97.5
Bra029308	191.637	45.382	25	124	7	1	877	99.766	4.77	94.2	103.1	97.2	98.4	103.5	103.1	98.3	102.2
Bra029301	2.45544	1.54905	1	1	1	1	581	63.769	5.76	89.8	104.2	81.3	105	90.6	134.4	95	99.8
Bra029278	11.1144	19.8758	5	6	5	1	322	35.126	5.9	102.6	102.4	97.2	95.2	99	103.1	103.8	96.8
Bra029268	3.18796	4.56432	1	3	1	1	241	26.741	4.12	105.7	109.2	108.1	95.1	95.9	98.5	97.1	90.3
Bra029267	70.1204	37.8109	7	28	7	1	201	22.331	9.35	99.5	119.2	100.2	96.2	86.5	115	90.3	93.2
Bra029257	10.5456	13.1488	3	3	3	1	289	32.734	10.65	95.8	92	115.5	114.9	94.3	92.4	101.7	93.4
Bra029249	135.855	16.0273	15	82	2	1	1173	129.492	8.95	110.1	108.7	98.5	101.6	88.7	103.9	92.6	95.8
Bra029229	11.5648	6.26118	4	7	3	1	559	60.849	7.91	100	100.6	99.7	98.3	96.8	98.1	99.6	106.9
Bra029221	33.2985	32.9365	6	12	2	1	252	27.509	8.69	98.5	98.9	102.4	100.4	100.1	92.9	104.6	102.1
Bra029212	40.7635	22.7488	6	18	6	1	422	48.087	7.27	113.9	107.7	95.3	92.3	96.8	97.7	97.9	98.5
Bra029198	26.8032	23.7864	8	12	2	1	412	43.959	6.16	107.9	97.1	97.6	114.4	104.9	95.4	96.6	86
Bra029193	9.70143	2.12089	2	8	1	1	943	103.141	6.02	107.7	103	92.5	91.3	90.6	116.1	104.7	94
Bra029188	27.7322	28.8372	5	11	5	1	215	23.342	7.08	111.2	106.7	99.7	98.7	94.2	97.7	95.8	96
Bra029174	4.44114	12.1827	2	4	1	1	197	21.948	7.52	170.4	122.5	121.7	72.2	76	86.4	84.3	66.4
Bra029172	5.36562	12.7273	1	1	1	1	110	11.076	8.5	153.1	74.5	91.4	83.8	129.8	77.5	93.1	96.7
Bra029146	19.0344	10.5263	5	9	1	1	418	48.926	10.11	95.7	104.1	99.2	96.9	93.5	100	110.9	99.7
Bra029134	8.87384	14.2857	2	6	2	1	196	20.684	6.37	115	101.1	93.7	95.3	97.5	106.9	94.8	95.6
Bra029133	5.93107	10.3825	1	1	1	1	183	20.151	4.59	92.9	83.9	96.6	105	98.5	112.7	113.1	97.3
Bra029121	100.218	35.8118	21	46	7	1	659	71.146	5.25	106.7	90.7	111.1	101.6	106.8	88.8	103.9	90.5
Bra029108	4.9336	4.86618	2	3	2	1	411	45.306	6.47	103.3	106.8	98	94.8	88.2	107.5	100.1	101.3
Bra029106	41.0365	43.5294	7	20	1	1	170	19.193	4.83	112.7	102.9	102.4	96.2	94.8	93.5	101.2	96.3
Bra029091	9.34721	6.3981	2	2	2	1	422	46.151	6.57	91.8	96.3	99.6	100.9	96	110.5	105.9	99
Bra029071	29.7378	28.8732	7	17	2	1	284	32.224	5.27	104.3	97	98.8	106	94.2	100.8	99.5	99.4
Bra029067	241.081	26.1482	43	85	43	1	2199	240.295	6.43	92.1	109.5	101.6	107.3	89.1	98.9	100.9	100.7
Bra029059										0	0	0	0	0	0	0	0
Bra029046	9.67783	10.0671	3	3	3	1	447	49.874	5.52	95.4	116.3	103.3	105.8	78.8	100.7	103.5	96.2
Bra029041	153.401	57.1429	16	89	6	1	364	39.738	5.67	97	101.4	101.5	99.7	95.8	99.8	100.9	103.8
Bra029025	98.0215	53.1707	9	69	3	1	205	21.961	6.54	113.9	108	96	102.7	98.1	94.4	90.1	96.8
Bra029007	109.01	35.3276	9	63	1	1	351	36.924	5.83	146.6	115.9	88.2	93.6	93.7	101.8	76.9	83.2
Bra028992										0	0	0	0	0	0	0	0
Bra028987	1.36502	12.2699	1	1	1	1	163	18.224	9	92.6	106.8	82	86.4	119.5	118.5	85.8	108.4
Bra028953	15.8894	31.5534	6	6	2	1	206	22.813	6	100.5	104.2	96.8	95.8	90.4	115.5	100.1	96.8
Bra028952	421.622	63.3763	43	343	8	1	699	80.008	5.05	94.4	106.7	97.4	100.2	96.9	106.9	95.2	102.2
Bra028940	50.5254	45.7831	7	35	2	1	166	17.545	5.33	100.6	88.9	109.8	104.8	99.9	94	103.5	98.6
Bra028924	415.586	62.804	43	340	2	1	699	79.911	5.06	99.3	112.8	92.7	91.9	100.5	110.8	93	98.9
Bra028922										0	0	0	0	0	0	0	0
Bra028910	27.0159	30.3571	5	12	1	1	224	24.891	8.15	117	111.6	100.2	91.3	98.8	100.9	94.8	85.4
Bra028906	73.4396	29.8611	8	69	3	1	288	31.194	5.94	103	101.4	94.5	86.5	103.3	107.8	100.5	103.1
Bra028901	94.7376	37.2168	12	72	1	1	309	33.156	6.11	103.5	108.3	113	117	83.1	89.9	90.1	95.1
Bra028893	33.4797	17.3278	7	11	7	1	479	52.29	7.49	93.8	91.3	89.8	111.2	107.7	105.5	105.4	95.3
Bra028884	51.5629	30.719	6	53	6	1	153	16.628	5.1	117.6	91.9	104.8	107.6	99.7	86.8	97.3	94.3
Bra028882	24.2851	16.0883	4	7	4	1	317	35.378	8.09	102.8	96.1	105.9	99.1	93.8	99.4	107.2	95.8
Bra028869	11.3322	15.1316	3	21	2	1	152	16.076	10.8	120.4	107.1	105.8	95.9	104.4	90.7	91.8	83.9
Bra028864	10.2267	14.2105	2	3	2	1	190	20.493	8.19	91.4	96.2	106.4	104.2	91.4	104.1	107.5	98.7
Bra028863	50.9491	18.0043	7	29	3	1	461	52.994	5.2	128.8	101.4	99.8	90.1	91.4	96.2	95.4	96.8
Bra028858	44.8734	31.6667	9	15	9	1	360	39.526	6.34	97.1	93.2	99.5	99	93.3	107.4	110.5	99.9
Bra028843	71.0899	20.8403	10	33	2	1	595	64.815	5.99	102.7	109.9	99.3	99.5	90.6	100	95.8	102.2
Bra028837	7.3652	13.3929	2	3	2	1	224	24.322	5.43	111.3	109.3	97	95.4	99.1	98.5	98.7	90.6
Bra028813	111.496	30.8378	17	53	17	1	561	63.631	7.75	93.4	86.6	132.3	117.5	84.5	84.4	102	99.3
Bra028796	20.884	7.62287	5	6	1	1	997	110.6	8.13	104.3	98.4	102.6	96.6	103.6	97.8	104.7	92.2
Bra028789	74.1843	47.3856	13	57	2	1	306	33.07	6.06	103.7	110.8	90.7	95.2	96.9	102.3	105.6	94.9
Bra028781	34.8378	26.2108	8	16	5	1	351	38.346	5.27	101.6	98.5	102.3	101.2	99.9	101.4	97.8	97.3
Bra028774	103.089	36.6412	16	57	3	1	524	57.694	5.86	88.8	92.2	100.9	100.2	101.1	105.8	108.3	102.6
Bra028768	81.368	21.2008	18	34	4	1	1066	119.718	7.47	88.2	92.7	105.2	107.3	93.3	100.5	105.4	107.3
Bra028753										0	0	0	0	0	0	0	0
Bra028744	23.0012	18.251	4	12	3	1	263	28.238	7.31	104.6	95.9	102.2	99.9	101.4	96.7	101.6	97.7
Bra028743	1.77702	1.01476	1	1	1	1	1084	123.718	6.73	109.8	108.6	91.8	92.3	90	104.9	104.1	98.3
Bra028740	16.789	10.2767	4	4	4	1	506	58.909	5.2	100.2	105.8	92.5	101.5	88.2	113.8	100.6	97.3
Bra028729										0	0	0	0	0	0	0	0
Bra028727	123.452	25.6591	30	64	2	1	1138	133.488	5.71	94.4	99.3	99.9	97.3	99.2	105.3	102.4	102.2
Bra028701	356.995	53.1377	43	175	17	1	988	107.681	7.11	92	93.5	104.5	104.5	101.7	97.3	103.8	102.7
Bra028697										0	0	0	0	0	0	0	0
Bra028680	14.7607	17.803	4	5	4	1	264	29.285	7.14	98.6	98	97.4	96.9	96.5	103.7	110.2	98.8
Bra028672										0	0	0	0	0	0	0	0
Bra028669	9.68764	13.5484	2	4	2	1	155	16.803	9.41	103.2	101.2	103	103.2	100.2	97.5	93.7	98
Bra028661	53.4898	31.2183	12	22	7	1	394	43.89	8.13	103.8	99.3	96.1	98.9	96.8	101.2	102.1	101.8
Bra028653	22.192	5.0695	6	12	2	1	1223	134.586	7.33	107.2	95.9	103.3	112.5	90.4	98.7	98.9	93.1
Bra028651	7.51011	3.36257	2	2	2	1	684	75.93	6.43	112.8	110.5	98.9	114.6	83.2	97.5	91.7	90.9
Bra028648	433.944	67.027	27	344	1	1	555	59.653	6.71	86.8	95.9	108	107.8	95.4	96.4	99.1	110.6
Bra028628	239.427	45.4412	29	157	6	1	680	72.827	6.04	99.3	105.5	101.1	103.6	96.3	96	99.4	99
Bra028624	55.1915	28.4916	9	30	2	1	358	37.631	7.69	108.8	115.6	102.5	98.1	88.8	99.4	90.9	95.9
Bra028613	13.8444	7.07237	3	3	3	1	608	69.127	5.29	105.2	99.5	101.9	95.8	99	100	99.6	99.1
Bra028612	9.67656	3.2967	1	2	1	1	546	62.121	7.18	94.8	98.1	99	98.9	111.2	95.8	103.6	98.6
Bra028611	16.2222	14.0625	5	5	2	1	448	51.536	7.66	110	105.7	99.8	95.2	87.8	102.3	99.3	100
Bra028607										0	0	0	0	0	0	0	0
Bra028603	19.5361	18.5053	4	6	4	1	281	31.141	9.39	84.5	116.9	89.6	104.2	92.2	104.6	96.7	111.3
Bra028602	1.58153	0.826446	1	1	1	1	1089	120.637	9.2	98.1	86.2	95.5	97.9	86.8	95.8	132.7	107
Bra028592	2.09718	1.30933	1	2	1	1	611	68.017	5.92	105	116.7	98.9	95.8	97.4	99.6	91.8	94.8
Bra028579	128.625	35.806	19	55	11	1	701	78.787	5.77	97	98.5	101.4	99.8	98.7	101.1	101.1	102.4
Bra028568	9.26095	7.54717	2	5	2	1	477	49.967	8.16	108.5	100.9	98.8	104.6	92.4	88.8	100.1	105.9
Bra028561	56.1161	33.8164	6	37	3	1	207	22.82	9.03	110.3	94.2	101.7	94.6	98.9	98.9	105.2	96.2
Bra028547	88.1283	39.7149	14	35	2	1	491	55.126	5.5	96.8	97.2	101.5	98.8	104.5	102.4	100.1	98.6
Bra028544	12.6401	5.59441	2	3	2	1	572	62.196	7.75	99.8	101.2	101.5	106.7	99	97.3	100.2	94.4
Bra028531	33.2534	2.9147	7	15	1	1	2333	258.532	5.63	94.9	96.8	103.2	95.6	94.1	102.7	110.1	102.5
Bra028526	42.3226	20.4651	7	18	7	1	430	45.83	7.2	95.6	93.2	100	102.1	97.3	96.4	106.5	108.9
Bra028525	120.332	39.6721	22	63	2	1	610	68.215	8.16	98.9	101.4	99.1	96.2	93.7	103.2	104.5	102.9
Bra028521	352.384	45.7143	30	284	0	1	665	73.447	5.19
Bra028517	40.5331	17.6883	10	24	5	1	571	64.523	6.9	102.5	97.2	101.6	99.8	98	101.5	101.2	98.2
Bra028511	3.44587	2.68456	1	1	1	1	447	48.102	7.39	107.5	87.9	100.8	100.5	94.6	96.3	102.6	109.8
Bra028506	126.001	21.9573	31	53	6	1	1594	182.956	4.92	100.7	98.6	95.6	94.8	103.9	101.9	104.3	100.1
Bra028474	61.2005	38.9105	16	34	6	1	514	58.802	6.71	98	96.9	101.8	97.5	101.6	97.7	106.5	100.1
Bra028459	198.898	23.9001	46	72	30	1	2682	300.662	4.28	91.2	100.8	87.7	93.5	102.1	121.7	98	104.9
Bra028455	11.9248	5.51181	4	5	2	1	889	99.729	5.29	99.2	98.3	108.9	97	98	96.8	98.2	103.6
Bra028440	10.8986	22.4852	3	4	3	1	169	19.523	5.1	106.7	96	103.6	100.2	91.1	101.7	104.1	96.7
Bra028430	236.111	63.125	23	151	2	1	480	53.019	6.16	91.9	90	95.4	100.6	104.3	100.8	111.6	105.5
Bra028424										0	0	0	0	0	0	0	0
Bra028421	16.6842	12.3791	5	5	1	1	517	58.375	6.21	104	99.4	101.6	97.2	97.2	100.3	103.4	97
Bra028418	35.9515	29.5139	7	19	1	1	288	31.705	9.03	88	109.5	97.7	109.6	100	98.9	89.5	106.8
Bra028416	1.35047	3.2634	1	1	1	1	429	49.475	5.14	106.7	97.2	102.2	102.6	99.3	98.5	102.7	90.8
Bra028411	5.74934	3.80435	1	2	1	1	368	40.258	6.87	102.8	98.3	99.4	102.2	99.1	100.4	100.7	97
Bra028393	197.626	29.0909	33	91	33	1	1265	137.206	5.87	93.2	99	101	101.3	101.5	101	102.8	100.2
Bra028367	91.5157	32.5123	17	51	3	1	609	64.954	7.2	101.7	101	98.8	104.1	100.9	99	95	99.5
Bra028342	48.9272	12.1115	9	20	8	1	933	99.778	5.73	96.5	94.4	92.5	94.7	106.1	106.9	108.6	100.3
Bra028339	36.2047	28.4133	6	18	2	1	271	29.176	8.05	111.5	105.8	100	99.2	95.9	94.2	93.5	99.9
Bra028338	8.03102	11.4007	3	6	3	1	307	33.763	8.34	109.6	104.4	100.1	94.5	91.1	99.3	106.6	94.5
Bra028332	21.8064	7.48231	7	11	7	1	989	110.215	5.52	112.3	103.4	98.2	91.8	99.4	103.2	95.7	95.9
Bra028321	64.6163	48.5356	8	34	2	1	239	26.088	4.92	107.9	103.3	96.2	97.1	103.9	97.8	95.4	98.4
Bra028307										0	0	0	0	0	0	0	0
Bra028301	25.0905	35.7798	5	7	5	1	218	24.133	4.78	102.8	103.5	104.5	96.4	101	93.4	99.5	99
Bra028288	65.2523	36.7052	10	22	3	1	346	37.302	6.77	106	97.7	103.4	100.9	98.1	97.3	101.5	95.2
Bra028279	56.7625	37.0262	11	30	11	1	343	36.925	6.8	95.8	99.6	97.9	99.6	99.8	101.6	104	101.7
Bra028278	72.6354	28.0255	15	35	15	1	628	68.287	5.64	97.8	97.6	102.5	105.1	100.3	96.1	101.3	99.3
Bra028274	22.6034	8.77419	5	11	5	1	775	83.845	9.16	111.3	97.3	96.5	93.8	96.2	97.9	106.9	100.1
Bra028272	1.89177	2.32019	1	1	1	1	431	48.453	9.57	106.2	105.1	92.2	96.4	91.8	112.5	89.9	105.9
Bra028268	84.4473	22.6241	20	32	7	1	1189	128.975	5.86	93.1	95.2	98	98.8	102.9	108	106.1	97.8
Bra028265	2.65995	3.4965	1	1	1	1	429	45.444	5.48	93.5	98.9	105.9	99.2	96	99.4	103.2	104
Bra028243	109.171	37.094	18	45	2	1	585	63.359	6.04	97.6	98.6	104.5	101.7	99.8	95.7	106.4	95.8
Bra028241	69.7862	34.6578	11	21	11	1	453	49.649	8.51	100.8	100.4	107.7	103	101.4	93.6	97.6	95.6
Bra028236	4.20252	7.30337	1	1	1	1	178	19.973	4.81	110.4	102	92.4	92.5	98.2	97	112.7	94.7
Bra028234	249.486	68.125	24	164	2	1	480	53.051	6.16	86	89.8	103.6	102.4	106	99.3	107.1	105.8
Bra028205										0	0	0	0	0	0	0	0
Bra028193	28.3461	21.1111	4	12	4	1	270	29.842	5.86	102.3	94.9	99.8	99.4	100.7	97.6	106.5	98.8
Bra028187	113.283	63.8132	14	94	1	1	257	28.903	4.77	114.1	99.5	89.7	83.6	95.5	110.5	100.7	106.3
Bra028145	10.2723	11.5385	3	4	3	1	260	27.913	10.46	95.2	96.6	96.5	101.1	104.1	99.9	103	103.6
Bra028132	112.453	41.2921	9	77	3	1	356	39.023	5.36	96.5	124.5	96.8	106.7	90.4	94.3	89.5	101.4
Bra028119	2.20859	1.61663	1	1	1	1	866	98.61	5.26	118.5	106	88	89.5	87.9	106.9	98.9	104.2
Bra028110	25.6571	8.29384	6	8	4	1	844	93.056	6.51	96.1	97.3	106.7	102.3	102.1	98.3	102.7	94.5
Bra028098	23.4166	20.3354	7	8	7	1	477	52.306	5.15	98.2	92.3	103.3	102	97.7	101.6	101.4	103.5
Bra028087	474.659	62.4217	29	1178	12	1	479	52.923	6.29	103.3	120.9	97.9	101.1	92.9	104.6	85.8	93.4
Bra028085	12.5461	9.38166	3	3	3	1	469	52.305	6.48	92.4	108	94.3	100.4	105.5	99.4	96.6	103.4
Bra028082	3.09377	6.43087	1	1	1	1	311	34.23	5.34	126.4	88.8	95.5	102.7	86.7	94.6	103.4	101.9
Bra028068	87.8045	44.0613	11	88	2	1	261	29.775	4.83	110.6	93.6	82.8	79.5	92.7	122.2	122.4	96.4
Bra028058	5.94271	2.91411	1	1	1	1	652	74.465	8.16	100.6	98.9	110.4	100.2	97	92.4	101.3	99.2
Bra028057	120.44	38.2418	11	54	9	1	455	47.725	8.41	102.2	100.9	101.1	96.8	97.1	102.1	99.7	100.2
Bra028046	6.52003	2.21914	2	2	2	1	1442	162.804	5.44	101	94.1	102.1	109.6	97.1	97.6	104.9	93.6
Bra028034	27.6742	10.6207	7	16	1	1	725	81.85	8.98	110.8	100.2	91.3	93.6	103.8	103.4	100	96.9
Bra028031	5.65005	7.36196	2	3	2	1	326	34.788	9.28	107.9	94.9	100.9	97.3	100	102.9	102.2	93.9
Bra028028	71.9599	32.1101	7	41	7	1	218	24.866	10.18	109.1	99.8	103.1	95.7	99.9	95.4	105.4	91.7
Bra028015	11.1497	30.4348	3	3	3	1	138	15.657	9.5	93.5	98.2	101.8	98.8	98.6	98.5	107.6	103.1
Bra028012	5.33022	6.25	1	2	1	1	320	35.441	7.09	84.3	104.7	89.4	104.1	100.6	116.6	99.4	100.9
Bra028007	21.7642	11.1922	8	9	8	1	822	87.874	5.62	98.7	90.1	96.8	106.1	106.2	96.7	107.1	98.4
Bra028006	61.1331	27.7662	11	39	11	1	479	52.135	9.38	112.3	95.8	90.8	92.9	94.4	104.9	100.7	108.1
Bra027985	10.7647	6.1008	2	5	1	1	377	41.17	8.54	90.8	96	106.7	100.1	91.9	99.4	113.1	102.1
Bra027982	47.6181	13.8289	12	16	12	1	1251	138.908	6.52	100.6	101.9	103.1	102.3	96.9	96.6	100.9	97.7
Bra027974	23.472	8.39416	5	11	5	1	822	86.483	5.39	96.7	95.9	96	98.1	95.8	108.1	105.4	104
Bra027970										0	0	0	0	0	0	0	0
Bra027967	20.3244	7.59312	4	6	4	1	698	77.816	7.72	109.6	112.7	98	100.6	92.7	98.4	94.5	93.5
Bra027964	17.9682	9.7561	5	7	5	1	697	77.398	8.91	103.3	95.2	101	102.3	94.5	102.5	105.9	95.3
Bra027962	11.6165	19.6532	2	2	1	1	173	18.52	7.47	103.5	97.7	100.5	94.2	94.8	98.4	110.1	101
Bra027956	14.1639	7.7381	4	4	4	1	840	93.059	4.5	104.1	97.2	101.7	96.8	97.9	98.2	105.5	98.7
Bra027927	15.9909	2.4819	3	5	3	1	967	108.543	6.67	95.1	90.5	98.7	96.7	98.8	105	111.3	103.8
Bra027920	23.1235	8.60421	4	7	4	1	523	61.097	7.97	103.7	105.7	93.6	94.6	116.4	104.7	86.2	95.1
Bra027908	15.6103	10.0855	4	4	4	1	585	62.944	7.11	107.6	103.5	101	100.9	92.6	96.2	101.4	96.7
Bra027885	10.1523	6.97051	2	2	2	1	373	42.228	9.06	95.9	91.8	99.7	102.6	104.8	97	108.7	99.6
Bra027853	31.4336	13.92	8	11	1	1	625	69.333	6.87	110.1	97.3	100.8	91.2	99.3	97.2	105.5	98.6
Bra027850	224.02	17.4683	50	87	10	1	3784	416.375	5.33	94.5	98.7	99.3	100.4	100.4	101.4	104.6	100.8
Bra027840	3.71275	8.97436	2	2	2	1	234	26.213	5.73	105.2	103.1	100.2	88.8	90.6	109.6	105.4	97
Bra027839	15.1017	16.6102	4	6	4	1	295	32.984	6.87	99.3	95.2	97.7	102.4	101.2	99.7	104.8	99.7
Bra027833	51.539	22.549	5	19	1	1	306	34.893	5.02	107	106.7	89	100.8	93.9	103.5	98.8	100.4
Bra027832	33.8641	22.5806	5	12	2	1	248	27.359	9.14	89.1	89.2	116.3	115.5	87.4	95.3	97.4	109.7
Bra027821	16.708	14.5669	3	4	3	1	254	28.102	5.39	94.9	91.1	99.6	95.4	85.4	109.9	113.5	110.2
Bra027810	117.066	41.2214	13	41	13	1	393	43.33	8.03	96.9	101.7	100.6	101.1	97.2	100.7	100.7	100.9
Bra027800	60.8854	28.0412	13	31	2	1	485	54.165	6.48	93.7	100.6	93.5	91.4	104.8	109.1	103.2	103.6
Bra027797	4.17471	1.65593	2	3	2	1	1087	121.432	7.12	90.6	90.6	103.9	109.4	97.4	92.5	111.9	103.7
Bra027795	72.8666	33.7736	12	27	3	1	530	58.814	6.64	96.2	100.7	98.8	100.7	99.3	102.2	99.9	102.2
Bra027752	85.7025	59.4937	12	70	5	1	237	27.257	6.54	120.1	114.7	91.2	84.5	93.1	104.9	97	94.5
Bra027741	69.1047	33.002	17	38	4	1	503	58.627	5.1	103.6	99	91.5	91.8	102.1	107.9	102.3	101.8
Bra027728	56.5552	17.7165	11	20	11	1	762	84.442	6.21	97.9	101.3	100.9	101.4	98.2	98.8	102.2	99.3
Bra027712	7.08671	1.90996	1	6	1	1	733	83.381	7.65	84	81.1	100.7	113.2	106.2	94.5	103.2	117.1
Bra027699	47.0628	21.256	11	17	11	1	621	68.49	9.63	91.9	92.2	100.6	104.8	99.6	92.7	117.6	100.6
Bra027685	190.201	57.7002	20	101	4	1	487	53.237	5.66	95.2	106.7	102.8	103.6	93.1	98.4	95.5	104.6
Bra027678	15.787	10.3586	4	24	1	1	251	28.315	9.42	90.1	83.5	102.6	119.8	104.6	87.1	106.3	106
Bra027655	10.0879	7.04042	4	4	4	1	767	84.508	4.67	98.6	97	110.5	105.6	95.6	94.4	100.1	98.2
Bra027646	54.1831	26.0246	12	26	1	1	488	54.641	6.37	73.4	81.2	103.8	102.9	119.1	99.9	111.6	108
Bra027631	2.82102	3.20285	1	1	1	1	281	30.358	5.24	104	100.8	97.2	97.9	105.7	98.3	98.1	98
Bra027582	176.393	32.8754	26	79	4	1	1019	115.233	6.83	90.1	95.4	105.8	104.5	94.1	99.5	102.7	108
Bra027579	61.9144	45.9459	7	55	2	1	148	16.385	6.79	108.5	92.3	98.2	97.1	104.4	94.7	106.2	98.6
Bra027555										0	0	0	0	0	0	0	0
Bra027553	10.0482	7.35632	3	3	3	1	435	48.392	9.83	110.9	106.2	109.5	113.9	84.6	88.3	98.6	88
Bra027550	3.07099	3.90244	1	1	1	1	205	23.299	9.66	115.4	105.8	117.2	117.6	86.8	73.5	97.7	86
Bra027547	13.2735	5.92593	3	4	3	1	540	60.767	8.25	99.9	105.9	93.5	106.6	87.9	100.9	101.2	104.1
Bra027543	80.3769	26.8376	14	42	5	1	585	65.72	5.78	93.1	95.1	102.2	103.5	102.1	99.5	102.6	101.9
Bra027542	83.0991	39.8714	17	67	15	1	311	34.985	7.94	104.4	91.7	108.1	109.5	103.7	84.4	102.6	95.6
Bra027535	1.54638	1.64918	1	1	1	1	667	73.989	7.12	107.4	91.2	97.5	105.8	101.1	93.5	102.9	100.4
Bra027531	55.9714	27.7108	6	51	5	1	249	26.441	8.29	102.3	106.1	64.7	80.9	115.7	128.1	96.1	106.1
Bra027527										0	0	0	0	0	0	0	0
Bra027517	60.7778	23.3766	8	29	8	1	462	51.749	4.98	92.7	98	101.6	102	98.6	103.4	102	101.8
Bra027516	132.637	28.8177	10	97	1	1	406	43.679	7.15	92.1	97	101	103	105.7	97.1	100.9	103.1
Bra027496	12.7986	10.0775	3	4	3	1	387	42.718	8.76	111.8	106.6	98.4	93.9	95.3	101.1	100.5	92.3
Bra027485	181.665	51.2048	16	195	1	1	332	35.531	6.55	93.5	85.5	109.7	100.9	111.4	93.6	104.9	100.5
Bra027483	18.1684	9.75104	4	6	1	1	482	54.636	9.94	104.6	97.5	96.9	97	96.1	102.3	102.3	103.2
Bra027469	74.2945	36.5854	5	67	5	1	123	13.578	5.54	108.7	102.1	88	90.3	104.5	93.1	112.4	101
Bra027468	80.9288	14.465	18	25	18	1	1673	182.157	7.02	100.7	93	100.1	102.7	100.8	98.5	106.6	97.6
Bra027459	12.0669	6.18557	2	6	2	1	291	33.822	9.57	96	93.9	102.6	102.9	104.9	92.5	106.2	100.9
Bra027456	105.31	46.5455	11	59	3	1	275	29.932	5.2	99.4	97.1	104.2	100.8	100.2	96.4	102.4	99.5
Bra027453	14.0428	13.7184	3	7	2	1	277	30.85	9.17	106.8	105.5	94.5	92.5	101.3	102.9	100.3	96.1
Bra027431	50.8546	21.9653	8	25	6	1	519	56.165	4.93	124.4	113.9	92.5	89.3	94.4	102.5	92.4	90.6
Bra027421	52.996	20.5589	6	20	6	1	501	53.612	5.63	108.1	91.2	94.2	96.9	105.3	100.2	108.8	95.4
Bra027406	2.76221	6.62983	1	1	1	1	181	20.232	9.01	115	102.9	94.8	91.5	94.3	112.5	95.7	93.3
Bra027401	38.2083	15.6006	7	16	3	1	641	74.163	8.5	94.7	105.1	96.3	97.4	98.6	107.7	101.7	98.4
Bra027387										0	0	0	0	0	0	0	0
Bra027386	82.5073	36.8	13	45	1	1	500	54.362	8.07	97.4	92.6	100.3	108.4	103.3	98	92.6	107.4
Bra027380	6.58603	2.66075	2	2	2	1	902	98.39	8.46	101.2	96.4	104.2	100.3	98.6	95.5	109.1	94.7
Bra027376	103.487	18.0412	8	56	2	1	776	81.936	6.62	103.3	121.1	88	98.1	99.7	108.3	88.9	92.6
Bra027372	4.8737	6.81818	2	2	2	1	308	33.924	8.54	95.7	106.3	91.7	90.1	99.3	112.7	100.4	103.7
Bra027371										0	0	0	0	0	0	0	0
Bra027370	23.8674	7.39261	5	5	5	1	1001	108.286	9	101.9	104.3	95.1	98.7	102	102.4	99.1	96.6
Bra027358	64.2728	24.4845	7	50	6	1	388	42.898	7.49	102.4	108.2	88.7	105	88.8	93.2	99.3	114.3
Bra027350	116.827	28.7162	14	65	1	1	592	63.704	8.79	94.7	106.1	102.6	109.3	90	96.4	95.7	105.2
Bra027347	11.3085	6.91563	4	4	3	1	723	78.233	6.87	98.1	94.8	94.1	99.5	101.3	99.8	113.8	98.7
Bra027339	76.3902	17.6972	8	53	1	1	469	51.848	9.36	112.4	133.2	97.2	96.2	81.9	97.6	81.9	99.6
Bra027321	11.3922	6.44531	2	4	1	1	512	57.768	9.11	129.5	114.8	95.7	89.8	92.7	88.8	99.6	89
Bra027294	14.9075	5.54963	4	7	4	1	937	103.658	8.66	100.9	96.2	104.5	95.8	96.1	102.4	106.5	97.6
Bra027286	58.0388	28.3163	10	35	7	1	392	41.664	5.5	99.7	96.4	110.6	104.5	98.7	93.6	100.4	96.3
Bra027285	31.7365	14.9254	5	17	1	1	402	43.451	9.31	100.9	96.4	99.5	103.2	94.1	97.4	108.8	99.8
Bra027274										0	0	0	0	0	0	0	0
Bra027273	24.3622	20	4	27	4	1	205	22.068	10.29	102.6	110.6	96.5	107	95.9	98.7	94.5	94.3
Bra027269	10.7659	5.89102	3	4	1	1	679	74.907	6.58	101.4	99.2	85.3	128.2	99.9	89.1	94.1	102.7
Bra027264	11.0991	25.4902	3	4	3	1	153	16.847	5.66	110.7	102	105.7	104.8	95.3	95.6	93.1	92.9
Bra027263	21.1214	18.3673	5	7	5	1	294	31.705	8.4	93	93.2	112.5	104.2	90.2	101.2	110.5	95.4
Bra027257	43.9558	41.3043	8	21	8	1	276	30.616	9.09	114.9	89.3	90.6	94.6	106.7	92.2	97.5	114.2
Bra027250	36.0053	21.875	5	21	5	1	192	20.939	8.27	123.8	102.5	88.8	88.9	106.2	99.1	99.3	91.4
Bra027245	24.9835	11.7949	5	8	5	1	585	64.11	6.74	107.6	99.4	101.1	93.7	99	104.8	97.9	96.3
Bra027242	3.43711	1.04364	1	1	1	1	1054	117.852	8.57	103.1	103.4	93.3	93.9	89.9	98.5	105.9	112
Bra027235										0	0	0	0	0	0	0	0
Bra027224	46.8081	54.0323	6	30	3	1	124	13.852	4.65	112.1	98.2	99.6	99.3	94.3	96.1	104.9	95.4
Bra027219	119.427	52.8384	11	87	5	1	229	24.796	8.85	125	80.3	123.9	109.3	107.7	73.4	102.9	77.5
Bra027217	14.448	8.71212	1	5	1	1	264	27.898	7.65	99.1	99.4	102.1	100	100.4	96.5	102	100.4
Bra027209	290.984	53.0864	32	171	23	1	810	91.827	5.77	87.3	97.9	102.9	101.9	98.4	105.6	102.2	103.7
Bra027206	7.8609	9.58904	2	4	2	1	219	24.873	4.97	115.4	103.4	104.9	101.9	92.5	91.4	97.8	92.7
Bra027198	286.075	46.7377	30	237	7	1	751	83.248	4.81	101.9	113.3	82.6	89.2	105.5	106.4	100	101
Bra027196	67.9838	24.3056	17	34	16	1	720	81.163	5.33	105.7	100.7	99.1	95.7	94.2	104.8	101.4	98.4
Bra027186	16.6834	7.7686	4	6	4	1	605	67.262	7.36	99.7	98.6	100	100.8	98.4	96.3	102.6	103.6
Bra027178	30.5399	16.6906	8	10	8	1	695	75.228	5.27	101.2	97.2	99.4	96.4	101.5	103.1	105.5	95.6
Bra027174	11.3782	12.8743	4	5	4	1	334	35.916	9.39	105.6	104.4	101.9	101.7	100.2	89.4	101.8	94.9
Bra027168	113.929	55.0847	16	66	16	1	354	38.267	8.22	95.3	81.1	113.7	106.2	94.3	89.4	117.4	102.4
Bra027158	4.32094	2.06186	1	1	1	1	582	64.455	6.95	96.8	113.6	110.6	108.4	98.4	102.4	71.7	98
Bra027150	14.3495	15.9763	5	8	5	1	338	37.119	7.56	98.3	91.2	108.3	121.9	95.3	93.7	96.6	94.8
Bra027142	35.6123	20.1635	6	15	3	1	367	40.585	6.32	103.9	102.8	102.2	98	89.4	102.4	95	106.2
Bra027139	10.5067	14.6245	3	4	2	1	253	27.784	5.64	118.9	94.1	100.3	96.1	96.8	90.5	100.4	102.9
Bra027127	79.0119	31.4421	12	42	10	1	423	46.758	5.43	88.1	90.8	99.2	100	107.1	100.6	109.8	104.5
Bra027092	23.7172	17.4194	2	7	2	1	155	15.875	9.61	101.5	88.1	101.6	102.2	111.7	96.4	101.6	96.8
Bra027078	13.9974	12.1053	4	5	2	1	380	42.083	5.24	95.4	90.3	104	101	98.7	98.7	113.1	98.8
Bra027072	13.8279	4.65116	2	6	2	1	430	46.524	7.03	102.2	90.2	86.8	94.3	105.2	110	109	102.3
Bra027051	20.9995	5.68356	4	8	4	1	651	73.457	9.79	97.6	90	96	109.3	101.4	100.1	107.3	98.4
Bra027049	102.369	47.8125	12	66	6	1	320	36.365	5.19	95.3	105.1	96.8	93.3	94.3	114.2	97.4	103.5
Bra027042	250.417	86.802	26	122	26	1	197	21.619	4.04	106.7	106.5	79.3	86.9	113.3	112.2	94.5	100.7
Bra027039										0	0	0	0	0	0	0	0
Bra027030	178.668	33.1804	18	127	10	1	654	73.117	6.51	107.2	110.1	87.2	91.2	106	106.1	94.1	98.1
Bra027022	179.697	56.261	27	102	12	1	567	64.078	6.09	102.8	104.3	92.9	94.9	102.2	108.2	93.5	101.2
Bra027021	265.586	44.129	27	120	27	1	775	85.176	6	92.7	103.4	102.8	108.2	92.7	98.5	97.1	104.7
Bra027016	1.73495	4.66667	1	1	1	1	150	15.551	6.43	98.6	80.7	82.1	99.4	120.3	93.1	119.4	106.4
Bra026992	99.9745	77.6978	10	44	7	1	139	15	4.03	92.9	98.2	83	92.3	112.3	115.8	100.8	104.6
Bra026988	33.3544	23.3115	8	11	2	1	459	51.923	6.39	91.8	105.1	105.7	111.2	96.6	91.5	97.7	100.4
Bra026984	123.06	23.6232	13	62	2	1	690	76.815	6.46	95.1	84.1	112.1	95.9	107	98.2	114	93.6
Bra026976	42.5235	54.7297	8	26	1	1	148	16.448	4.94	131.6	107.8	93.3	97	85.8	93.1	97.4	94
Bra026972	1.74569	2.8133	1	1	1	1	391	44.611	8.12	113.3	97.5	98.6	117.6	84.3	100.6	96.9	91.3
Bra026947	11.0981	10.2094	3	3	3	1	382	43.06	4.84	105.4	102.5	95.6	94	99.1	106.7	104.9	91.8
Bra026941	22.2859	11.3139	6	9	4	1	548	58.076	8.68	104	93.9	98.6	102.6	102.4	97.9	103.1	97.5
Bra026936										0	0	0	0	0	0	0	0
Bra026874	8.19988	7.51534	4	4	2	1	652	73.311	6.65	111	97.6	99.7	102.3	95	102.1	97.4	94.7
Bra026847	42.3299	26.2295	6	32	6	1	244	27.731	7.75	114.2	96.1	108.3	97.7	101.8	90.9	101	90
Bra026843	16.8323	14.433	3	7	3	1	291	33.156	7.5	97.1	92.3	113.3	116.9	82.9	84.9	110.5	102.1
Bra026816	84.0454	18.7382	19	46	4	1	1062	120.289	6.73	100.2	95.8	100.5	102.8	98.3	100.8	103.4	98.2
Bra026801	86.3194	31.2704	17	41	2	1	614	68.675	7.78	102.6	81.5	120	87.4	111.7	85.6	128.4	82.8
Bra026795	4.6038	6.51163	1	1	1	1	215	23.79	7.24	103.4	92.1	92.1	85.2	91.1	116.6	111.2	108.2
Bra026793	28.1621	10.8696	2	90	1	1	184	21.157	8.1	111.1	99.1	87.1	93.4	106.5	99	100.6	103.1
Bra026789	63.6293	79.5918	9	48	9	1	98	10.737	7.42	119.7	102.5	99.1	100.7	99.6	90.4	96.5	91.4
Bra026765	2.24147	9.85915	1	1	1	1	142	15.569	10.23	128.1	99.9	88.6	78.8	119.6	102.8	94	88.3
Bra026762	3.46168	3.11615	1	1	1	1	353	37.228	4.67	108.1	98.4	111.2	103.4	86.7	92.6	107.6	92
Bra026751	89.3031	18.1416	20	49	3	1	1130	124.161	7.21	99.5	95.5	102.9	103.7	99.5	97.4	101.6	99.9
Bra026738	13.4774	4.91118	4	5	1	1	957	104.774	5.34	102.6	98.5	97.1	96.7	100.9	107.3	102.4	94.5
Bra026735	8.6396	4.0404	2	4	1	1	495	55.497	6.28	96.9	93.2	99	105.9	94.6	103.1	104.9	102.4
Bra026733	55.1443	39.6104	9	21	9	1	308	33.453	6.39	114.7	108.4	95.2	93.3	93	101.7	99.4	94.3
Bra026727	8.06949	12.4464	3	5	2	1	233	26.138	8.75	108.3	106.2	90.4	86.4	102.2	109.1	101.8	95.6
Bra026712	18.8167	8.29268	3	9	3	1	410	45.136	12.41	93.6	95.5	103.4	102.6	100.5	98.6	102.6	103.2
Bra026695	4.37706	4.11765	1	1	1	1	340	38.812	5.11	114.3	103.6	101.3	91.9	86.2	91.1	104.6	107
Bra026691										0	0	0	0	0	0	0	0
Bra026675	120.974	33.2117	19	69	2	1	548	60.016	6.61	97.6	107.6	97.6	102	98.2	101	94	102
Bra026669	9.58601	4.51694	2	3	1	1	797	87.367	5.34	108.5	103.7	95.4	95.4	103.3	94.8	98	100.8
Bra026663	81.1873	41.4573	15	29	15	1	398	43.407	5.85	93.6	95	101.7	99	100.2	101.2	107.3	102
Bra026647	16.9672	7.91667	6	8	3	1	720	80.057	6.05	83.4	92.9	99.7	99.3	98.9	103.3	112.3	110
Bra026644	14.8872	8.85312	4	8	2	1	497	53.472	5.49	109.4	94	88.7	94.4	105.3	102	110.1	96
Bra026639	20.6047	24.2812	6	11	5	1	313	34.41	7.62	107.3	109.6	98.1	97.1	100.8	97.5	97.9	91.7
Bra026638	29.9557	17.1367	8	17	1	1	461	52.001	8.35	96.1	96.1	101.6	100.8	97.1	108.4	103.6	96.2
Bra026631	22.9949	9.71616	7	12	3	1	916	98.924	6.77	101.7	94.7	106.5	103.9	93.1	95.6	103.4	101.1
Bra026615	13.7512	31.1688	2	3	2	1	77	8.505	8.94	98.1	112.6	108	113.3	91.4	95.1	92.7	88.8
Bra026591										0	0	0	0	0	0	0	0
Bra026586	84.7051	19.2276	22	41	22	1	1217	134.281	6.06	98.7	102.2	97	96	94.5	103.1	104.5	104
Bra026577	63.9778	40.3101	4	41	4	1	129	13.794	9.39	123.1	101.1	102.7	98.1	106.2	93.7	87.7	87.3
Bra026551	35.9706	32.3353	5	24	4	1	167	17.363	8.7	112.9	102.6	95.4	103.4	98.9	96.9	98	91.9
Bra026521	11.314	17.1642	3	8	3	1	268	29.365	5.73	105.6	94.8	104.3	95.1	100	99.3	108.3	92.8
Bra026504	33.9598	20.3057	8	12	8	1	458	48.334	9.19	95.2	98.2	99.2	106.1	98	98	100.6	104.8
Bra026493	2.66095	9.43396	1	1	1	1	159	17.517	10.04	109.3	97.5	91.1	94.9	86.5	108.4	104.5	107.8
Bra026492	60.5108	29.5455	9	38	2	1	308	34.332	6.8	98.8	99.4	101.9	100.9	98.9	99	100	101.1
Bra026490	16.3698	10.2349	4	5	1	1	596	68.99	6.28	84.8	84.7	104.5	116.3	104.6	84.2	117	103.9
Bra026489	16.8411	10.9053	4	7	2	1	486	54.963	5.47	104.8	105.7	91.6	100.8	90.2	100.9	104.9	101.3
Bra026475	5.4395	6.11354	1	4	1	1	229	25.729	9.64	111.4	93.8	92.2	98.5	93.3	103.4	108	99.3
Bra026474	5.42992	5.40541	1	3	1	1	259	28.094	4.69	118	108.9	88.2	94	101.2	103.9	94.7	91.1
Bra026463	7.10225	5.58583	2	2	2	1	734	82.416	6.47	103.3	96.1	91.8	101.9	93.8	111.2	115.1	86.7
Bra026452	42.3243	18.9796	8	26	2	1	490	53.653	6.95	98.6	96.6	97.1	97.7	97.1	104	104.9	104
Bra026443										0	0	0	0	0	0	0	0
Bra026431	10.2517	14.3312	3	3	3	1	314	34.209	8.4	104	102.5	101.7	95.7	99.4	100.6	103.1	93
Bra026426	84.4116	43.5754	11	61	9	1	358	38.206	6.79	121.8	129.3	93	97.3	86.9	101.3	85.8	84.6
Bra026415	50.5546	17.2455	13	22	7	1	835	92.393	5.07	101.3	98.2	96.8	103.8	105	92.7	103.5	98.6
Bra026412	17.3682	26.1905	3	7	3	1	210	21.623	8.25	104.4	95.3	98.9	102.8	102	99.3	101.1	96.2
Bra026409	61.8359	16.6446	11	39	9	1	757	82.404	5.34	107.9	98.1	90	94.1	105.5	106	103.5	94.9
Bra026408	23.6187	2.52033	3	12	1	1	1230	139.196	6.3	107.3	107	102.7	91.2	96.6	96.9	107.3	91
Bra026403	39.8565	27.4021	6	22	1	1	281	30.725	5.14	116.2	97.1	98.5	104.4	97.1	94.6	100.2	91.9
Bra026386	4.21169	0.788333	2	8	1	1	2537	284.245	6.3	106.8	92.8	106.8	99.7	94.3	102.4	103.2	93.9
Bra026382	10.6629	3.5497	3	3	3	1	986	106.696	6.19	89.8	93.8	96.5	105.6	100.4	110	108.9	94.9
Bra026375	49.4843	24.4444	5	25	1	1	180	20.305	7.25	76.7	85.8	176.1	106.6	87.3	73.8	105.6	88
Bra026373	42.1958	25.8242	5	23	1	1	182	20.404	7.62	98.9	87.5	131.1	102.2	79.7	92.3	130.9	77.4
Bra026371	1.85918	1.42487	1	1	1	1	772	87.291	6.42	112	105	101.2	103.8	103.1	87.8	93.6	93.4
Bra026360	10.1053	10.0962	2	5	1	1	208	22.637	5.99	95.7	93.4	92.7	103.2	108.2	109.7	99.4	97.6
Bra026351	22.9606	8.52941	8	8	8	1	1020	114.682	6.05	100.6	94.1	97.2	103.3	103.4	104.2	103.4	93.7
Bra026341	65.5624	25.3049	7	43	6	1	328	32.883	7.09	144	91.5	100.3	91.9	114.2	81.9	97.9	78.3
Bra026329	15.749	5.24309	4	5	4	1	1049	114.987	4.89	102.9	104	96	93.7	92.7	106.3	100.2	104.2
Bra026325	4.09107	5.51181	2	2	2	1	381	41.62	9.57	100.8	97	96.1	97.5	93.4	100.3	106.4	108.5
Bra026312	12.5971	9.78261	5	13	2	1	460	50.562	7.8	87.7	95.6	97.6	100.9	99.8	102.3	106.3	109.8
Bra026308	9.66143	8.84718	2	3	2	1	373	41.309	5.31	117.3	102.2	103.2	101.8	90.4	100.9	91.8	92.4
Bra026307	1.39222	2.47253	1	1	1	1	364	40.089	4.64	95.6	99	99.1	98.2	96.6	102.4	106.5	102.5
Bra026302	10.3246	6.59898	4	5	4	1	788	85.272	4.88	99.3	100.2	99.1	95.3	96.7	105.5	104.8	99.2
Bra026282	3.92046	6.29139	1	1	1	1	302	32.82	8.56	111.3	100.2	102.9	103.6	93.9	96.1	98	93.9
Bra026257	30.4038	32.0557	6	15	6	1	287	32.081	5.62	107.7	92.6	98.5	100.5	102	95.5	104.3	98.9
Bra026248										0	0	0	0	0	0	0	0
Bra026243	20.8245	7.28242	4	15	2	1	563	62.929	7.02	101.5	104.3	99.5	100.9	93.8	101.4	103.4	95.2
Bra026231	102.637	74.4076	13	53	1	1	211	23.164	7.42	97.5	99.5	98	98.2	97.2	108.8	98.5	102.3
Bra026229	103.118	39.0977	18	47	8	1	532	59.707	4.82	91	98.5	90.1	95.8	99.2	109.7	106.8	108.9
Bra026227	124.103	36.8012	22	81	2	1	644	73.126	8.85	100.5	98.2	100.8	98.1	98.3	100.4	102.2	101.5
Bra026205	22.3799	15.6652	7	8	7	1	466	51.537	4.81	100.9	98.8	97.6	97.7	101.8	102.1	103.1	97.9
Bra026200	116.983	26.0163	23	53	8	1	1107	125.832	6.93	94.8	98	102.1	100.3	99	100.8	101	104.1
Bra026198	9.07039	18.4783	2	2	1	1	184	20.066	7.33	118.7	94.9	99.2	104.4	89.4	96.7	93.7	103
Bra026194	5.28124	3.3871	2	2	1	1	620	68.29	7.72	103	101.9	99.1	97.2	99.7	98.9	102.2	98
Bra026183										0	0	0	0	0	0	0	0
Bra026177	20.4721	22.1843	5	7	3	1	293	31.506	6.46	97	84.8	120.7	107.2	90.9	88.4	109.3	101.8
Bra026158	12.1712	8.00971	3	6	3	1	412	47.518	5.74	104.8	100.6	104.5	101.8	96.1	98.8	98.2	95.1
Bra026147	57.1278	11.2161	15	23	11	1	1587	174.363	6.8	104.1	101.2	102	101.6	91.8	97.6	103.7	98
Bra026143	17.6224	16.954	4	6	2	1	348	38.146	6.64	110.6	93.4	104.3	101	89.6	98.9	104.8	97.3
Bra026129										0	0	0	0	0	0	0	0
Bra026128	13.7628	4.51128	4	8	1	1	931	104.054	6.27	89.2	87.2	103.7	106.7	97.1	92.9	115	108.3
Bra026100	1.65718	3.32542	1	1	1	1	421	47.933	9.47	87.3	87.5	92.7	95.6	99.8	105.4	125.2	106.6
Bra026094	19.7975	5.57967	7	10	7	1	1613	182.62	6.62	107.1	99.2	104.4	98.9	98.5	99.4	99.8	92.7
Bra026090										0	0	0	0	0	0	0	0
Bra026064	47.3533	26.2425	10	20	5	1	503	54.092	6.55	96.6	96.4	101.6	101.3	100	101	100.5	102.5
Bra026058	1.55471	2.59259	1	1	1	1	540	61.419	8.31	85.7	123.8	88.9	96.2	84.1	117.2	117.2	86.9
Bra026055	44.0265	21.5789	6	17	2	1	380	41.701	7.81	107.4	109.7	92.6	92.2	101.4	101.5	94.5	100.6
Bra026036	5.39167	2.6178	2	2	1	1	764	85.871	6.7	98	90.4	97.1	101.8	102.2	102.8	96.6	111
Bra026029	41.9122	22.0758	11	19	3	1	607	66.731	9.1	94.9	101.3	100.9	103.9	99.4	100.6	100.1	98.8
Bra026026	6.44821	13.9073	2	3	2	1	151	15.801	9.5	107.7	104.8	95.7	97.6	102.3	100.9	98.5	92.5
Bra026020	28.7493	18.7629	5	6	5	1	485	54.193	9.13	90.2	94	100.2	106.5	96	100.4	108.3	104.4
Bra026009	185.518	44.6429	28	99	2	1	672	75.501	6.68	103.9	115.3	96.2	94	97.2	108.1	85.5	99.8
Bra025996	67.7678	29.1005	10	41	10	1	378	39.73	7.14	105.2	101.3	98.5	100.7	104.1	97.5	94.5	98.2
Bra025995	6.88014	16.7442	4	8	3	1	215	24.878	5.53	103.7	100.8	113.3	100.1	86.4	88	104.6	103.1
Bra025994	20.0229	23.7443	5	11	4	1	219	25.173	5.55	113.3	107.2	100.2	91.7	89.8	99.9	96.8	101.1
Bra025989	48.0969	14.5366	11	21	2	1	1025	109.128	6.84	97.5	100.2	102.8	106.5	95.9	95.9	100.8	100.3
Bra025984	134.283	36.3128	21	82	3	1	537	59.188	6.55	100.5	96.3	106.7	99	100.7	100.4	99.6	96.7
Bra025972	37.452	20.9184	7	15	1	1	392	43.821	8.73	83	79.7	114.6	101.3	88.1	95.9	115.7	121.6
Bra025961	4.02269	11.284	2	2	2	1	257	27.376	9.98	97.5	101.8	90.2	91.9	104.1	113.1	101	100.5
Bra025958	98.8563	53.6443	12	35	12	1	343	36.285	8.35	102.7	98.7	104.3	102.8	95.8	100.1	100	95.6
Bra025954	2.45051	9.78261	1	1	1	1	184	20.983	9.52	55.6	173.6	44.3	56.2	136.1	158.8	50.6	124.8
Bra025947	2.64878	4.11985	1	1	1	1	267	28.557	7.02	89.9	109.9	85.5	119.7	103.8	103.9	92.5	94.9
Bra025939	26.1504	23.75	6	10	2	1	320	35.488	6.54	110	100.9	98	100	98.8	97.9	98.2	96.2
Bra025924	65.8674	60.479	8	36	5	1	167	17.896	4.37	116	103.6	94.4	98.2	98.9	99	96.2	93.8
Bra025920	89.7086	16.791	19	30	19	1	1340	143.508	6.2	95.5	100.2	94.4	95.9	100.7	109.9	101.4	102.1
Bra025899	69.8628	40.9639	13	28	2	1	415	44.524	5.2	105.5	99.1	105.1	98.8	90.1	97.2	105	99.1
Bra025895	60.4245	40.1709	12	62	3	1	234	26.126	10.14	95.6	96.4	98.4	108	99.1	101.3	96	105.3
Bra025873	7.02969	6.58436	1	2	1	1	243	26.092	8.34	105	89.1	89.4	99.1	95.8	113.3	107.3	100.9
Bra025870	13.9497	20.9302	3	4	3	1	172	18.93	7.87	108.5	93.2	103.9	98.7	103.4	94.1	102.9	95.4
Bra025862	119.064	22.2539	24	42	13	1	1402	153.672	4.69	94.1	92.7	96.8	99.9	106.4	102.4	108.4	99.3
Bra025858	184.781	42.811	21	107	4	1	619	67.503	6.79	87.8	95.6	103.7	99.4	104	103.7	103	102.8
Bra025856	10.4895	4.26985	4	4	4	1	1171	133.99	5.97	95.7	93.8	96.8	104.1	100.9	100.7	106.5	101.5
Bra025845										0	0	0	0	0	0	0	0
Bra025844	2.92849	6.52174	1	1	1	1	230	25.315	9.25	119.5	97.6	100.4	89.8	86.8	106.6	104.1	95.3
Bra025838	7.41531	10.219	2	9	1	1	137	15.149	8.62	107.3	92.6	101.7	106.6	105	88	105.4	93.3
Bra025830	8.83075	14.6154	2	5	1	1	130	14.143	10.32	120.5	109.3	99.3	94.8	84.1	94.7	97.9	99.3
Bra025827	55.9941	26.4493	11	23	11	1	552	60.267	8.43	97.7	101.2	105.5	101.6	97.1	100.6	97.2	99.2
Bra025819	113.801	67.5277	18	107	16	1	271	30.999	5.02	91.8	93.8	87.2	87.1	117.9	119.9	105.3	96.9
Bra025814	4.00502	2.30326	1	1	1	1	521	58.472	5.41	80.8	85.2	86.7	101.8	86.7	122.5	138.6	97.7
Bra025810	48.4985	23.3146	8	23	6	1	356	39.89	7.03	89.2	91.6	111	93	98.8	107	108	101.4
Bra025777	40.658	16.6667	10	17	3	1	744	80.445	5.55	101.6	96.2	96.2	96.9	100.3	106.7	103.9	98.2
Bra025760	2.46852	1.15321	1	2	1	1	607	66.252	8.48	102.1	101.4	100.1	100.6	93.4	109	92.6	100.9
Bra025749	179.087	72.77	14	173	11	1	213	23.533	6.15	141.4	116.9	97.2	88.5	88.7	92	82	93.3
Bra025746										0	0	0	0	0	0	0	0
Bra025735	17.0385	8.13953	4	5	4	1	602	66.912	6.55	88.3	95.2	98.8	100.4	99.7	105.1	108	104.6
Bra025724	15.6825	9.80769	3	4	1	1	520	55.744	7.28	91.8	103.4	104.9	108.2	99.5	96.2	94.5	101.6
Bra025690	18.9786	7.0922	3	5	3	1	564	62.45	9.11	104.5	99.5	98.7	98.1	100.6	98.5	103	97.2
Bra025675	21.069	14.3177	4	11	4	1	447	47.67	6.93	115.2	102.9	101.8	97.7	89.6	98	95.8	99
Bra025663	121.72	33.9726	10	95	10	1	365	40.943	4.73	112.3	87.6	98.7	98.2	113	89.8	110.9	89.4
Bra025660	85.7299	28.4387	12	35	12	1	538	59.353	5.48	93.8	93.4	100.4	93.7	107.9	104.4	106.3	100
Bra025649	12.0151	25.5319	3	6	2	1	141	16.527	5.08	121.3	108.1	87.1	88.5	88.8	110.3	97.9	98
Bra025647	11.3894	13.3333	2	6	1	1	180	20.526	6.95	106.5	96.4	99.7	105.4	92.4	99.2	100.1	100.2
Bra025612	5.45156	10.4478	2	2	2	1	201	22.762	7.03	110.9	101.5	96.2	95.5	95.3	99.4	98.4	103
Bra025601	4.8372	3.56234	2	4	2	1	393	44.527	6	105.2	94.3	96.9	92.9	100.6	111.4	109.2	89.6
Bra025593	6.90275	4.94382	2	2	2	1	445	49.824	4.83	113.2	95.5	97.2	97.2	95.9	97.6	107	96.4
Bra025584	55.0427	70.2703	6	38	1	1	111	11.762	7.24	92.4	89.5	97.1	95.4	107.6	100.6	104.8	112.6
Bra025579	46.4041	16.3449	10	16	9	1	777	85.755	5.14	104.6	111.5	96.5	96.3	103.3	100.2	96	91.6
Bra025577	29.1023	19.5455	4	16	3	1	220	23.01	9.11	92.4	83.3	135.7	115.3	89.8	84.5	110.6	88.4
Bra025568	14.9702	8.25688	4	9	4	1	545	56.544	8.24	106.5	101.9	94.9	95	100.8	101.2	102.3	97.5
Bra025534	14.3572	12.1212	2	7	2	1	198	21.715	9.92	106.1	98.1	99	110.4	100.2	92.7	96.7	96.8
Bra025527	2.13805	3.07692	1	1	1	1	455	50.528	5.48	94.8	99.9	103.7	109.4	96.5	94.7	102.2	98.8
Bra025512	18.9873	15.4472	4	11	4	1	246	27.888	9.42	107	99.1	102.6	92.6	93.2	101.1	105.8	98.6
Bra025492	38.7834	30.1676	5	16	5	1	179	19.775	9.66	97.9	124.6	105.9	94.6	87.4	107.6	90	92
Bra025481	20.7665	12.782	5	10	5	1	399	42.523	5.29	100.5	100.4	102.7	94.9	101.6	101.5	103.4	95
Bra025480	174.835	57.0842	19	105	1	1	487	53.296	5.67	96.6	106.1	103.5	104.2	93.3	97.7	97.5	101.1
Bra025459	141.515	30.4681	31	53	20	1	1175	134.04	6.38	93.5	96.4	102	102.2	99.3	100.6	105.7	100.3
Bra025454	71.2912	16.2976	17	37	12	1	1129	125.853	5.47	100.9	99.6	99.4	97.5	96.4	103.9	101.4	100.9
Bra025439	5.71175	9.375	1	1	1	1	160	17.495	5.05	104.7	96	95.5	99	93.4	122.8	94.1	94.5
Bra025431	161.316	56.9061	12	303	3	1	181	20.187	8.05	154.4	135	86.8	89.8	87.9	92.9	74.8	78.5
Bra025392	237.023	44.6875	34	114	22	1	960	108.274	6.2	98.7	105.3	104.1	104	97.2	98.1	94	98.5
Bra025382	18.0741	13	4	5	4	1	400	44.832	5.22	101.2	95.2	100.6	104.6	94.7	98.6	101.7	103.3
Bra025364	16.9237	4.41413	4	5	4	1	1246	141.75	6.23	100.1	93.7	100.4	98.1	95.5	99.9	111.2	101.1
Bra025359	84.5584	19.4888	18	37	6	1	1252	136.667	8.03	87.6	91.9	94.5	94.9	102.1	108	112.8	108.2
Bra025353	5.72996	5.88235	2	3	2	1	425	46.968	6.55	110.1	101.4	97.8	97.7	97.7	100.5	100.2	94.6
Bra025350	26.9723	12.614	5	10	1	1	658	72.701	5.27	96.1	106.2	119.2	119.7	93.7	77.8	87.4	100
Bra025347	9.0663	13.8365	4	4	4	1	477	52.596	5.36	118.6	100.1	92.2	103.3	94.6	94.3	99.2	97.6
Bra025346	7.19433	7.36196	2	2	2	1	489	53.856	5.58	99.4	96.1	99.6	107.1	94.8	101.5	105.7	95.8
Bra025315	1.25775	1.50602	1	1	1	1	664	73.12	5.33	100.5	111.1	89.5	92.2	97	109.6	98.8	101.3
Bra025312	24.2445	16.6667	6	8	6	1	438	46.299	6.44	96.3	109.1	94.4	100.4	94.8	107.7	97	100.3
Bra025309	4.45043	14.5161	2	2	2	1	248	27.391	6.7	123.6	106.3	91.2	94.8	85.3	99.8	96.3	102.6
Bra025303	30.6244	18.2752	7	10	7	1	487	53.35	7.09	94.4	101.4	106.3	101.8	94.7	97.8	101	102.6
Bra025287	9.29742	9.93976	4	4	2	1	332	35.884	6.35	92.4	99.3	101.6	106.2	104.1	96.6	99.5	100.4
Bra025277	51.2657	35.1744	9	29	3	1	344	38.068	6.84	100.7	98.8	96.7	99.8	102.6	100.5	103.6	97.4
Bra025276	23.7402	8.71143	5	15	1	1	551	57.063	4.72	96	98.3	101	100.4	102	103.3	98.3	100.8
Bra025272	63.4467	29.8932	10	42	5	1	281	31.531	8.48	99.5	103.4	98.1	98.3	94.6	100.4	97.5	108.3
Bra025232	23.2059	6.491	8	11	8	1	1556	174.142	7.84	104.9	99	96.2	95.1	98.8	106.6	98.2	101.3
Bra025225	171.775	28.3056	23	74	23	1	1021	115.226	6.25	103.5	103.6	96.2	97.3	105	100	97.7	96.6
Bra025224										0	0	0	0	0	0	0	0
Bra025212	4.39275	5.47009	2	2	1	1	585	61.041	9.51	90.3	90.1	101.7	104	89.4	110.6	103.7	110.2
Bra025203	49.2067	38.6111	11	19	2	1	360	39.851	7.55	98.2	92.3	95.2	97.2	100.1	110.2	109.5	97.2
Bra025180	6.04282	9.87654	2	4	2	1	243	27.159	9.64	120	118.6	95.1	94.2	85.9	102.8	90.6	92.7
Bra025167	109.233	42.9769	14	59	1	1	477	49.561	8.94	95.6	96.8	99.3	100.7	103	103	99.7	101.9
Bra025164	25.955	10.1695	7	11	7	1	1062	123.484	6.32	107.8	109.7	103.8	100.9	93.5	91.6	97.2	95.5
Bra025162	62.3148	22.3377	14	27	1	1	770	86.086	6.39	107.9	101.4	92.3	95.8	95.1	110.5	94.2	102.9
Bra025156	24.5929	9.10952	7	8	7	1	977	108.767	5.97	101.6	103.3	100.9	101.1	95.2	100.4	98.4	99.2
Bra025142	245.34	50.6989	31	135	27	1	787	89.406	5.07	95.7	101.7	103.5	105.3	96.3	99.1	96.8	101.6
Bra025124	48.2084	94.958	6	18	4	1	119	11.743	9.2	94.7	86.8	100.8	106.2	108.9	97.7	107.1	97.8
Bra025117	29.0007	22.6974	5	10	4	1	304	33.23	5.44	96.6	102.8	103.2	108.4	97.7	94.4	101.4	95.5
Bra025111	42.3469	33.1169	8	27	6	1	308	34.747	5.66	109	105	92.3	90.6	101.5	104.6	100.6	96.4
Bra025109										0	0	0	0	0	0	0	0
Bra025102	3.92482	2.20662	1	1	1	1	997	106.538	5.19	99.4	103.2	107.1	114.2	89.2	98.8	95.5	92.6
Bra025089	27.0598	7.8219	6	16	2	1	831	93.154	6.07	96.6	104	99.7	99.9	96.8	103.2	103	96.8
Bra025088	81.5347	42.246	12	37	12	1	374	40.862	8.12	106.2	104.9	99	99	97.7	100.3	95.6	97.3
Bra025078	4.91973	3.67893	1	1	1	1	299	33.714	6.74	99.8	102.4	96.3	96.4	93.9	106.1	99.7	105.5
Bra025043	2.39297	7.14286	1	1	1	1	126	14.729	4.34	115.9	98.6	101.3	103.4	93.9	97.7	102.6	86.4
Bra025042	64.5969	18.4573	18	27	6	1	1089	123.906	6.48	100.2	104.1	98.7	96.9	97.6	104.4	98.6	99.4
Bra025037	16.1269	11.3022	5	6	4	1	407	44.509	9.74	97.4	108.4	95.9	97.8	101.8	107.1	92.6	98.9
Bra025033	19.7707	15.304	5	6	5	1	477	51.963	8.28	100.4	100.3	99.3	100.2	94.4	106	101.9	97.5
Bra025025	95.4932	28.2979	9	45	1	1	470	49.75	7.69	96.4	101.9	106.1	118.9	106.7	104.4	68	97.5
Bra025023										0	0	0	0	0	0	0	0
Bra025017	84.3788	6.87554	7	63	3	1	1149	131.025	6.73	105.6	93.6	106	113.8	99.7	86.1	101.9	93.2
Bra025014	20.1486	11.0429	5	9	2	1	489	54.874	5.9	105.1	99.8	101.4	99.3	97.4	100.3	101.9	94.8
Bra024999	72.7404	38.9041	9	22	4	1	365	39.17	8.1	98.6	96.7	99.3	98.3	103.2	100.1	105.7	98.1
Bra024990	7.81524	14.6853	3	3	3	1	286	32.107	6.11	103.6	97.2	104.5	96.1	85.6	101.9	109.3	101.8
Bra024986	217.738	58.312	26	237	1	1	391	44.597	10.17	80.2	89.3	115.1	116.1	108.9	83.6	105.4	101.2
Bra024969	18.2018	16.7488	3	13	1	1	203	21.356	6.18	95	94.7	103.1	104	95.6	94.5	103	110.2
Bra024968										0	0	0	0	0	0	0	0
Bra024951	10.3957	15.2263	3	4	3	1	243	26.992	4.86	96.7	97.7	96.1	95.4	99.9	109.4	104.2	100.7
Bra024940	12.138	3.39879	4	5	1	1	1324	143.036	5.11	109.3	96.4	97.1	96.6	97.2	114.2	99.6	89.6
Bra024935	33.7969	41.6667	4	22	4	1	120	12.974	9.57	98.3	92.1	114.1	114.2	90.5	87.5	98.9	104.4
Bra024922	53.105	8.61538	12	23	9	1	1625	182.484	5.72	94.6	97.6	102.8	105.9	97.5	97.9	104.2	99.4
Bra024912	1.86107	0.782779	1	1	1	1	1022	114.436	5.81	87.5	115.3	99.2	97.4	87.7	97.4	105.4	110
Bra024910	7.02625	4.40061	3	3	3	1	659	75.672	8.79	88.3	92.3	97.5	101.2	106.7	107	110.4	96.6
Bra024896	10.9204	9.67742	3	4	3	1	403	44.256	6.99	108	97.8	95.6	95	102.6	101.3	98.5	101.1
Bra024879	242.445	58.9404	11	406	7	1	151	17.455	6.43	117	99.6	92.7	94.3	107.8	94	99.8	94.9
Bra024870	14.823	26.178	5	9	5	1	191	20.239	9.91	98.7	94.8	93.7	101.9	106.1	99.4	106.2	99.2
Bra024866										0	0	0	0	0	0	0	0
Bra024861	52.1474	24.026	11	27	4	1	462	51.99	8.73	90.5	94.7	102.4	105.5	102.4	98.1	106.9	99.5
Bra024858	19.2617	6.95469	6	15	3	1	949	102.448	6.58	105.5	93.5	104.2	106.9	94.4	92.2	105.9	97.3
Bra024854										0	0	0	0	0	0	0	0
Bra024845	12.9331	5.8952	2	3	2	1	458	52.195	5.55	85	81.9	96.8	96.3	101.8	105.7	121.6	110.9
Bra024840	8.5416	4.32099	3	3	2	1	1134	124.1	6.71	108.3	98.4	103.4	96.7	92.5	103.9	102.4	94.3
Bra024838	19.6368	12.9915	6	14	4	1	585	64.421	5.99	91.7	98.7	94.8	103.7	88.2	111.7	109.9	101.4
Bra024832	23.3983	28.5714	1	5	1	1	77	8.504	9.38	89	93	117.9	115.2	94.7	95.6	95.2	99.3
Bra024814	14.4995	12.1212	3	4	3	1	297	33.466	5.82	99.3	95	101.3	105.8	95.8	98.4	107.5	96.9
Bra024809	12.4661	15.3257	4	8	3	1	261	28.787	9.55	99	96.8	98.1	101	94.7	105.2	108.1	97.1
Bra024806	8.71011	3.93162	2	3	1	1	585	63.886	9.6	112.9	92.1	93.2	99	97.9	108.1	102.2	94.7
Bra024785	1.66555	2.83688	1	1	1	1	564	64.125	7.2	104.5	99.8	106.6	100.7	88.7	96.4	104	99.3
Bra024759	56.8766	25.447	17	26	17	1	727	82.632	6.35	93.6	100.8	99.3	97.5	100.2	101.7	104.1	102.7
Bra024749	28.6598	15.8954	8	17	8	1	497	56.221	8.81	95	94.1	100.2	94.1	101.5	102	107.4	105.7
Bra024730	7.45209	3.27571	3	4	2	1	1099	123.069	6.21	97.3	101.3	96.4	96.6	96.1	112.3	97.6	102.3
Bra024715	19.2432	10.356	5	8	5	1	618	69.295	7.4	104.8	106.7	106.5	99.4	85.5	100.1	97.2	99.7
Bra024710	49.2915	55.2448	7	17	7	1	143	14.881	9.52	99.6	91.9	104.6	103.2	108.6	94.5	102.5	95.1
Bra024708	60.215	23.9085	10	37	6	1	481	52.982	6.18	103	96	103	98.5	101.4	96.3	104.5	97.2
Bra024701	9.83109	11.2121	2	2	2	1	330	35.424	5.82	106.3	94.6	99.3	98.5	96	106.4	102.8	96.1
Bra024678	103.774	38.9251	17	44	1	1	614	69.442	7.2	87.3	90.8	95.9	103.2	102.8	101.8	114.9	103.4
Bra024666	6.94734	7.48503	3	5	3	1	334	38.003	6.1	104	101.1	99.9	104.8	97.4	99.9	96.6	96.3
Bra024663	38.499	8.73894	6	15	4	1	904	100.757	6.19	91.4	96.4	105	108.3	100.3	97	101.9	99.7
Bra024659	44.8927	29.5154	6	30	6	1	227	25.053	5.49	95.8	100.7	102.2	107.3	90.2	97.4	99.1	107.4
Bra024650	17.1524	9.86622	5	7	5	1	598	64.798	6.68	94.4	96.1	95.8	92.8	108.6	103.5	106.8	102
Bra024643	83.5443	36.6925	13	42	3	1	387	42.788	7.68	96.1	98.6	101.7	102	98	99.5	101	103.1
Bra024641	3.51627	3.9604	2	3	1	1	505	55.228	9.42	98.3	104.4	97.4	101.2	101.6	101.5	105.2	90.5
Bra024634	94.4082	25.2677	11	45	2	1	467	50.819	5.82	101.7	107.8	102.9	102.8	98.8	94.4	97.2	94.4
Bra024633	12.0021	5.52764	2	3	1	1	597	65.047	8.54	104.2	100.6	96.1	107.3	95.5	91.4	102.9	102
Bra024626	3.84649	3.48525	1	1	1	1	373	40.959	6.18	102.5	100.8	107	109.9	91.5	88.5	103.9	95.8
Bra024624	26.4218	28.8372	7	20	4	1	215	24.655	10.95	108.1	95.5	99.9	100.5	101.4	94.2	106	94.5
Bra024620	132.882	50.2907	12	73	5	1	344	37.551	4.86	96.9	98.5	105.2	102.3	97.5	98.1	98.7	102.8
Bra024619	125.233	39.3657	18	73	6	1	536	58.289	7.8	97.9	99.3	102.2	101.4	101.1	99.7	99.5	99
Bra024616	93.918	45.4545	14	48	14	1	385	40.459	8.69	129.7	115.5	90.1	90.3	99	99.5	88.8	87
Bra024600	26.135	36.0731	6	10	6	1	219	24.062	6.52	98.6	97.1	97.1	98.9	100	107.3	101.3	99.7
Bra024580										0	0	0	0	0	0	0	0
Bra024568	251.788	57.6329	27	173	9	1	583	63.357	6.21	91.3	92.2	105.5	101.1	105.5	94.7	109.2	100.5
Bra024567	50.4446	21.157	12	31	6	1	605	65.596	9.03	98.3	92.9	98	98.8	99.6	99.5	108	104.9
Bra024564	59.1762	59.3407	11	54	11	1	182	20.719	5.74	120.8	115	85.7	80.2	100.5	109.7	90.9	97.1
Bra024551	5.5977	6.23377	2	2	2	1	385	44.424	6.89	103.5	110.6	105.5	95.6	93.9	98.9	100	91.9
Bra024550	16.561	12.1673	6	8	6	1	526	56.192	7.05	98.9	103.7	100	97.9	100.6	100.5	101	97.4
Bra024544	16.4295	5.05495	5	8	1	1	910	99.212	7.39	89	95.6	105.5	118.9	87.4	90.2	104.8	108.6
Bra024538	12.2832	10.1124	3	4	3	1	356	39.422	8.5	106.3	99.3	101.3	98	93.2	97.6	106.5	97.9
Bra024527	32.1573	14.2593	6	11	4	1	540	61.508	6.61	91.9	100.2	97.3	99.6	93.4	106.9	102.4	108.1
Bra024523	11.9638	4.13386	3	3	2	1	1016	117.086	8.92	92.3	98.8	95.2	102.6	91.8	102.1	105.7	111.6
Bra024516	95.3679	51.3699	10	34	2	1	292	31.588	8.85	101.3	99.9	104	100.6	96.9	96.5	103.7	97.1
Bra024495	7.70411	12.9693	3	3	2	1	293	32.83	7.91	96.2	101	101.7	100	107.9	98.9	100.1	94.2
Bra024484	36.5543	14.1287	7	14	7	1	637	70.13	6.81	99.7	98	99	103.8	97.5	101.7	102.4	97.9
Bra024444	62.9778	40.942	10	34	5	1	276	29.442	8.87	104.4	101.4	94.5	98.8	97.4	101.9	94.9	106.7
Bra024440	44.1756	42.3913	6	22	2	1	184	20.398	7.21	104.6	108.4	95.3	97.1	95.4	105.7	95	98.5
Bra024433	20.9076	15.4506	6	10	6	1	466	51.654	5.48	102.9	102.7	97.7	99.6	93.2	99.3	102	102.6
Bra024421	74.9357	49.8084	9	27	4	1	261	28.588	9.44	100	92.2	98.9	102	104	98.7	106	98.2
Bra024418	37.7108	9.36375	8	18	8	1	833	95.326	5.19	109.1	95.1	100	101.3	98.9	94.8	102.8	98.1
Bra024417	222.794	42.7022	34	104	25	1	1014	114.878	7.03	92.8	101.3	102.2	102.5	99.6	99.5	99.5	102.6
Bra024415										0	0	0	0	0	0	0	0
Bra024413	11.436	4.91474	5	7	1	1	997	108.638	6.18	102.2	98.6	99.1	100	98.8	98	102.1	101.2
Bra024401	87.4198	25.0352	16	37	2	1	711	79.605	5.38	97.3	97.5	101.8	101.3	98.7	102	102.4	99
Bra024387	42.8936	13.0745	15	17	12	1	1262	139.408	6.18	95.7	97.5	96.7	99.1	99.6	100.4	107.7	103.3
Bra024355	52.8342	19.5652	12	24	4	1	690	77.281	8.81	93.9	92.3	114.5	109.2	94.2	90.8	104.8	100.5
Bra024339	9.02405	5.05319	3	3	3	1	752	84.728	9.28	92.8	96.4	102.6	107.1	88.9	99.5	102.3	110.4
Bra024329										0	0	0	0	0	0	0	0
Bra024315	5.65293	6.07735	1	3	1	1	181	19.938	8.73	88.5	93	103.3	116.9	96.1	91.6	104.9	105.7
Bra024312	3.78728	1.75644	1	1	1	1	854	96.585	5.91	100.3	103	94.1	100.3	87.8	99.6	107.9	107.1
Bra024311	136.353	27.5641	17	57	4	1	780	84.064	7.8	101.7	102.5	89.1	95.9	91.4	102.3	105.7	111.5
Bra024300	48.3629	45.7338	9	19	9	1	293	32.841	6.65	96.6	103.7	96.9	96.3	99.5	105.2	101.6	100.3
Bra024292	1.25469	1.40023	1	1	1	1	857	93.834	8.24	115.3	92.4	96.3	96.1	102.1	91.4	106.4	100
Bra024291										0	0	0	0	0	0	0	0
Bra024290										0	0	0	0	0	0	0	0
Bra024287	48.9659	41.9643	3	15	2	1	112	11.981	6.01	97.7	92.2	99.8	101.5	100.8	98.6	106.9	102.5
Bra024285	76.8005	26.069	15	29	7	1	725	80.349	8.12	88.9	95.8	99.2	101.1	104	103.6	107.5	99.9
Bra024283										0	0	0	0	0	0	0	0
Bra024282	11.4728	6.12613	3	7	1	1	555	59.007	9.32	111.6	103	97.8	98.8	89.1	102.3	102.1	95.3
Bra024280	37.1019	23.0263	6	25	2	1	304	32.511	9.36	101.8	100.4	100.9	92.8	91.4	110.1	106.6	96.1
Bra024278	38.173	31.2312	8	13	8	1	333	35.931	5.67	105.4	98.3	109.5	92.6	99.8	95.9	103.1	95.4
Bra024276	8.84416	7.14286	2	6	2	1	280	32.77	11.55	100	102.6	98.7	103.3	103.8	95	103	93.7
Bra024265	27.5255	15.3846	3	32	3	1	182	18.211	7.65	121.3	85.5	99.5	100.3	109.2	87	106.4	90.9
Bra024262	21.0293	12.1575	5	8	5	1	584	64.659	6.76	116.5	104.2	99	94.1	101.4	96	95.8	93
Bra024260	27.241	7.92291	7	26	1	1	934	104.195	4.87	88	88.2	106.3	89.3	125.9	104.3	84.7	113.3
Bra024255	82.2423	37.7465	12	38	5	1	355	37.809	5.12	99	98.3	102.8	100	98.4	99.1	101.1	101.3
Bra024253	8.99743	3.04348	3	3	3	1	1150	129.672	7.49	93	102	104.4	95.3	99	106.6	106	93.7
Bra024247	7.99332	5.10806	2	2	2	1	509	56.078	6.54	105.3	100.4	99.7	106	99.3	86.9	104.3	98.2
Bra024245	70.1053	29.6375	11	36	11	1	469	50.848	6.55	108.6	103.9	99	99.2	97.8	97.8	96.8	96.8
Bra024238	184.512	34.0081	24	109	21	1	741	82.931	8.75	104.9	97.9	94.2	95.7	100.9	96.5	104.5	105.4
Bra024230	57.4502	10.0902	17	30	2	1	1774	193.286	6.16	99.8	99.5	100.3	102.6	93.4	99.9	103.4	101
Bra024217	32.8355	20.7018	8	12	7	1	570	63.138	6.76	97.5	97.5	100.8	91.5	97.4	108.5	109	97.7
Bra024211	32.3197	16.6324	6	11	3	1	487	53.305	6.25	109.6	101.8	99.2	97.6	100.8	93.9	103.3	93.8
Bra024205	53.9163	42.5087	11	27	7	1	287	31.378	7.71	103.2	102.6	96.4	99.4	96.6	103.6	96.8	101.4
Bra024203	36.3444	61.745	6	16	3	1	149	16.09	8.85	98.8	95.4	103.4	103.2	99.6	96.8	105	97.8
Bra024200	147.782	28.5073	24	70	14	1	891	97.755	5.14	96.2	102.8	100.9	99.2	95.3	103.9	98.8	102.8
Bra024199	9.92452	13.0841	3	6	3	1	321	35.456	9.03	101	98.7	96	98.8	100.8	100.1	104.7	99.9
Bra024190	10.2392	5.51075	4	6	4	1	744	81.684	7.56	94.7	93.6	98.1	98.9	97.2	106.8	110.6	100.1
Bra024181	48.2337	18.0825	11	24	1	1	824	90.093	6.05	98.7	107.6	98.4	103.1	98	107.4	91.3	95.5
Bra024179	19.0378	10.2804	4	9	2	1	428	47.994	9.52	114.5	96.6	105.3	94	87.8	95.5	103	103.3
Bra024177	3.43545	2.28426	1	1	1	1	394	40.919	5.31	115	102.1	105	102.4	99.2	93.2	93.2	89.9
Bra024170	45.4527	13.9756	9	19	2	1	737	80.305	8.78	94.6	90.8	100.6	102	96.8	99.6	110	105.6
Bra024153	2.79371	2.04082	1	1	1	1	637	69.115	6.21	99.6	108.5	96.7	99.2	91.6	99.7	99.4	105.3
Bra024150	13.2457	16.8582	4	4	4	1	261	28.803	5.12	111.9	107.3	91.5	94.7	96.6	104.6	89.8	103.6
Bra024117	43.0099	10.3676	8	15	6	1	1061	115.783	6.84	100.2	98.6	98.7	100.2	99	98.2	102.6	102.7
Bra024105	143.408	29.0422	25	76	2	1	971	108.87	6.15	93.4	96	98.2	98.8	99	107.4	107.7	99.6
Bra024102	75.7207	52.3077	14	27	13	1	325	36.003	9.52	108.1	107.6	88.3	89	96.1	102.9	102.5	105.5
Bra024089	48.5978	39.4265	9	21	7	1	279	31.571	8.76	79.2	84.9	77.6	84.1	87.9	140.6	109.7	136
Bra024087	24.0941	22.5352	5	18	1	1	284	32.34	8.62	104.7	96	113.7	102.5	91	83.1	112.6	96.4
Bra024068	52.3279	35.6	8	25	6	1	250	28.234	5.72	101.8	93.4	99.4	95.7	103.2	98	108.1	100.3
Bra024059										0	0	0	0	0	0	0	0
Bra024051	77.5184	23.1283	15	32	7	1	748	82.454	8	92.8	94.6	102.4	99.8	93.7	107.1	105.3	104.3
Bra024049	13.0296	12.8114	3	4	2	1	281	31.739	9.52	102.6	119.5	100.5	93.8	86.7	110.8	89.8	96.3
Bra024023	28.184	14.1745	6	8	6	1	642	71.541	6.29	107.3	92.4	102.6	102.7	97.3	97.6	102.5	97.6
Bra024018	49.77	24.0942	12	22	4	1	552	62.418	6.8	93.4	101.7	103.7	95	93.2	113.7	97.1	102.2
Bra024015										0	0	0	0	0	0	0	0
Bra024012	23.3347	11.6242	7	12	5	1	628	70.942	8.4	98.5	93	97.5	92.3	100.2	103.1	112.8	102.5
Bra024005	259.862	42.616	35	113	1	1	948	105.659	5.85	85.4	95.5	101.9	102.9	101.6	101.8	108.1	102.7
Bra023978	17.7497	18.1034	4	13	1	1	232	25.925	9.57	136.6	114.8	93.7	97.7	98.7	82.1	88.5	88
Bra023975	14.43	8.98876	5	5	3	1	979	106.266	5.35	101.6	97.9	99.3	98.4	102.6	99.3	105.9	94.9
Bra023969	176.49	56.0706	21	110	1	1	453	49.948	8.56	128.9	115.4	104.5	91.8	84.6	96.3	87.3	91.2
Bra023953	18.9968	19.3299	7	8	3	1	388	42.206	9.54	107.7	93.1	105	101.1	99.6	95.1	107.3	91.3
Bra023952	58.8192	18.2825	15	23	2	1	1083	122.088	6.77	90.3	95.1	97.3	101.6	98.6	100.6	108.6	107.9
Bra023942	16.4869	21.6495	3	9	2	1	194	20.686	6.54	104.1	105.5	106.2	97.2	106.2	97.3	91.1	92.4
Bra023904	46.4055	28.1863	9	15	3	1	408	45.904	6.7	108.3	103	101.8	98.7	96.8	96.8	99.8	94.8
Bra023898	36.3465	26.3033	10	12	4	1	422	46.934	5.77	93.8	92.2	101	99.6	96.3	100.5	110.9	105.7
Bra023885	27.4487	17.7778	8	25	5	1	540	58.09	6.81	98.8	84.9	123.1	95.9	102.8	90.1	114.3	90.1
Bra023845	95.0501	38.1238	15	70	6	1	501	55.052	8.16	99.2	100	102.7	106.4	93.8	96.7	94	107.3
Bra023838	31.9295	11.8447	6	35	5	1	515	58.709	6	115.2	92.7	100.6	88.4	114.3	88	104.9	96
Bra023822	35.337	18.4746	10	15	8	1	590	66.156	5.44	102.2	95.4	100.9	101.3	97.8	100.2	103.2	98.9
Bra023816	1.63695	3.8835	1	2	1	1	206	20.841	8.69	110.7	94.5	85.7	88.4	81.5	115.9	122	101.3
Bra023783	14.2657	11.3546	4	4	4	1	502	57.178	5.07	105.6	96.5	100	92.8	98.5	103	111.7	92
Bra023780	90.3815	33.7955	13	41	4	1	577	63.249	6.04	94.4	99.1	100.2	98.6	95.7	105.1	102.6	104.3
Bra023763										0	0	0	0	0	0	0	0
Bra023724	37.604	38.539	6	21	6	1	397	31.388	10.78	113.1	94.1	88.8	83	119	99.3	105.9	96.9
Bra023713										0	0	0	0	0	0	0	0
Bra023704	21.7208	17.9949	5	11	5	1	389	42.041	9.09	109.5	99.1	97.1	94.5	95.6	100.4	106	97.9
Bra023703	61.4365	30.8642	9	33	8	1	405	43.733	9.13	104.3	95.7	102.3	104.7	95.2	90.7	106.6	100.6
Bra023675	6.9978	6.25	2	2	2	1	432	48.385	7.81	97.1	95.1	88.6	95.7	98	112.1	108.7	104.6
Bra023673	7.82526	11.0811	2	2	1	1	370	40.757	9.99	87.7	98	100.9	112.2	102.7	91.7	108.9	97.9
Bra023645	508.607	47.8431	36	577	4	1	765	84.405	6.38	85.6	98.9	105.7	105.2	96.3	107.6	97.4	103.3
Bra023636	44.0405	33.4661	7	25	1	1	251	27.874	8.13	99.2	94.6	101	94.3	108.6	96.3	108.5	97.4
Bra023623	55.1396	23.0088	9	21	1	1	565	60.758	5.73	99.5	99.6	103.5	104.9	98.4	95	99.6	99.6
Bra023598	141.604	49.1279	12	97	6	1	344	37.743	5.87	102.9	102.8	100.7	93.8	108.4	99.9	95.2	96.2
Bra023597	40.5311	28.7823	7	18	7	1	271	28.47	9.51	120.3	109.6	93	96.8	103.9	99	85.1	92.3
Bra023594	24.9589	14.8148	5	7	5	1	459	50.089	5.35	97.1	99.1	98	103	98.9	97.9	105.2	100.8
Bra023592	12.75	5.21415	3	8	2	1	537	57.364	6.6	88.6	99.8	103.9	107.2	95	100	97	108.6
Bra023590	28.3168	13.4069	8	11	2	1	634	70.112	9.22	96.9	97.7	104.8	101.2	96.3	99.4	101.3	102.5
Bra023585	35.6772	28.4585	5	14	3	1	253	26.238	5.31	105.3	95.7	98.7	94.1	105	101.6	100.5	99.1
Bra023579	9.59982	15.3005	3	7	1	1	183	20.723	5.9	97.7	106.2	98.2	100.5	91.3	106.2	101.4	98.5
Bra023577	37.5245	27.2021	8	16	2	1	386	41.679	6.3	110.7	93.9	95.5	99.3	95.7	99	109	96.8
Bra023574	73.4666	28.5481	16	36	6	1	613	65.853	8.22	91.9	94.5	92.3	98.8	106.6	102.7	107.3	106.1
Bra023564	21.4806	19.7861	3	8	3	1	187	20.105	8.51	117.9	98.9	98.5	96.4	99.3	93.5	102.5	93
Bra023563	38.8877	29.3478	7	27	2	1	276	29.215	8.66	103.4	93.2	94.2	97.1	106.5	101.6	106.9	97.1
Bra023559	17.7333	12.4211	5	7	5	1	475	51.795	7.66	102.2	95.3	109.4	105.7	91.4	99.9	100.7	95.4
Bra023553	37.918	18.231	8	23	2	1	554	62.57	8.95	104.4	99	98.4	99.5	93.4	96	104.8	104.5
Bra023518	143.661	33.4372	27	52	8	1	963	108.107	6.28	104.3	108.9	101.6	98.2	90.7	101.9	94.9	99.7
Bra023516	38.2371	13.4615	12	16	5	1	1040	117.731	5.69	101.4	97.8	99.1	98.1	95.9	103.7	104.8	99.1
Bra023513										0	0	0	0	0	0	0	0
Bra023503	92.7498	20.1005	9	51	4	1	597	64.859	8.88	98.8	97.8	100.2	101.9	97.8	98.7	100.5	104.3
Bra023496	34.4682	9.47908	10	14	7	1	1171	133.617	7.75	95.1	98.6	94.8	99.7	96.9	102.3	110.2	102.4
Bra023492	35.8989	27.3743	3	16	1	1	179	18.947	4.86	105.9	99.5	99.5	105.8	95.2	99.1	104.2	90.9
Bra023488										0	0	0	0	0	0	0	0
Bra023485	58.0419	34.749	8	27	7	1	259	28.331	5.91	107.9	132.9	97.6	115.3	81.9	88.4	82	93.9
Bra023474	29.2332	17.7239	8	16	8	1	536	57.638	6.15	106.7	100.2	97.6	100.8	99.5	98.5	103	93.8
Bra023453										0	0	0	0	0	0	0	0
Bra023446	101.776	30.1075	11	77	2	1	372	39.866	9.28	83.6	102.6	105.4	106.9	91.8	104.2	100.1	105.5
Bra023430	16.1048	5.77717	3	6	3	1	727	82.304	8.72	90.3	87.3	99	94.4	94.9	116.1	112.1	106
Bra023429	5.09372	2.7611	2	2	2	1	833	95.998	6.62	111.2	101.1	97	97.9	92.1	98.2	103.8	98.6
Bra023419	71.3675	24.8366	13	36	13	1	612	68.897	5.27	96	98.2	108.9	100.7	99.1	94.2	104	99
Bra023413	70.6751	45.8333	11	51	2	1	240	26.511	8.81	109.7	103.1	100.5	95	90.5	97.8	100.8	102.6
Bra023410	80.7392	40	14	58	2	1	440	47.963	6.71	97.3	104.4	96.5	98.1	91.3	101.1	102.3	109
Bra023392	9.58765	17.4074	2	2	2	1	270	30.338	8.79	117	87.1	100.1	99.1	92.9	103.3	106.7	93.8
Bra023387	10.5954	3.60577	3	3	3	1	1248	140.989	6.55	103.6	99.7	103.3	92.7	91.1	110.7	104.8	94.2
Bra023386	30.9724	4.91551	8	12	5	1	1953	225.615	8.98	92.6	102.6	99.2	105.1	99.3	97.3	101	102.9
Bra023383	65.7776	31.9885	10	34	3	1	347	36.816	8.72	106.8	93	92.3	87.8	100.5	97.5	110.6	111.7
Bra023348	17.6445	9.21986	4	9	1	1	423	46.425	10.04	96.7	85.4	94.2	101.6	99.2	100.7	113	109.1
Bra023337	47.0248	19.9282	11	19	1	1	557	60.214	5.22	93.9	92	102.7	105.1	103.1	99.6	102.1	101.4
Bra023336	181.719	32.9932	14	86	0	1	588	64.439	5.92	101	110.7	99.4	105.3	90	100.3	91.2	102.1
Bra023331	27.5708	15.9341	6	11	6	1	546	59.413	5.21	96.3	95	125.4	99.6	97.3	95.2	98.3	93.1
Bra023324										0	0	0	0	0	0	0	0
Bra023312	140.566	39.4495	16	102	1	1	436	49.331	5.81	81.9	97.6	133.6	93.1	113.3	92.8	88.4	99.5
Bra023306										0	0	0	0	0	0	0	0
Bra023302	47.1786	44.2922	8	28	8	1	219	22.804	9.73	112.2	107	99.3	103.5	95.6	97.3	90.2	94.9
Bra023291	15.2055	11.0778	3	5	3	1	334	36.663	6.33	100.5	99.5	97.9	100.9	98.3	103	99.5	100.5
Bra023250	19.3751	15.4639	4	7	4	1	291	31.454	6.6	99.1	109.1	100.2	98.4	96.9	104.9	93.6	97.7
Bra023235	246.232	55.6675	18	150	2	1	397	44.387	5.77	113.2	114.8	98.6	101.2	96.8	95.2	87.5	92.7
Bra023213	48.8715	17.6667	8	17	3	1	600	68.202	8.57	86.7	88.6	100.3	106.4	99.6	98.7	112.1	107.7
Bra023208	1.56083	8.73786	1	1	1	1	309	33.48	10.27	108.8	98.9	119.6	102.4	78.3	105.9	101	85
Bra023206	15.4265	44.4444	3	7	2	1	90	10.024	5.5	117	102.3	90.7	93.9	97.1	97.9	95.7	105.3
Bra023199	56.3959	17.6972	15	25	6	1	938	103.572	5.66	95.3	99.7	107.7	96.8	98.9	101	102.8	97.8
Bra023172	85.2731	21.4079	20	36	13	1	1037	115.49	9.58	90.5	98	98.5	98.7	102.2	103.6	106.2	102.5
Bra023169	96.7057	26.4026	20	39	17	1	909	98.85	7.21	94	101.4	105.6	106.8	93.3	97.1	99.7	102.1
Bra023165	16.4984	13.7838	4	5	2	1	370	40.001	6.86	109.1	107.8	101.8	100.4	92.6	96.9	91.9	99.5
Bra023160										0	0	0	0	0	0	0	0
Bra023126	3.61119	2.27273	1	1	1	1	528	58.648	9.13	99.1	105.8	95.6	96.2	100.8	96.4	107.7	98.4
Bra023118	20.266	7.73931	3	7	1	1	491	55.271	4.87	100.8	99.3	94.9	104.1	102.8	104.2	96.6	97.2
Bra023116	7.20607	2.99401	1	2	1	1	334	37.976	8.53	121.2	127.1	92.8	89.7	85.5	94	97	92.7
Bra023113	60.4675	24.2894	9	47	9	1	387	42.999	5.95	103.8	96	101.8	100.1	91.3	99.3	105.8	102
Bra023110	293.583	44.5483	25	210	3	1	642	70.647	5.08	93.7	94.7	102.1	101.6	101.9	97.6	109.8	98.6
Bra023108	61.8833	28.1787	5	45	1	1	291	31.071	4.93	82.7	89.9	111.1	106.8	85.3	81.2	98.5	144.4
Bra023099	110.955	52.1212	15	91	15	1	330	37.096	6.96	96.7	86.1	97.4	104.7	96.2	97.5	102.3	119
Bra023094	18.9097	7.18114	5	7	1	1	933	103.315	6.1	116.1	117.1	100.5	79.7	86.1	116	95.7	88.8
Bra023091	1.98338	3.38983	1	1	1	1	295	33.85	7.56	114.9	104.3	98.4	96.3	87.3	104	93.9	100.9
Bra023087	49.8992	9.93279	10	20	6	1	1339	146.637	7.58	95.7	95.4	99.3	101.9	98.6	97	108.2	103.9
Bra023084	269.289	82.0513	22	248	5	1	390	42.501	6.18	76.4	94	102.8	107.3	98.3	102.7	106.7	111.7
Bra023049	4.82275	7.28155	1	1	1	1	206	21.916	7.39	100.2	103.6	103.6	102.9	80.1	101.7	109.9	98
Bra023045	5.32451	3.52221	2	3	2	1	653	70.89	6.67	99.1	102.2	110.2	100.8	95.6	95.7	95.6	100.7
Bra023043	32.0325	10.7538	7	8	7	1	995	110.828	7.85	101.7	99	103.4	98.8	105.6	96.5	97.4	97.6
Bra023036	20.4911	15.8416	6	11	3	1	404	43.807	9.6	106.7	97.4	89.7	101.4	109.8	98.8	101.1	95.1
Bra023033	61.2706	35.8491	15	32	8	1	424	47.728	6.02	94.9	99.9	102.5	102.3	102	96.4	101.4	100.6
Bra023018	19.4847	3.46939	4	6	1	1	1960	215.849	8.18	96	88.8	90.3	94.3	87.6	102	126.8	114.2
Bra023011	26.8463	40.4545	7	20	7	1	220	24.349	5.25	105.3	97.8	97.6	98.8	95.8	104.9	103.9	95.7
Bra023002	49.8628	11.7986	7	28	4	1	695	75.74	4.79	103.4	96.1	104.7	104.3	98.3	89.4	101.4	102.4
Bra022999	42.7432	12.0635	13	18	7	1	1260	138.775	5.99	92	98.2	93.7	94.4	102.7	110.8	107.1	101.1
Bra022997	73.3215	20.0662	16	29	9	1	907	100.653	8.59	102.3	100.8	90.7	94.8	91.5	107.4	101.4	111.1
Bra022984	93.1785	18.5714	23	36	23	1	1680	183.4	6.02	97.8	97.9	99	99.6	97.9	102.6	105.4	99.7
Bra022978	45.7922	30.3318	6	25	1	1	211	24.717	10.05	160.2	96.4	93.8	89.6	87.9	88.9	93.6	89.6
Bra022976										0	0	0	0	0	0	0	0
Bra022964	80.7111	33.9383	16	41	16	1	551	61.51	8.46	103.1	100.4	98.4	99.9	99.2	100.1	98	100.9
Bra022958	22.381	7.83354	5	11	5	1	817	89.454	6.81	108	102.9	99.6	99.6	92.2	100.5	95.3	101.9
Bra022956	36.2024	75.9259	5	9	4	1	108	11.644	9.52	109.4	97.9	103.5	94.4	102.7	98.7	97.7	95.6
Bra022938	26.3962	12.5	4	11	2	1	408	41.486	6.55	94.8	99	102.5	105.3	99.5	96.8	106.6	95.7
Bra022926	53.7486	37.3874	8	51	1	1	222	24.957	8.9	89.7	92.3	94.3	97	104	106.8	110.6	105.2
Bra022924	8.46643	5.22876	2	2	2	1	612	67.535	7.33	104	98.1	101.5	89.9	99.7	99.7	104.6	102.5
Bra022899	85.3966	18.3267	17	46	5	1	1004	108.831	5.36	95.1	105.1	105.2	101.1	96.6	99.2	97.8	99.8
Bra022896										0	0	0	0	0	0	0	0
Bra022880	82.8988	28.553	20	39	10	1	774	86.587	4.83	103.8	101	98	99	97.4	101.3	101.5	98
Bra022870										0	0	0	0	0	0	0	0
Bra022867										0	0	0	0	0	0	0	0
Bra022866	1.90066	2.24215	1	1	1	1	446	50.399	8.97	105.7	91.9	94.9	98.5	87.4	108.8	105.1	107.7
Bra022864	32.3172	14.0659	6	15	3	1	455	50.786	5.54	97.7	97.8	95.4	94.6	100.2	104.4	106.5	103.4
Bra022853	22.8192	40.8284	8	20	3	1	169	18.963	5.72	115.3	104.3	105.8	95.2	91	95.1	98.1	95.1
Bra022830	5.26478	4.43864	2	2	2	1	383	42.644	5.85	102.2	96.8	91.9	98.8	103.8	91.5	109.2	105.9
Bra022829	1.52754	3.8835	1	1	1	1	206	23.223	7.61	90.9	97.6	96.5	98.5	102.8	96.4	107	110.3
Bra022818	3.19839	3.16623	1	1	1	1	379	42.235	6.65	126.2	89.8	101.3	100.8	104.8	95.1	95.1	86.8
Bra022816	14.1387	15.3488	3	13	2	1	215	24.348	5.22	114	117.9	99.5	94.3	79.9	99.5	79.4	115.6
Bra022809	20.1054	17.1429	5	18	1	1	245	25.727	10.83	89.6	90.9	106.9	110.2	105.7	100.6	97.8	98.1
Bra022779	226.677	41.8468	34	112	8	1	1018	113.162	5.2	93.6	96.6	102.1	100.7	100.6	101.1	101.6	103.7
Bra022775	57.9312	39.3665	7	20	7	1	221	24.799	4.86	105.9	109.8	89	88.4	95.5	109.6	102	99.9
Bra022774	53.9247	37.5415	11	40	7	1	301	32.562	6.21	88	94.4	101	101.3	104.2	99.3	107.1	104.6
Bra022772	1.63023	2.93333	1	2	1	1	375	40.215	6.34	97.4	89.7	97.8	103.1	104.2	100.2	102	105.8
Bra022769	7.45599	9.62963	1	3	1	1	135	15.082	8.41	108.3	103.6	97.5	99.1	100.3	99.2	99.4	92.6
Bra022768	15.6356	9.12698	5	7	5	1	504	55.826	9.28	95.8	100.2	104.6	101.2	92.9	99	100.6	105.8
Bra022758	2.50404	2.42131	1	1	1	1	413	47.295	5.45	103.7	98.2	95.9	93.1	95	112.2	101.1	100.8
Bra022755	28.6494	38.5417	6	13	6	1	192	21.105	5.12	101.5	97.1	97.8	95	102	104.3	100.9	101.4
Bra022751	330.889	48.1163	37	199	12	1	929	103.095	6.73	92.4	106.9	104.7	104.2	89.2	100.7	95.7	106.3
Bra022745	6.97828	6.22222	2	2	2	1	450	48.703	9.09	91.1	107.2	103.4	102.7	86.2	107.3	100.6	101.5
Bra022734	21.0935	20.8955	5	14	1	1	201	22.317	9.86	101.4	117.5	102.8	105.3	93.1	101.3	87.7	90.8
Bra022724	103.181	56.4767	9	76	3	1	193	20.442	6.54	106.5	100	95.8	101.5	96.5	100.3	98.6	100.9
Bra022721	23.2886	18.9076	4	17	3	1	238	25.884	6.47	107.2	96.4	93.7	95	115	101.2	98.5	92.8
Bra022718	197.433	24.8629	44	88	3	1	2188	248.381	5.68	99.1	98	109.3	104.9	94.5	92.7	109.6	91.9
Bra022711	18.1791	10.8051	5	16	5	1	472	51.227	8.12	95.3	93.4	96.8	101.1	105.7	102.2	105.7	99.7
Bra022708	12.6455	4.04624	4	6	1	1	1211	137.582	8.29	102.2	111.5	93.1	84.9	104.9	105.2	102.8	95.4
Bra022697	6.2812	12.1212	2	2	2	1	264	29.944	9.94	103.5	107	87.3	100.2	95.8	106	98.7	101.5
Bra022676	39.1341	20.1597	9	22	5	1	501	55.421	5.95	102.4	98.7	102.6	99.5	97.6	98.4	102.4	98.4
Bra022660	37.973	46.2687	4	14	1	1	134	15.036	5.16	130.2	115.2	94.1	93	94.8	90.2	97.3	85.2
Bra022654	34.8069	33.8129	8	16	2	1	278	31.354	5.05	101.6	93.9	100.9	100.7	98	99.6	104.1	101.2
Bra022647										0	0	0	0	0	0	0	0
Bra022635	28.4252	10.9961	6	7	6	1	773	84.816	6.64	94	100	99.6	110	88.7	101.2	98.7	107.9
Bra022625	7.28465	11.811	3	6	3	1	254	28.964	9.85	98.7	102.5	108.5	104.5	94.8	91.4	101	98.5
Bra022618	111.165	33.6634	17	47	2	1	606	66.542	7.18	90.9	94	102.1	99.5	98.8	103.2	104.9	106.6
Bra022613	29.3191	34.9112	5	13	1	1	169	18.992	4.88	112	103.1	96	96.2	96.6	93.5	102.4	100.3
Bra022610	4.19219	2.27766	1	1	1	1	922	103.819	6.6	101.1	82.7	82.8	90.8	84.9	120	111.3	126.3
Bra022597	54.3609	27.3063	10	18	8	1	542	60.62	6.57	97.5	103.5	96.7	101.4	96	102.3	100	102.6
Bra022593	16.5128	20.9877	4	8	4	1	243	26.323	9.09	112	101.9	94.1	98.8	97.7	100.1	91.6	103.8
Bra022589	9.65236	3.989	2	2	2	1	727	81.164	5.88	102.2	94.2	99.4	97.8	100.7	104.9	101.1	99.7
Bra022585	119.709	41.136	20	61	11	1	581	63.283	4.46	100.4	106.2	84.6	80.5	118.4	133.2	90.6	86.2
Bra022584	70.7134	36.7133	16	26	9	1	572	60.615	5.16	106.4	91.8	109.1	100.4	109.4	92.7	99.2	90.9
Bra022564	2.45842	3.0303	1	1	1	1	231	25.485	8.21	119.2	109.9	82.1	101.2	109.4	92.8	88.6	96.8
Bra022560	4.30548	4	1	1	1	1	500	55.269	6.55	106.3	98.3	93.7	90.8	125.8	94.3	100.3	90.5
Bra022554	52.2801	35.4839	5	55	1	1	124	13.949	9.72	103.8	88.3	98.6	106.3	104.9	92	105.4	100.7
Bra022520	91.1047	23.3526	17	50	2	1	865	99.355	5.19	107.6	95.1	98.4	97.8	106.5	95.2	101.8	97.6
Bra022504	175.02	25.4939	23	91	2	1	1063	117.635	6.04	93.8	96.8	103	100.3	99.4	101.3	105.7	99.6
Bra022500	2.81446	1.49042	1	1	1	1	1409	159.845	5.27	90.7	94.8	100.9	87.4	105.8	111.4	88.6	120.6
Bra022499	14.4543	13.1661	4	5	4	1	319	35.726	7.91	99.6	98.8	98.7	98.5	96.1	102.2	105.2	100.9
Bra022488	23.6588	21.34	9	15	4	1	403	46.308	5.36	101.4	99.2	102.8	98.4	87.5	101.7	108.3	100.6
Bra022486	56.0993	48	12	24	12	1	325	35.789	9.07	102.3	117.4	96.8	91.5	91.2	111.9	89.8	99.1
Bra022471	9.08693	9.68661	3	3	2	1	351	38.539	5.76	103.6	94.2	107	101.4	93.9	98.7	103	98.1
Bra022425	134.559	43.8356	12	71	10	1	365	39.255	5.67	95.1	95.5	96.8	98.2	100.4	104.2	103.5	106.4
Bra022421	52.9488	27.7409	11	25	11	1	602	65.657	5.72	100.5	97.5	98.8	97.6	102	101.4	102.1	100.1
Bra022419	18.8884	17.8322	4	6	2	1	286	31.939	4.92	95.1	96.4	109.9	106	101.2	94.4	99.3	97.8
Bra022398	30.1883	14.6457	9	11	9	1	635	70.897	5.78	92.8	102.3	100.7	99.3	103.4	103.2	99.3	99
Bra022389	35.6901	19.2488	6	11	4	1	426	47.193	6.99	98.2	94.6	104.6	103.1	95.2	99.5	107.2	97.5
Bra022369	35.5155	13.0638	7	15	2	1	643	68.613	5.3	99.5	103.3	101.9	100.3	96.6	99.4	98.4	100.8
Bra022366	50.9674	15.5263	10	17	1	1	760	84.207	5.81	97.5	93.4	98.6	98.6	96.7	103.8	110.6	100.9
Bra022357	1.25243	3.7037	1	1	1	1	297	35.332	5.88	99.5	99.6	108.5	104.5	92.3	90.3	111.7	93.6
Bra022356	251.541	56.3467	15	329	1	1	323	35.521	5.64	56.2	89.8	81.8	92.3	112.7	127.3	106.6	133.4
Bra022337	28.9375	13.8796	8	12	8	1	598	64.482	5.59	107.7	102.5	96.9	98.2	105	97.4	102.5	89.8
Bra022329	11.1396	5.4386	2	2	1	1	570	62.617	5.85	103.6	95.1	109.2	103.9	96.4	95.2	102.9	93.8
Bra022325	74.8226	27.9022	9	29	6	1	491	51.861	6.32	110.4	97.2	103.8	103.5	97.6	91.6	98.8	97
[truncated: 5,260 more rows]

## Sheet: Replicate 2
Accession	Sum PEP Score	Coverage	# Peptides	# PSMs	# Unique Peptides	# Protein Groups	# AAs	MW [kDa]	calc. pI	HHL	HHH	HLL	HLH	LHL	LHH	LLL	LLH
Bra041132	86.716	37.3874	7	28	7	1	222	24.188	5.24	99.6	105.5	112.4	95.1	101.3	101.4	91.9	92.7
Bra041116	174.212	27.4428	14	316	3	1	481	53.37	6.9	78.2	78.2	77.6	272.3	72.3	70.9	74.4	76.1
Bra041111	8.89313	8.91473	2	2	2	1	258	28.774	4.98	97	87.1	98.6	103.1	96.3	106	105.7	106.1
Bra041107	17.9957	26.506	2	12	2	1	83	9.439	4.78	107.9	115.3	84.3	81.8	113.9	109.1	92.6	95.2
Bra041106	32.6845	16.875	4	14	1	1	320	35.325	8.75	84.5	94	81	86.9	122.1	120.5	103.4	107.6
Bra041061	25.7678	25.7261	8	14	1	1	241	26.314	6.4	101.2	98.5	102.4	111.1	94.8	93.6	102.6	96
Bra041036	201.337	41.1765	11	152	2	1	391	42.669	5.94	91.3	102.5	111.4	105.5	89.5	97.3	111.9	90.7
Bra041018	12.0957	6.25	2	2	2	1	512	55.555	7.03	116.1	97.1	91.9	94.8	85.2	101.8	112.4	100.7
Bra041008	6.98869	6.41892	2	3	2	1	296	32.36	9.6	91.6	88.7	92.8	144.4	92	92.4	98.4	99.7
Bra041007	19.6921	5.92168	6	7	6	1	1047	120.175	6.76	102.9	96	98.9	99.7	94.3	112.2	102	93.9
Bra041005	37.3564	13.3229	7	10	7	1	638	72.937	7.12	97	92.1	100.9	109.7	93.8	99.1	105.4	102.1
Bra040992	7.71815	7.08215	2	2	2	1	353	39.121	5.63	106.1	104.3	109.8	117.3	87.4	93.9	91.8	89.5
Bra040981	2.5199	6.27615	2	3	2	1	239	27.518	9.8	94.9	106.3	89.3	115	102.5	99.1	98.6	94.3
Bra040980	5.59754	11.1111	2	4	2	1	171	19.714	10.33	107.1	117.6	105.8	89.2	98.1	92.6	92.7	96.8
Bra040978	6.94149	2.73684	1	2	1	1	475	53.539	9.77	109.2	103.3	101.1	102.3	94.6	96.1	97.6	95.8
Bra040955	86.9945	45.6067	8	17	6	1	239	26.285	7.9	107	102.8	99.8	94.7	94.4	98.1	97.6	105.6
Bra040940	9.50233	6.58363	3	5	1	1	562	62.02	6.77	112	108.4	97	96.6	89.2	92	104.8	100.1
Bra040923	112.681	17.4853	10	68	4	1	509	55.91	6.16	90.6	92.4	90.9	91.5	109.5	111.5	100	113.6
Bra040915	44.5921	39.7004	7	10	7	1	267	30.704	4.94	104.7	96.6	97.5	106.9	95.9	88	106.6	103.7
Bra040903	249.548	44.2408	16	173	14	1	382	43.705	8.21	112.8	103.5	85.7	95.9	116.6	104.7	93	87.8
Bra040902	27.0644	14.3357	7	9	7	1	572	64.305	8.63	105.4	100.3	94.2	94.9	104.5	103.3	102.1	95.3
Bra040895	126.506	47.0738	19	54	8	1	393	43.191	6.7	101.4	98.3	101.4	100.9	104.1	98	98.5	97.5
Bra040892	5.78183	3.3389	2	2	2	1	599	67.112	6.61	107.8	95.7	102.6	105.2	94	96.5	97.1	101.1
Bra040885	15.069	9.90991	5	6	5	1	555	61.505	4.72	102	95.8	98	108.9	93.3	102.7	101.8	97.3
Bra040873	32.509	25.1716	10	12	10	1	437	48.561	5.85	100.7	93.5	101.4	102.6	101.7	102.6	100.2	97.2
Bra040870	76.6437	31.0573	10	19	4	1	454	49.647	5.5	101.4	101.5	93.9	97.8	100.4	108.2	97.7	99.1
Bra040854	68.1584	23.9377	15	34	6	1	706	78.14	5.03	91.9	90.7	87.4	88.5	101.8	131.6	107.8	100.3
Bra040850	10.3905	6.43016	2	2	2	1	451	47.78	7.69	109.1	99.4	96.8	105.5	90.7	101.7	96.6	100.2
Bra040834	1.31831	3.64964	1	1	1	1	411	46.802	7.87	113.1	121	132.6	86.4	95.4	97	67.1	87.4
Bra040822	38.1543	13.2505	10	14	2	1	966	107.385	5.44	106.1	96.4	95.7	104.6	93.3	103.3	100.7	100
Bra040815	76.8079	22.5966	21	27	14	1	1009	112.469	9.47	100.4	98.7	91.5	100	101.2	111.8	99.6	96.9
Bra040794	32.3159	36.4162	5	12	3	1	173	18.479	4.63	104.8	110	100.7	87	86.8	101	103.4	106.4
Bra040785	102.877	34.7409	17	42	3	1	521	58.419	8.35	98.2	104.2	104.2	108.2	103.6	85.9	95.7	100.1
Bra040782	13.9152	4.37158	4	4	1	1	1098	120.801	6.43	125.2	88.3	112.4	119	134.1	114.9	61.6	44.6
Bra040773	5.31274	8.48485	2	5	2	1	165	17.28	12.48	96	114	122.1	111.6	99.9	81.2	84.3	90.9
Bra040754	42.7523	15.0943	7	10	4	1	689	78.107	6.79	94.8	91	94.8	109.4	92.1	102.9	110.4	104.6
Bra040752	24.7572	34.9398	4	8	2	1	166	17.747	4.54	104.3	107.2	104.5	96.4	103.7	95.6	92.9	95.4
Bra040749	185.257	34.3545	12	61	3	1	457	50.478	5.4	104.7	106.6	109.2	107.8	96.6	98.5	88.9	87.7
Bra040700	60.8689	18.255	13	21	2	1	745	85.909	6.55	96.9	92.5	81.5	105.3	97.6	111.8	100.7	113.7
Bra040695	1.62215	3.71747	1	1	1	1	269	30.12	6.76	108.8	94.3	104.9	112.8	88.4	97.7	102.5	90.6
Bra040687	74.1142	31.0484	11	18	3	1	496	55.455	5.27	98.9	98.7	101.4	104	103.1	97.3	97.3	99.3
Bra040674	93.6021	35.3723	11	41	4	1	376	43.265	4.44	95.1	98.9	94.4	90.3	106.8	113.6	100.2	100.8
Bra040667	36.2157	19.1223	5	10	4	1	319	35.361	5.72	97.8	103.8	98	109.9	91.4	97.1	108.2	93.8
Bra040613	2.76981	6.66667	1	1	1	1	195	22.412	9.64	91.7	91.8	120.6	108.2	96.6	99.9	93.6	97.8
Bra040609	37.8699	13.4831	9	16	2	1	623	66.424	8.05	104.9	97.8	94.1	100	95.4	107.4	102.7	97.8
Bra040608	15.631	8.00915	3	4	3	1	437	47.592	6.21	114.4	98.1	97.2	101.2	96	98.8	96.4	97.9
Bra040607	77.698	20.777	12	26	2	1	592	64.757	5.69	100.2	107.3	99.4	98.4	102.5	104.1	94.8	93.3
Bra040604	7.58983	2.80612	1	2	1	1	392	43.351	7.37	105.6	95.1	101.5	101.1	87.9	107.3	102	99.6
Bra040599	28.7367	28.223	6	9	6	1	287	32.619	6.46	110.8	101.2	99.5	90.8	99.3	97.5	98	103
Bra040597	17.271	10.8384	5	6	5	1	489	52.422	6.74	99.5	103.5	102.6	97.7	94.4	105.2	102.8	94.4
Bra040594	88.2518	30.9278	8	27	8	1	388	41.332	5.73	103.8	102.3	99.2	97.2	101	101.1	100.2	95.3
Bra040592	158.643	72.7969	18	87	3	1	261	29.431	4.78	111.1	94.1	86	80.6	111.9	98.1	109.4	108.7
Bra040569	164.551	56.582	23	68	2	1	433	48.631	6.79	99.8	98.9	97.2	95.6	100.8	98.6	104.2	104.9
Bra040563	63.3738	16.7521	8	19	3	1	585	63.875	9.04	100.2	93	100.3	95.5	102	105.1	103.2	100.8
Bra040558	16.5582	10.883	5	6	5	1	487	56.625	6.01	113.3	110.1	92.2	93.3	87.5	100.1	101.2	102.4
Bra040547										0	0	0	0	0	0	0	0
Bra040546	45.0466	13.0807	11	17	7	1	818	93.674	6.96	87.8	83.2	72.1	127.8	94.7	117.5	103.2	113.7
Bra040539										0	0	0	0	0	0	0	0
Bra040512	58.2302	53.6364	7	27	1	1	110	12.232	6	128.8	118.3	90.9	76.3	69	86	115.5	115.3
Bra040509	69.1813	18.854	15	17	15	1	1082	121.69	5.82	106.4	97.3	99	102	93.7	97.9	102.9	100.7
Bra040496	42.5552	16.4251	10	22	4	1	621	69.121	8.79	104.5	94.3	102.6	102.8	90	98.5	105.9	101.5
Bra040490	68.1259	46.4646	3	28	2	1	99	10.532	8.68	96.8	92.7	90.8	106	103.5	97.6	104	108.5
Bra040485	11.3676	11.0429	3	3	3	1	326	35.404	9	95.5	93.6	94.2	107.2	98.2	112.6	101	97.6
Bra040484	2.58253	1.45631	1	1	1	1	824	90.749	6.29	107.8	101.9	115.8	87.2	79.5	106.5	116	85.3
Bra040482	8.83765	17.9641	2	2	2	1	167	18.149	7.93	119.8	115.7	101.4	81.3	101.6	103.7	91.3	85.2
Bra040449	99.2459	32.3583	16	31	8	1	547	61.948	6.77	99.7	100.3	98.2	108.2	98.1	101.9	95.9	97.6
Bra040448	101.359	39.528	14	44	14	1	339	36.706	9.41	95.2	105	103.2	102.4	101	102	92.9	98.4
Bra040447										0	0	0	0	0	0	0	0
Bra040440	31.3476	21.1796	8	10	3	1	373	40.574	6.9	104.2	94.3	101.1	104	91.7	97.2	102.2	105.2
Bra040439	34.1859	26.7267	6	9	5	1	333	36.468	5.72	97.4	95.6	99.8	97.7	98.6	99.7	110	101.2
Bra040433	107.764	46.4752	17	47	2	1	383	41.358	7.24	113	109.5	103.8	98.6	100.9	99.7	89.3	85.2
Bra040432	18.332	12.5	6	8	4	1	536	58.458	4.69	100.7	100.5	97.6	96.6	99.1	100.9	100.6	104
Bra040427	51.6113	35.082	10	19	10	1	305	33.444	9.36	111.9	126.6	97.5	74.9	71.1	94.9	108.1	115
Bra040419	87.3499	40.1937	14	27	14	1	413	46.265	5.15	97.9	93.2	101.5	103	100.2	102.3	102.2	99.7
Bra040416	9.02365	5.17647	2	2	2	1	425	46.767	4.94	98.8	99.6	108	111.4	96.1	98.1	97.4	90.6
Bra040414										0	0	0	0	0	0	0	0
Bra040411	45.9086	21.3904	10	15	10	1	561	62.022	7.37	103.4	100.4	101.5	99.7	95.1	99	103.6	97.2
Bra040406	68.6933	44.9275	9	17	1	1	276	29.378	6.57	97.5	116.6	105	112.4	90.6	93.4	87.4	97
Bra040361	41.3637	13.5055	13	16	6	1	1007	110.12	7.74	100.7	101.1	96.7	102.1	98.9	102.2	101.4	96.9
Bra040341	168.064	42.2619	16	63	3	1	504	54.546	7.37	97.3	99.3	99.5	105.7	100	98.2	98	101.8
Bra040327	10.509	13.6201	3	3	3	1	279	30.938	9.26	104.3	98.5	93.9	98	91.6	100.6	103.4	109.7
Bra040323	26.2635	33.8912	8	12	4	1	239	26.506	8.38	101.2	99.4	105.1	93.2	99.7	94.7	103.5	103.3
Bra040318	32.9559	25.3846	3	10	3	1	130	14.222	5.81	101.4	106.6	90.9	86.8	127.7	113.8	88.4	84.3
Bra040306	14.1463	12.945	4	6	4	1	309	33.957	7.91	109.1	95	102.3	98.6	96.4	97.7	102.3	98.5
Bra040301	37.9416	9.88185	7	11	1	1	931	104.883	5.12	93.2	102.4	84.9	88.7	93.5	122.4	126.2	88.6
Bra040296	153.634	28.2759	19	63	1	1	725	79.183	9.04	106.8	92.8	105.3	107.9	91.3	95.4	104.8	95.8
Bra040277	104.934	26.0081	12	33	2	1	496	54.615	5.76	111.2	97.6	100.4	98.3	94.8	97.5	106.7	93.4
Bra040246	38.9501	26.2248	8	14	7	1	347	38.81	4.56	90.3	93.5	90.3	91.5	105.2	129.3	98.1	101.8
Bra040242	196.667	62.1622	30	73	2	1	555	60.231	5.9	96	101.1	88.1	92.2	101.3	105.8	105.9	109.6
Bra040225										0	0	0	0	0	0	0	0
Bra040207	42.9959	47.2603	7	30	4	1	146	16.559	10.32	112.1	100.3	102.8	95	98.3	84.8	101.8	104.9
Bra040187	26.6301	20.8333	6	8	1	1	360	38.716	6.11	107.9	95.8	98.4	97.5	99	98.3	103.9	99.2
Bra040179	11.9338	9.72222	4	5	3	1	432	47.954	5.2	98.5	109.7	101	97.1	93.2	105.7	97.4	97.4
Bra040162	101.41	48.9051	11	51	2	1	274	30.339	7.33	104.5	104.6	88.8	89.1	101.3	105.7	101.5	104.5
Bra040161	76.3384	40.0576	13	35	7	1	347	37.147	8.95	95.7	105.1	106.8	105.2	100.2	94.7	95.1	97.1
Bra040160	9.40057	9.91379	2	4	1	1	232	25.561	4.96	106.8	102.5	92.2	93.8	97.3	104.8	103.1	99.4
Bra040137										0	0	0	0	0	0	0	0
Bra040136	32.0978	17.6072	7	11	6	1	443	48.894	5.74	103.6	94.9	113.2	120	88	88.3	98.2	93.7
Bra040132	42.722	26.6833	9	14	1	1	401	45.352	5.78	112.6	105.2	93.1	88.5	95.2	101.9	103.5	100
Bra040131	18.7076	12.749	5	7	5	1	502	55.939	5.39	101.2	101.4	104.2	100	97.9	97.3	99.8	98.3
Bra040123	14.7422	9.25926	5	5	1	1	594	64.976	6.3	112.1	107.3	96.4	84.1	87.6	89.5	108.6	114.4
Bra040120	74.5568	53.8182	11	20	3	1	275	29.272	6.25	103.6	114.8	103.3	91.6	103	102.8	88.2	92.6
Bra040119	184.899	55.1724	15	74	3	1	261	29.786	9.79	99.9	101	105.5	99.6	101	91.3	98.6	103
Bra040100										0	0	0	0	0	0	0	0
Bra040093	115.176	39.3072	25	37	25	1	664	74.277	8.18	103.4	96.3	109.6	103.4	94.3	95.9	102.3	94.8
Bra040088	34.804	21.6129	7	11	4	1	310	34.177	5.21	94.9	111	104.4	97.5	96.4	103.5	98.7	93.6
Bra040080	128.346	39.6975	19	46	4	1	529	58.029	8.5	100.4	103.1	101.3	108.6	97.2	97.2	95.2	97.1
Bra040069	81.0739	22.2469	16	25	3	1	899	99.52	5.85	100.8	99.1	94.8	98.4	99.3	105.3	102.3	100
Bra040067	36.5042	48.8584	9	21	3	1	219	25.113	9.29	101.8	95.8	91	101.6	99.6	109.7	99.8	100.8
Bra040054	8.32774	4.38871	3	3	2	1	638	69.221	7.71	102.1	97.2	88.8	106	104.9	94.3	101.6	105.2
Bra040046	90.5034	44.6575	11	50	2	1	365	39.022	7.23	98	87.5	120.2	114.1	107.8	80.4	103.8	88.3
Bra040031										0	0	0	0	0	0	0	0
Bra040027										0	0	0	0	0	0	0	0
Bra040022	15.2573	11.0454	4	4	4	1	507	57.669	8.47	98.4	90.8	98.8	102.8	92.5	104.4	110.2	102.1
Bra040021	10.458	4.13625	3	4	3	1	822	87.96	6.89	102.2	96.4	96.2	100.7	101.3	103.3	103.5	96.3
Bra040010	9.06691	5.14469	3	3	3	1	622	69.331	6	94.1	93.1	93	97.2	103.6	113.6	102.2	103.3
Bra039987										0	0	0	0	0	0	0	0
Bra039980										0	0	0	0	0	0	0	0
Bra039973	78.614	35.8779	8	37	2	1	262	27.796	6.89	94.9	92.3	98.8	93.7	101.3	107.5	107.2	104.3
Bra039966	14.576	16.3194	4	5	1	1	288	31.357	7.4	94	94.1	96.6	99	98.3	106.2	108.4	103.5
Bra039965	6.65669	2.58869	3	3	3	1	1043	114.658	6.51	99.1	98.9	101.9	103.1	95.5	99.7	103.7	98.2
Bra039956	71.0711	39.6947	7	19	6	1	262	26.676	4.83	120.3	98.2	121.8	92.6	110.3	81.8	95.8	79.2
Bra039947										0	0	0	0	0	0	0	0
Bra039946	58.4609	76.8293	4	20	4	1	82	8.428	4.81	113.1	109.9	114.4	81.9	79.8	89.5	108.9	102.5
Bra039945	57.0071	26.7442	5	28	3	1	258	26.811	7.09	102.1	93.8	100.6	94.6	113.7	96.7	105.7	92.8
Bra039942	16.8635	9.7619	4	7	2	1	420	48.559	9.42	112.6	102.3	91.1	91.3	89.6	102.2	106	104.9
Bra039936	9.36439	8.68421	4	7	3	1	380	43.499	6	97.2	96.9	108.1	109	98.3	99	99	92.5
Bra039935	27.4779	10.4859	8	11	8	1	782	87.355	4.36	95.8	95.2	104.7	98.1	101.8	99.8	106	98.4
Bra039913	26.4871	47.8992	6	16	1	1	119	13.021	9.09	110.7	103	120.7	88	96.8	100.4	88.6	91.7
Bra039865	168.685	66.7513	23	71	4	1	394	44.528	7.01	98.7	100.5	101.2	95.2	112.9	98.9	98.2	94.5
Bra039844	141.148	37.6726	18	49	6	1	507	56.448	5.82	89.4	105.7	103.2	112.2	91.7	102.9	95.5	99.4
Bra039830	11.3684	22.4299	3	11	1	1	107	11.371	8.22	84.1	92.8	98.5	95.9	97.9	118.1	94.7	118.1
Bra039825										0	0	0	0	0	0	0	0
Bra039812										0	0	0	0	0	0	0	0
Bra039807	50.3789	44.6512	10	40	3	1	215	23.819	8.22	96.6	93.5	93.7	98.9	103.6	110.1	100.2	103.3
Bra039768	12.1496	2.64228	2	4	1	1	984	110.731	6.62	91.2	96.3	91.3	117.9	100.2	111.2	90	102
Bra039757	31.6103	10.297	4	11	3	1	505	54.203	5.49	98	102.2	107.7	100.5	107.1	93.5	95.3	95.6
Bra039756	83.9598	45.2247	9	39	1	1	356	39.177	5.36	100.5	103.9	94.9	109.5	96.4	94.1	99.3	101.3
Bra039749	12.5855	22.807	3	5	1	1	171	18.546	4.7	121.1	100.2	100.2	95.3	87.5	99.7	102.2	93.9
Bra039748										0	0	0	0	0	0	0	0
Bra039746	372.039	69.9029	27	200	2	1	412	45.977	6.74	84.7	88.9	98	100.1	118.2	101.1	106.5	102.4
Bra039731	48.8068	16.188	10	17	8	1	766	83.74	5.95	102.5	98.4	98.9	104.8	99.3	99.3	98.5	98.3
Bra039708	172.867	52.795	13	74	3	1	322	33.882	5.59	103.8	105.2	97.9	91.8	103.4	98.7	95.6	103.7
Bra039705	260.819	31.4338	17	243	11	1	544	62.112	6.39	97.9	99.1	113.7	104.9	104.1	95.1	94.5	90.7
Bra039695	109.617	24.4838	12	36	2	1	678	76.378	6.81	103.7	105.9	104.1	95.7	101.9	95.3	96.5	96.9
Bra039689										0	0	0	0	0	0	0	0
Bra039688	160.348	58.4507	22	63	2	1	426	47.717	7.11	93.3	94.1	112.5	97.5	93.5	92	110.3	106.6
Bra039687										0	0	0	0	0	0	0	0
Bra039685	2.73495	6.89655	1	2	1	1	116	13.372	9.28	113.4	106.3	109.8	103.5	94.7	99.3	88.9	84.1
Bra039681	40.0265	35.6557	6	14	3	1	244	26.535	6.23	117.5	93.8	104.6	90.9	111.2	101.3	96.6	84.1
Bra039679	394.366	54.0342	35	155	11	1	818	90.243	5.26	104	104.5	96.1	100.7	101.4	101.7	96.3	95.4
Bra039678	38.6076	21.5548	4	8	2	1	283	30.069	8.41	105.4	99.2	99.4	97	101.8	101.7	98	97.5
Bra039670	2.15858	11.4035	1	1	1	1	114	12.613	5.53	114.5	102.3	85.5	110.6	81.4	106.8	104	94.9
Bra039666	78.5428	41.7303	10	19	6	1	393	41.657	5.64	118.8	109.5	99.9	91.3	100.4	91.3	95.7	93.1
Bra039664	28.351	17.1084	6	7	3	1	415	42.291	8.82	99.8	98.5	102.3	105.7	96.1	99.5	100.6	97.5
Bra039662	229.076	53.8235	13	88	3	1	340	35.736	8.35	95	100	107.6	103.4	102.6	93.8	95.7	101.9
Bra039661	69.6628	19.6181	9	26	3	1	576	62.685	5.5	110	99.2	81.8	97.8	96.6	109.6	100.3	104.5
Bra039650	5.18059	4.19355	1	1	1	1	310	34.156	8.92	115.7	113.6	112	95.4	94.9	100.1	82.4	85.8
Bra039646	3.62893	2.93454	1	1	1	1	443	50.275	5.88	101.7	99.7	88.1	96.8	93.9	112	92.6	115.2
Bra039627	13.5981	7.33138	4	4	3	1	682	78.239	6.3	117.6	102.1	98.5	89.6	97.1	100.8	97.4	96.9
Bra039623	6.34124	16.4773	2	2	2	1	176	18.92	5.95	98.8	99.1	95.2	105.7	90.9	102.4	103	105
Bra039579	53.7677	26.6219	10	12	9	1	447	49.879	5.91	99.3	95.5	97.4	97.3	99.9	99	106.3	105.4
Bra039557	1.9333	2.2869	1	1	1	1	481	53.536	5	111.9	55.8	82.7	169.6	64.9	100.7	29	185.4
Bra039556										0	0	0	0	0	0	0	0
Bra039555	2.61529	2.28311	1	1	1	1	438	48.093	5.26	107.5	110.7	87.3	109.9	90.7	94.4	99	100.6
Bra039543	7.65718	1.80085	1	1	1	1	944	104.989	6.83	109.2	107.7	108.9	102.6	88.2	95.8	88.6	99
Bra039542	2.78015	3.71747	1	1	1	1	269	30.5	9.01	93.8	96.5	106.9	97.4	110.9	101.8	93.2	99.5
Bra039540	131.708	35.8857	23	45	9	1	875	95.182	5.35	106.8	101	103.8	103.2	95.1	95.3	101.9	92.9
Bra039529	27.6264	15.6923	4	8	3	1	325	37.151	6.68	97.5	94.2	97.1	108	91.4	95.8	101.1	114.9
Bra039506	436.752	64.3498	21	274	2	1	446	49.936	4.79	89.4	89.7	90.1	96.7	104	115	107.3	107.9
Bra039494	4.15658	3.53982	2	2	2	1	452	50.383	5.83	102.3	99.9	95.4	104.4	94.6	101.3	102.8	99.2
Bra039489	6.67345	5	2	2	1	1	420	46.454	5.34	84	86	89.3	141.9	95.5	105.9	92.9	104.5
Bra039464										0	0	0	0	0	0	0	0
Bra039463	8.19859	9.69697	3	3	3	1	330	37.22	7.56	104	94.6	93.3	104.9	99.7	103.1	105.5	94.9
Bra039457	5.99568	3.41151	1	1	1	1	469	51.182	6.04	89.4	97.8	98.5	109.8	92.4	100	103.8	108.2
Bra039455	3.70158	3.42105	1	1	1	1	380	42.334	6.98	103.4	113.7	102	104.7	85.3	93.7	94.9	102.3
Bra039452	17.1323	6.27063	3	3	1	1	606	61.227	8.53	95.3	97.8	104.8	113.7	94.3	104.2	97.7	92.3
Bra039448	138.217	18.7427	13	61	3	1	859	96.211	5.36	100.8	93.3	110	96.5	101.3	93.6	103.4	101.2
Bra039444	36.6123	15.2299	9	12	9	1	696	77.159	6.37	103.7	101.9	103.3	100.1	96.8	101.3	97.6	95.3
Bra039439	47.311	20.3898	13	16	13	1	667	73.141	5.35	97.2	97.6	97.6	101.5	95.4	103.3	105.8	101.6
Bra039414	6.07702	21.1111	2	4	2	1	90	10.069	6.23	79.8	97.3	83.6	150.7	86.9	111.3	80.8	109.5
Bra039394	16.5738	17.8707	4	5	3	1	263	30.559	11.53	97.7	95.2	106.5	107.7	96.5	94.7	102.3	99.3
Bra039383	60.1616	27.5862	11	16	1	1	493	53.819	6.01	103.4	118	95.9	89.4	114.3	96.3	84.1	98.6
Bra039380	7.70312	9.11602	3	3	3	1	362	37.653	8.73	93.2	96.4	103.3	133.1	94.4	96.1	95.8	87.7
Bra039370	14.1162	17.0732	4	9	4	1	205	22.593	9.03	111.5	115.8	108.6	106.5	88.2	85.3	91.7	92.4
Bra039366	19.7239	9.81697	4	6	3	1	601	66.532	5.36	98.5	95.7	98.7	105.7	93.3	104.1	104.4	99.8
Bra039342	402.427	64.5833	27	199	1	1	480	50.081	7.47	105.7	102.9	98.4	100	104.8	100	93.3	94.8
Bra039337	43.2757	19.9454	7	13	4	1	366	40.411	6.9	101.6	99.7	98.5	98.8	95.8	102.6	106.6	96.5
Bra039329	17.3608	12.1535	5	6	1	1	469	52.906	6.07	95.5	84.6	117.1	109.6	102.1	81.4	101.2	108.6
Bra039325	1.26146	1.05263	1	1	1	1	760	84.534	6.58	76.6	105.3	110	111.2	105.2	98.2	100.2	93.5
Bra039312	73.1836	31.1412	13	23	8	1	517	59.14	8.13	100.7	96.2	100.2	103.6	98.1	98.2	103.6	99.4
Bra039311	28.618	30.7692	6	16	4	1	195	21.453	6.16	95.1	100.2	91.4	128.9	90.2	114	85.8	94.5
Bra039301	76.5166	26.0714	6	37	1	1	280	30.128	8.68	96	88.6	74.9	83.5	95.6	144	106.8	110.6
Bra039269	11.6146	6.59631	3	6	1	1	379	41.7	10.67	96.9	100.1	106.1	106.3	93.7	98.6	102.9	95.3
Bra039237	281.391	52.7451	19	126	7	1	510	53.304	5.8	96.6	95.4	104.2	109.9	105.7	96.2	97.9	94.2
Bra039236	31.2037	23.1827	10	10	10	1	509	57.939	8.82	109.5	93.6	105.6	102.9	90.3	94.3	107.3	96.5
Bra039198										0	0	0	0	0	0	0	0
Bra039190	8.69227	3.23741	3	3	1	1	834	93.349	7.06	96.2	104.6	86.2	95.3	83.1	111.7	107.2	115.7
Bra039185	35.6284	7.92308	8	9	8	1	1300	141.789	5.31	103.4	100.4	99	100.6	92.2	104.7	101.2	98.6
Bra039182	76.2408	44.2308	8	27	1	1	208	24.088	9.83	109.4	100.4	100.8	89.9	97.6	88.4	109.8	103.7
Bra039174	1.68888	1.76991	1	1	1	1	791	88.851	8.56	103.8	99.4	88.6	101.2	106.2	98.9	111.4	90.4
Bra039172	192.98	57.7869	24	75	5	1	488	53.781	6.81	97.2	98.2	100.8	107.7	95.5	97.3	101	102.3
Bra039167	199.276	12.4116	49	64	4	1	4810	534.53	5.94	105.3	95	91.9	98.4	97.3	108.1	101.7	102.3
Bra039162	84.9387	28.9044	10	26	1	1	429	48.167	4.98	104	96.9	100	102.1	97.9	91.3	107.9	99.9
Bra039155	14.3394	9.30233	4	5	4	1	473	53.288	8.92	96.3	98.9	104.9	114.6	102.2	89.9	96.7	96.4
Bra039146	36.649	23.1225	11	13	8	1	506	57.693	8.12	99.3	99.2	92.7	94.9	100.7	106.2	106.1	100.9
Bra039144	71.7325	30.566	12	27	5	1	530	56.875	6.84	105.7	122.2	86.1	94.8	94.9	109.9	89.1	97.3
Bra039140										0	0	0	0	0	0	0	0
Bra039138										0	0	0	0	0	0	0	0
Bra039131	91.1281	41.1043	10	33	5	1	326	35	6.07	97	98.7	96.8	120.7	99.6	99.1	93	95
Bra039126	93.1568	47.351	11	22	7	1	302	32.704	6.02	96.6	94.4	97.5	99.8	97.5	104.4	112.2	97.6
Bra039122	2.38363	1.00402	1	1	1	1	996	112.378	8.44	104	92.4	96.7	102.8	93.7	99.4	112.1	99
Bra039121	78.7596	57.2727	7	31	2	1	110	12.286	6	153.3	148.4	78	38.2	39.7	74.9	121.6	146
Bra039120	74.4717	24.8438	14	23	14	1	640	73.064	6.58	107.4	106.8	83.6	94.6	93.3	118.2	94.5	101.6
Bra039115	89.6401	36.215	11	21	4	1	428	46.599	5.14	96.9	100.6	99.4	96.6	100	102.6	103.8	100.1
Bra039110	37.9802	38.3721	7	14	6	1	172	19.319	6.54	106.5	102.6	94.2	87.5	107.3	102.7	97.8	101.3
Bra039095										0	0	0	0	0	0	0	0
Bra039090	5.02313	6.5534	3	3	3	1	412	45.877	9.1	105.6	103.2	106.2	99.8	88.5	100.1	97.8	98.7
Bra039082										0	0	0	0	0	0	0	0
Bra039071	16.4937	14.8936	3	6	1	1	188	19.867	7.56	80.5	85.4	143.4	99.6	86.9	86.7	117.3	100.3
Bra039059	80.7995	47.2393	11	33	11	1	326	36	8.72	97	93.4	95.8	101.1	103.9	101.2	102.5	105.1
Bra039055	9.1391	1.4841	2	3	2	1	1415	155.025	7.2	102	98.5	100.4	101.1	100.3	94.9	105.2	97.7
Bra039042										0	0	0	0	0	0	0	0
Bra039041	22.796	38.3333	5	18	1	1	120	13.671	11.5	92.9	93.4	100.8	109.8	105.7	99.2	101.5	96.7
Bra039035	6.56114	1.89076	1	1	1	1	952	106.02	7.61	100.3	101.9	95.4	93.4	89.3	107.7	114.7	97.4
Bra039029	169.108	39.3471	19	56	1	1	582	64.358	7.09	90.1	90.5	109.6	101.8	104.9	102.9	94.9	105.2
Bra039026										0	0	0	0	0	0	0	0
Bra039025	134.127	48	19	40	11	1	500	54.028	5.64	99.4	97.8	105.9	108.5	92.4	90	103.6	102.5
Bra039014	73.1059	46.1538	7	43	1	1	143	16.009	10.51	94.8	104.3	117.5	96.4	99.5	96.2	89.7	101.6
Bra039004										0	0	0	0	0	0	0	0
Bra038992	78.726	28.9474	5	54	5	1	190	20.636	4.84	100.1	95.9	113.5	104.2	105.3	92.9	95.9	92.2
Bra038964	126.831	48.5294	17	41	6	1	476	52.402	5.35	105.5	103.1	100.3	97.7	101.2	99.5	97.4	95.3
Bra038952	2.13042	4.69136	1	1	1	1	405	43.978	10.18	102.5	91.5	99.7	106.1	103.6	95.5	99.4	101.5
Bra038946	125.084	33.3333	12	40	11	1	480	55.366	7.81	100	92.5	105.8	102.6	100.6	94.3	103.9	100.2
Bra038942	37.3677	30.9609	7	10	2	1	281	30.466	6.77	104.7	98.8	98.1	96.8	93.6	102.8	106.3	98.9
Bra038938	12.7897	4.67532	3	4	3	1	770	85.994	7.47	106.5	96.7	96.3	108.9	95.2	93.3	99.6	103.5
Bra038929	10.2597	11.8919	2	7	2	1	185	20.609	8.92	100.1	97.8	101.1	107.1	98.7	96.9	95.3	103.1
Bra038911	13.9272	5.34161	3	3	3	1	805	86.916	8.43	107.8	103.4	104	100.7	95.5	96.5	98	94
Bra038900	44.4802	20.742	11	16	2	1	593	67.408	8.43	87.3	86.9	89.8	105.3	102.4	110.6	110.1	107.6
Bra038876	10.3434	8.25688	2	3	2	1	327	36.999	5.44	129.8	83.7	101.3	87.1	102.7	93	104.4	98
Bra038829										0	0	0	0	0	0	0	0
Bra038817	40.117	22.6006	5	14	4	1	323	36.227	7.2	107.3	102.3	102.2	99.1	98.1	97.2	98.5	95.2
Bra038811	99.8035	41.7722	10	60	5	1	237	25.847	4.91	89.8	92	82.9	79.1	95.9	125	108.5	126.8
Bra038801	7.62641	11.1111	3	5	3	1	261	28.952	4.7	90.2	94.5	91.5	93.7	95.9	114.5	111	108.8
Bra038799	46.0265	17.5701	10	19	2	1	535	60.069	9.67	101.9	94.9	96	122.6	92.8	102.2	100.1	89.6
Bra038797	242.295	33.2319	38	88	6	1	1315	144.887	5.62	103.2	95.5	106.6	107	94.2	92.1	103.5	97.9
Bra038784	109.238	29.0789	19	38	9	1	760	82.61	8.31	100.9	95.6	98.5	103.1	100.6	96.9	102.6	101.7
Bra038764	1.77702	1.79514	1	1	1	1	947	106.081	6.19	120.4	102.3	135.2	117.7	63.2	89.3	97.4	74.6
Bra038753	49.6601	42.029	6	28	1	1	207	22.007	9.09	99	103.1	108.6	100.1	93.4	101.9	94.7	99.2
Bra038740	4.1402	2.75974	1	1	1	1	616	67.863	9.54	101.9	96.9	97.6	98.2	85.4	101.7	112.9	105.5
Bra038734	569.896	62.6154	37	304	4	1	650	71.227	5.25	132.2	130.4	83.6	81.1	108.3	99.3	82.1	82.9
Bra038725	43.8599	52.6829	7	17	4	1	205	22.989	6.39	110.2	105.4	102.2	92.4	87.2	90.6	104.6	107.4
Bra038702	1.51827	2.44499	1	1	1	1	409	47.194	6.61	86.2	107.8	104	114.9	102.4	100	99.9	84.9
Bra038700	163.316	61.2308	13	57	11	1	325	35.976	8.87	112.6	118.8	98	103.3	94.4	97.3	87.1	88.5
Bra038690	9.46265	1.84805	3	3	3	1	1948	216.534	7.78	97.5	103.4	111	108	94	90.1	100	95.9
Bra038688	35.1638	33	5	8	4	1	200	21.371	5.97	115.9	106.8	96.5	95	91.1	105.2	99.5	90
Bra038680										0	0	0	0	0	0	0	0
Bra038678	8.94353	13.7255	2	2	2	1	153	16.956	5.66	101.2	101.7	106.8	93.1	96.1	99	101.9	100.3
Bra038675	107.624	37.3786	23	46	7	1	618	69.931	6.01	104.1	102.8	100.2	94	100.6	98.8	100.9	98.7
Bra038649	39.8445	19.7701	7	12	2	1	435	46.311	7.65	102	94.7	101	102.7	99.5	102.3	102.2	95.7
Bra038648	41.7671	32.9966	7	12	7	1	297	34.385	6.64	95.3	97.7	91.8	102.1	89.9	97.3	105.9	120
Bra038640	60.002	40.4762	7	15	1	1	252	27.553	8.44	97.5	98.9	102.5	111.5	99	95.5	96	99.2
Bra038629	51.2835	16.4278	14	17	14	1	907	99.971	8.32	103.9	102.3	103.1	105.6	91.8	100.3	98.7	94.3
Bra038628	54.2361	46.25	11	27	3	1	240	26.411	8.57	111.4	114.7	91.5	79	76.2	83.5	113.1	130.8
Bra038621	31.4184	25	6	15	1	1	232	25.531	8.54	110.8	102.8	98.9	88.6	107	104.6	100.3	87
Bra038615	96.4356	28.6486	16	24	15	1	740	82.417	5.05	101.6	96.6	94	95.2	101.5	106	104.3	100.8
Bra038614	20.0283	18.4019	6	10	2	1	413	45.793	6.43	92.3	94.9	94.6	111.2	100.4	98.9	104.9	102.8
Bra038574	7.9431	6.55271	1	1	1	1	351	39.647	6.77	131.5	103.5	98.8	93.6	83.7	93.8	96.5	98.5
Bra038548	6.25061	2.43056	2	2	1	1	864	97.781	6.62	100.7	89.7	87.1	94.8	101.4	110.5	113.3	102.4
Bra038542	3.46693	8.69565	2	2	1	1	184	20.796	8.62	100.8	95.1	101.8	103.7	95.5	106.3	94.1	102.7
Bra038537	62.622	28.3613	11	18	1	1	476	51.211	8.1	100.4	100.9	98	106.4	94	101.5	99.8	99
Bra038528										0	0	0	0	0	0	0	0
Bra038526	34.3107	19.1083	5	8	5	1	314	34.904	5.25	108.1	99.4	97.1	104.6	105	96.4	95.3	94
Bra038519	50.2223	24.4165	10	14	9	1	557	61.018	8.03	101.4	96.1	99.4	101.7	93.4	100.3	105.8	101.9
Bra038448	43.3228	7.23938	12	16	11	1	2072	234.101	6.32	106	94	94.9	107.9	94.4	102.5	103.5	97
Bra038447	6.60398	4.38596	1	1	1	1	342	37.697	6.27	113.3	97.1	104.6	97.8	101.3	103	91.6	91.3
Bra038432	123.523	37.0504	16	42	14	1	556	62.782	5.45	97.2	100.8	96.3	100	103	101.4	98.9	102.2
Bra038424	21.3372	14.3187	5	5	5	1	433	48.597	6.23	104.8	101.7	102.3	100.6	87.9	99.7	105.4	97.6
Bra038389	19.075	16.8421	3	5	3	1	285	32.032	8.21	99.2	92.5	102.5	101.3	92.9	101.7	109.3	100.5
Bra038377	61.3808	39.3162	9	21	2	1	234	25.642	9.35	125.3	108.9	93.1	78.9	97.9	101.9	96.7	97.4
Bra038371	43.5548	38.835	7	14	1	1	206	22.786	5.3	96.1	107.2	91.9	91.9	90	109.5	101.5	111.9
Bra038353	8.98381	2.11592	2	3	2	1	1087	124.858	5.45	107.2	101.5	100.4	91.7	95.7	103.9	106.2	93.4
Bra038327										0	0	0	0	0	0	0	0
Bra038318	8.12753	4.30528	2	4	1	1	511	55.738	7.01	98.4	95.8	96	100.2	94.3	103.6	111.1	100.7
Bra038311	21.5813	8.48057	5	6	5	1	566	63.327	6.9	98.6	94.9	100.5	112.1	93.3	106	101.4	93.2
Bra038298	37.195	11.152	7	8	5	1	816	90.431	4.63	109.6	95.1	93.3	89.4	86.5	116	120.2	89.9
Bra038291										0	0	0	0	0	0	0	0
Bra038267	73.6218	53.2847	8	84	2	1	137	15.032	10.02	93.1	100.8	102.8	124.5	100.8	89.1	94.2	94.7
Bra038265	64.1085	32.4468	14	52	1	1	376	41.925	9.11	95.9	95.8	95.3	99	104.7	99.4	104.3	105.7
Bra038259	18.3285	8.59649	4	7	1	1	570	63.567	7.02	105.9	100.4	102	98	98.3	95.6	102.7	97
Bra038252	129.661	29.3035	18	41	2	1	761	83.431	5.87	111.2	102.2	82.9	87.1	95.4	94.9	106.1	120.2
Bra038248	9.98831	6.38298	2	3	1	1	423	48.235	5.74	112	100.4	103.1	101.7	103.5	95.9	90.5	92.8
Bra038238	1.37882	1.26812	1	1	1	1	552	59.377	8.06	86.1	89.8	91.3	106	111.9	102.7	101.9	110.3
Bra038233	150.371	39.7504	20	61	5	1	561	65.163	7.83	101.5	97.8	93.1	98.8	95.5	104	101.6	107.7
Bra038229	6.34274	2.92621	2	2	2	1	786	87.769	6.51	104.5	87.2	96.2	99.6	99	108.3	114.4	90.8
Bra038208	61.5571	20.8617	6	11	6	1	441	47.866	6	101.3	98.3	103.1	100.3	95.6	100.2	107	94.1
Bra038166	176.554	45.283	18	78	4	1	424	48.21	4.58	97.6	101.6	101.6	98.6	111.9	97.6	96.7	94.5
Bra038129	6.10853	2.62123	2	2	2	1	763	86.187	6.15	106.8	100.7	101.2	97.2	92.4	100.7	104.7	96.3
Bra038124	42.4638	13.8371	13	16	11	1	1019	112.9	5.86	92.3	92.5	94.3	109.6	92.1	106.1	105	108.3
Bra038113										0	0	0	0	0	0	0	0
Bra038111	38.0211	10.9402	6	17	3	1	585	63.637	5.59	107	96.1	89.4	99.9	100.1	103.4	100.6	103.5
Bra038106	20.2169	8.53365	6	6	2	1	832	92.154	8.29	99.7	102	96.5	94.6	96	108.1	105.4	97.7
Bra038102										0	0	0	0	0	0	0	0
Bra038088	172.624	45.3815	17	71	4	1	498	56.142	5.35	128.1	101	109	86.5	100.2	90.6	97.2	87.3
Bra038085	1.87713	2.13904	1	1	1	1	374	40.416	5.38	110.5	99.5	103	105.8	92.3	100.8	98.6	89.5
Bra038070	233.563	37.8022	28	76	4	1	910	102.347	4.91	97	92.6	94.5	104	101.4	100.9	105.7	104
Bra038064	18.3228	36.6197	2	7	1	1	71	7.852	4.42	111.8	108	103.6	92.8	89.8	96.1	106.8	91.2
Bra038059	4.00555	9.67742	1	1	1	1	124	13.7	8.62	95.5	112.2	79.2	121.9	109.4	97.1	92.9	91.7
Bra038040	12.922	4.13493	4	5	3	1	919	104.388	7.68	96.2	97.5	98.5	95	95.8	100.5	109.3	107.1
Bra037988	17.8565	16.3265	3	10	1	1	196	20.757	7.62	100.7	111.2	117.9	92.2	91.4	95.9	94.5	96.2
Bra037981										0	0	0	0	0	0	0	0
Bra037978	4.50404	2.15633	1	1	1	1	742	82.803	5.74	98.7	92.8	98	96.7	97.1	109.9	108.2	98.6
Bra037976	72.8734	23.1054	10	26	2	1	541	58.474	7.61	108.3	103.5	100.7	93.9	88.3	104.7	100.3	100.3
Bra037958	54.0878	28.8973	7	40	1	1	263	29.174	5.69	106.7	94	110.2	93.9	124.7	94.8	92.9	82.9
Bra037957	138.743	32.6371	12	78	9	1	383	42.972	8.1	96.4	93.4	123.9	109.3	94.1	83	103.7	96.1
Bra037955	16.1173	6.85279	2	4	2	1	394	43.549	5.85	97.4	102.3	110.2	100.1	105.1	94	94.2	96.6
Bra037954	24.8165	19.3211	7	13	5	1	383	42.648	7.49	92.9	108.2	99.7	97	101.6	113.7	97	89.8
Bra037951	30.0955	12.1037	7	9	7	1	694	76.344	5.78	103.6	96.8	96.7	96.1	92.7	107.7	103.9	102.6
Bra037933	42.0724	20.0272	11	16	2	1	734	80.584	6.62	103.1	94.7	94.2	101.3	93.3	100.6	108.3	104.5
Bra037920	39.3893	38.2075	6	16	2	1	212	23.19	4.39	93.7	97.3	99.3	99.5	99.8	94.1	102.8	113.5
Bra037880	18.9619	9.26471	5	5	5	1	680	76.693	5.38	99.1	95.7	93.3	94.4	106.1	116.5	98.3	96.7
Bra037878	27.9528	22.6994	5	6	5	1	326	36.302	7.14	124.3	115.2	121.4	84.4	99.7	83.3	88.2	83.5
Bra037859	150.311	47.6056	14	38	9	1	355	38.906	7.24	117.5	117.4	95.5	80.2	78.7	85.2	110	115.4
Bra037844	84.396	47.8261	12	31	7	1	276	29.418	8.98	91.4	91.2	101.9	104.1	106.8	100.3	100.7	103.6
Bra037836	10.2284	26.5957	3	8	1	1	94	10.428	10.23	103.6	110.6	103.6	96.7	94.1	100.7	97.7	93.1
Bra037832										0	0	0	0	0	0	0	0
Bra037827	38.4266	13.4387	12	15	11	1	1012	117.212	5.31	100.9	100.5	98.4	99.9	96.6	104	100.3	99.4
Bra037826	63.3117	26.6958	12	20	12	1	457	50.687	7.42	97.1	93.9	105.9	116.8	93.6	90.4	104.3	98
Bra037799	42.1287	15.8559	8	13	2	1	555	62.538	6.61	99.8	103.1	96.5	102.8	101.2	100.5	98.9	97.2
Bra037788	4.4957	8.99281	2	2	1	1	278	30.768	11.03	106.4	98.4	95	113.2	97.7	87.2	103.7	98.2
Bra037782	126.848	20.7474	16	46	2	1	776	84.021	7.39	90.2	119.7	100.1	102.4	91.8	102.4	95.7	97.6
Bra037777	7.76606	18.75	2	2	2	1	144	14.524	9.17	107.1	99.4	102.1	96.2	88.9	101.5	109.3	95.5
Bra037773	56.6195	16.0109	9	14	1	1	737	81.756	8.13	108	100.6	94.7	87.9	94.5	120.3	89.5	104.6
Bra037770	64.9229	16.7981	18	21	18	1	1268	141.135	5.99	104.2	102.7	99.5	98.9	90.5	95.6	106.2	102.5
Bra037769	11.1272	4.0856	4	5	3	1	1028	114.997	6.33	114.2	94.4	103.3	97.7	93.7	100	99.5	97.2
Bra037763										0	0	0	0	0	0	0	0
Bra037762	15.9646	8.76777	3	4	3	1	422	44.611	5.72	99.6	95.4	94.1	100	103.1	106.9	101.5	99.5
Bra037760	71.5489	37.4302	11	19	4	1	358	38.263	5.19	99.1	99.8	102.6	98.5	103.2	100.1	99.5	97.3
Bra037755	46.7312	29.5673	10	17	3	1	416	44.57	5.87	102.7	100.3	98.3	98	102.1	102.9	100.1	95.7
Bra037754	50.6808	15.3389	10	17	1	1	841	95.24	5.62	94	93.5	97.4	125.3	99	95.2	100.8	94.8
Bra037739	45.0019	15.5039	6	12	6	1	516	56.217	8.46	96.4	100.8	87.5	102.7	98.2	109	101.6	103.8
Bra037730	41.6427	5.59532	7	11	7	1	1537	164.158	5.91	101.7	102.2	97	95.2	96.8	105.9	98.7	102.4
Bra037707	7.98475	32.6316	3	4	3	1	95	10.503	7.09	85.9	74.7	128.8	102.6	77.3	96.5	133.6	100.5
Bra037706	2.28266	8.24742	1	1	1	1	97	11.148	4.88	116.9	91.3	119.4	96.2	70.1	72.7	111	122.4
Bra037704										0	0	0	0	0	0	0	0
Bra037701	49.3754	40.7407	8	22	8	1	216	22.857	8.41	97.5	107.2	97.4	89.4	112.8	108.6	91.7	95.3
Bra037682	271.962	74.8072	21	104	1	1	389	41.333	7.65	103.1	102.8	92.8	99.5	96.4	98.1	94.1	113.1
Bra037675	178.272	65.9292	10	56	6	1	226	25.171	4.92	95.8	101.8	98.7	92.9	98.5	107.9	96.3	108
Bra037669	231.089	44.4664	21	120	7	1	506	55.43	8.69	102.1	97.2	96.4	94.9	102.5	104	101.9	100.9
Bra037664	106.144	28.4034	16	51	2	1	595	67.008	5.94	105.3	101	103.9	100.4	91.6	95.2	96.9	105.6
Bra037661	7.27539	4.21053	2	2	1	1	475	52.988	7.11	86.6	93.5	103.1	115.4	89.1	102.8	101.9	107.6
Bra037657	142.17	43.7895	16	56	2	1	475	52.728	7.56	106.1	103.5	91.9	95	93.3	96.5	105.1	108.5
Bra037651	60.1696	20.3156	8	41	1	1	507	56.835	8.12	108.6	96.7	111.1	104	88.2	92	104.6	94.8
Bra037647	4.46406	2.24159	2	3	2	1	803	93.517	6.46	99.8	93.1	99.4	108.7	99.9	93.6	101	104.5
Bra037645	38.7673	20.7729	5	11	4	1	414	44.602	6.62	103	98.8	95.5	102	94.9	100.1	106.9	98.7
Bra037609	71.9995	45.4082	10	29	10	1	196	21.952	9.8	114.2	114.5	101.5	95.4	88.9	93	95	97.5
Bra037584	11.8209	37.7358	2	2	2	1	106	12.454	8.44	120.9	107.6	93	92.5	71.8	93.7	107	113.6
Bra037580	44.0235	14.4289	5	15	2	1	499	52.601	5.01	110.7	94.6	104.1	94.5	94.8	96.2	105.4	99.7
Bra037576										0	0	0	0	0	0	0	0
Bra037557	96.9779	82.4176	12	32	3	1	182	20.453	4.73	93.2	96.3	92.1	90.3	99.8	117.5	109.5	101.2
Bra037538	13.6399	12.4069	4	7	1	1	403	44.565	7.11	102.7	117.6	99.2	101.3	86.6	104.9	98.9	88.9
Bra037536	213.643	35.8341	36	81	7	1	1133	126.698	5.49	103.9	100.7	102.5	105.6	96.7	96.8	97.1	96.7
Bra037530	4.8768	5.26316	1	4	1	1	247	26.969	9.72	108.3	93.3	94.4	92.1	88.6	98.6	125.2	99.5
Bra037523	41.6708	15.2074	6	12	4	1	434	48.641	5.3	97.6	96.4	98.5	108.5	98.3	101.1	101.8	97.7
Bra037522										0	0	0	0	0	0	0	0
Bra037518	19.3348	2.3702	2	10	2	1	886	96.878	4.49	94.4	97.1	108.7	105.4	99.9	98.6	96.7	99.2
Bra037515	32.5087	24.5125	6	10	6	1	359	40.36	6.16	104.4	98	94.1	102	99.2	98.4	102.2	101.8
Bra037506	19.641	14.5963	4	6	4	1	322	34.833	5.31	100.5	92.4	93.6	94.3	107.6	114.5	104.7	92.4
Bra037502	26.5104	14.6597	4	8	3	1	382	42.046	6.46	104.3	103	95.4	96.2	92.2	110	100	99
Bra037501	70.9125	29.6471	9	18	1	1	425	44.067	7.83	96.2	108.2	103.3	99.9	99.2	102.9	96	94.5
Bra037495	109.429	41.9922	16	31	6	1	512	55.935	6.95	105.9	95.1	105.7	87.5	114.9	88.6	109.4	93
Bra037490	5.40334	4.91453	3	4	2	1	468	52.077	7.43	88	97.9	93.4	121.2	97.7	102	99.8	99.9
Bra037486										0	0	0	0	0	0	0	0
Bra037484	32.4913	29.697	4	10	1	1	165	17.241	4.75	98.2	102	117.4	106.8	100.3	87.5	96.4	91.5
Bra037477	24.558	9.24956	5	13	3	1	573	64.062	5.27	121.8	127.7	87.6	90.7	88.6	106.4	90.9	86.3
Bra037476	74.0684	38.6503	6	22	3	1	163	17.732	4.82	90.9	92.7	119.9	99.8	112.4	93	94.7	96.6
Bra037461	35.0516	26.8116	2	9	1	1	138	14.949	4.77	105	96.8	107.8	89.9	98.9	92.3	104.2	105.2
Bra037457										0	0	0	0	0	0	0	0
Bra037439	24.3226	8.11808	7	7	3	1	1084	121.78	6.83	99.9	104.4	101.5	104.9	93.6	99	99	97.8
Bra037406	13.064	23.913	2	5	1	1	92	9.981	9.76	101.5	105.5	106.4	93.9	91.4	99.2	106.3	95.8
Bra037389	68.3471	32.7511	12	28	7	1	458	48.23	5.16	93.1	100.2	92.3	103.6	105.1	112.2	94.6	98.8
Bra037383										0	0	0	0	0	0	0	0
Bra037380	30.9127	24.6914	5	14	1	1	162	17.578	9.14	112.2	111.3	96	98.9	102.9	93.4	94.2	91
Bra037364	89.2532	13.2293	16	46	4	1	1217	133.155	7.71	99.7	106	102.6	93.6	92.8	100.2	100.4	104.7
Bra037326	5.4855	2.51656	2	2	2	1	755	80.791	9.36	116.7	93.3	91	98	84.7	107.8	101.2	107.2
Bra037315	16.9433	7.2093	2	3	1	1	430	47.61	9.96	107.5	101.3	96	99	92.3	93.2	108.8	101.9
Bra037314	24.5479	17.096	7	9	7	1	427	46.202	8.66	97.2	92.5	94	104.5	99.5	101.8	105.2	105.4
Bra037306	2.30821	4.33333	1	1	1	1	300	33.136	9.39	97.3	101.6	104.6	100.1	98.2	94	101.7	102.5
Bra037299										0	0	0	0	0	0	0	0
Bra037296	193.944	77.7778	11	138	8	1	171	18.371	8.15	96.1	104.5	107	97.9	110.3	101	90.3	93
Bra037286	42.9696	12.514	9	13	2	1	895	99.377	4.91	106	101.9	104.8	95.8	96.4	99.8	98.5	96.8
Bra037281	50.7557	18.0812	7	10	4	1	542	57.146	4.83	104.3	99.7	105.3	101.3	88.8	101.2	101.1	98.2
Bra037273	31.7922	13.9535	6	9	1	1	516	55.287	7.74	96.8	98.3	111.2	99.4	103.4	96.7	100	94.2
Bra037267										0	0	0	0	0	0	0	0
Bra037264	125.314	32.7273	9	48	4	1	330	36.694	7.43	100.9	95.8	100	101.4	98.1	101.6	103.4	98.7
Bra037258	9.42417	5.20833	3	3	2	1	576	64.662	5.95	104	106	99	101.7	90.8	104	99.8	94.6
Bra037241	2.2293	2.8	1	1	1	1	250	28.157	8.38	83.9	94	102.7	91.4	101.9	106.8	105.1	114.1
Bra037225	17.6007	8.03324	5	6	1	1	722	80.878	8.46	110.4	96.3	95.8	96.3	91.2	100.2	108.6	101.3
Bra037214	93.6287	33.0171	14	39	14	1	527	56.58	7.03	96	97.6	98.9	103.8	99	103.2	98.8	102.7
Bra037210	96.7439	31.3916	16	35	1	1	618	69.005	5.95	98.1	96.5	102.9	101.9	100.1	97.7	102.9	100.1
Bra037207	129.222	44.1397	13	46	1	1	401	44.12	8.28	112.9	116.7	95.4	87.7	96.5	101.9	93.1	95.8
Bra037201	9.31396	8.64662	3	4	3	1	532	59.384	7.02	90.8	97.5	94.1	110	89.6	112.1	108.3	97.6
Bra037191	43.4004	33.0645	3	14	1	1	124	13.296	5.73	92.7	106	111.4	101	97.6	100.1	92.4	98.8
Bra037185	70.9268	35.4545	12	20	12	1	440	47.457	7.56	104.9	102.6	97	96.1	102.6	101.5	95.5	99.8
Bra037182	200.995	60.3306	20	65	6	1	363	40.626	7.59	98.9	100.8	104.3	100.7	104.5	101.7	95.2	93.9
Bra037177	14.19	27.7778	2	5	1	1	144	15.13	8.87	126.5	94.8	146.6	99.8	100.8	72	91	68.4
Bra037176										0	0	0	0	0	0	0	0
Bra037168										0	0	0	0	0	0	0	0
Bra037164	219.897	56.6265	18	109	1	1	332	35.125	5.66	85.7	102.5	96.7	94.9	121	107.7	93.4	98
Bra037162	43.088	34.4262	5	12	5	1	183	20.04	9.36	99.8	106.1	99.1	80.5	83.5	107.4	109.1	114.6
Bra037156	99.9467	39.7701	15	33	2	1	435	48.337	6.61	105.4	96.7	93.5	103.8	100.9	92.5	104.9	102.3
Bra037150	10.4774	3.41952	4	4	4	1	1199	137.94	7.53	96.8	98.2	101.5	111	98.5	99	97.6	97.5
Bra037137	120.097	33.4566	11	31	5	1	541	60.525	9.33	98.5	92.4	99.6	97.1	105.3	99	104.7	103.5
Bra037118	2.35754	1.63399	1	1	1	1	612	69.745	6.02	94.1	84.9	98.7	96.8	87.8	94.1	130.4	113.2
Bra037093	4.69909	6.21762	2	2	2	1	386	41.585	7.28	112	106.4	99.7	103.3	92	96.9	96.5	93.2
Bra037085	78.5286	32.7922	7	27	1	1	308	34.053	8.97	100.9	99.9	104.3	104.6	93.9	102.2	98.9	95.3
Bra037063	49.0335	19.7659	13	16	2	1	769	84.26	6.29	98.4	99.9	98.7	101.2	101	100.9	99.2	100.7
Bra037056	30.8513	34.6667	3	9	2	1	150	15.254	6.71	89.1	101.9	111.6	120.9	97	83.6	97.3	98.5
Bra037050	22.5906	20.0717	5	9	1	1	279	30.655	5.19	98.6	100	112.2	96.3	95.7	101.4	94.2	101.5
Bra037042	36.3884	16.7347	7	11	1	1	490	54.85	6.33	108	97	93.4	106.2	85	102.1	103.5	104.8
Bra037032										0	0	0	0	0	0	0	0
Bra037010										0	0	0	0	0	0	0	0
Bra037001	13.4848	8.41121	2	5	1	1	321	36.047	7.87	97.8	96.2	100.4	98.7	94.1	107	104.8	101
Bra036991	74.0402	25.2788	20	30	5	1	807	89.267	6.76	106.3	98.1	98.5	100.5	93.3	93.7	105.1	104.6
Bra036970	8.67952	4.98615	3	7	3	1	361	39.953	10.17	108.1	103.8	116.4	93.3	97.3	93.3	92.7	95.2
Bra036965	9.56322	2.66075	1	2	1	1	451	50.046	4.92	93.8	104.1	110.1	106.5	93.6	105.2	94.7	92.1
Bra036931	10.1325	4.98652	3	3	1	1	742	81.723	9.13	107.5	95.4	100.4	100.2	88.1	104.8	100.1	103.6
Bra036927	11.3415	8.31919	4	5	4	1	589	64.211	5.34	106.2	101.1	101.1	103.3	92.2	99.5	101.4	95.1
Bra036921	14.6321	7.85855	3	3	3	1	509	58.104	5.25	98.6	102.3	99.3	105	100.8	100.2	99.8	94
Bra036910	137.15	45.768	13	66	3	1	319	33.568	6.61	97.8	103.8	94.9	92.5	104.1	108.1	97.3	101.6
Bra036892										0	0	0	0	0	0	0	0
Bra036884	19.4415	17.4359	3	5	3	1	195	22.971	5.39	105.4	105.6	102.2	87.4	99.7	92	100.6	107.1
Bra036882	85.0443	27.7419	12	32	3	1	465	51.751	8.41	102.6	105.8	92.4	99.7	93.9	104.8	99.9	100.9
Bra036845	7.92616	2.40124	2	2	2	1	1291	146.819	6.65	100.8	98.7	97.3	102.8	89.7	106	106.3	98.4
Bra036798	5.10463	3.38164	1	1	1	1	414	45.54	6.93	95.9	117.9	97.5	107.7	88.8	96.6	95.9	99.5
Bra036797	49.3517	20.7192	12	17	3	1	584	66.434	8.73	98	91.9	93.9	101.4	103.9	104.5	103.7	102.8
Bra036791	42.9609	4.41324	8	11	5	1	1994	222.058	7.17	96.1	91.6	91.1	104.5	107.3	107.4	102.9	99.2
Bra036788	1.26496	6.89655	1	1	1	1	116	12.263	10.7	133.7	100.3	102.8	73.2	74.8	88.6	104.6	122
Bra036771	157.963	19.8836	35	52	5	1	2233	248.75	6.34	102.5	96.5	96.8	101.1	97.4	102	104.5	99.4
Bra036764	129.034	56.4669	17	73	3	1	317	36.162	5.62	157	96.7	93.1	81.2	91.8	90.5	105.6	84
Bra036763	41.7768	29.5567	6	16	1	1	203	22.044	9.67	98.7	100.6	106.3	110.7	93.9	99.2	96.5	94.1
Bra036745										0	0	0	0	0	0	0	0
Bra036720	89.6976	34.1463	10	33	3	1	369	42.538	4.45	99.3	106.7	103.5	87.9	98.5	103.9	101.2	98.9
Bra036718	12.3142	6.28931	2	2	2	1	477	52.09	5.06	97.1	97.2	107.9	98.8	99.2	101.6	100.1	98
Bra036710	74.6279	46.1538	8	44	1	1	143	16.023	10.51	91.9	106.6	112.6	93	101.4	96.7	94.9	102.8
Bra036699	100.488	41.483	16	33	8	1	499	53.892	5.57	94.2	95.4	101.3	110.4	95.6	96.9	103.4	102.8
Bra036697	5.80688	2.09497	1	1	1	1	716	79.678	5.15	103	117.4	84.8	88.5	95.9	101	110	99.3
Bra036668	3.49953	5.69948	2	2	2	1	386	41.594	9.44	97.2	96.4	91.5	99.1	94.8	103	106.8	111.3
Bra036653	83.3796	20.3053	13	38	5	1	655	73.534	6.67	118.1	132.8	87.8	92.5	89.4	107.7	86.1	85.6
Bra036648	129.658	38.5172	19	42	3	1	553	62.216	5.96	108.7	97.4	98.9	96.9	88.8	106.6	103.8	98.8
Bra036647	53.9687	25.1852	8	18	1	1	405	44.546	6.54	91.8	96.1	97.8	105.4	95.8	105.3	106.5	101.4
Bra036635	10.4237	4.13105	2	3	2	1	702	78.416	6.29	100.4	95.1	99.5	102.3	91.3	106.6	104.2	100.6
Bra036624	55.0687	19.8128	10	14	5	1	641	70.711	5.27	106.6	100	107	102.3	89.1	99.7	100	95.3
Bra036596	68.3089	19.9434	14	31	1	1	707	81.091	7.11	100.9	87.6	90	108.2	92.9	100.9	111.9	107.5
Bra036585	130.252	36.1997	25	52	9	1	721	81.375	7.47	92.7	94.6	95.4	102.1	102.7	100.1	107.4	105.1
Bra036582	65.0475	22.7456	15	32	1	1	743	80.025	8.24	97.1	103	103.1	125.9	85	85.9	97.6	102.4
Bra036580	51.1726	45.4545	8	19	2	1	209	23.174	6.02	105.5	97	98.4	104.5	87.5	106.9	111.7	88.5
Bra036577	87.5655	15.4561	14	19	6	1	1184	129.343	6.16	100	100.3	101.4	112.1	95.2	97.3	98.5	95.2
Bra036572	79.5896	36.0465	13	45	1	1	344	39.397	8.51	90.3	70.6	142.5	130.6	69.6	67.3	134.1	95.1
Bra036562	7.98005	8.33333	1	1	1	1	192	20.815	6.29	99.5	101.9	80.8	87.2	97.6	110.5	90.5	132.1
Bra036550										0	0	0	0	0	0	0	0
Bra036549										0	0	0	0	0	0	0	0
Bra036495	22.1152	15.8103	4	9	4	1	253	27.505	7.18	96.6	95.5	105.5	100.9	103.6	98.5	98.5	100.9
Bra036490	76.2177	35.7616	12	27	2	1	453	49.984	6.1	99.4	112.1	96.7	101	93.7	99.2	99.5	98.3
Bra036478	28.787	16.6667	7	10	7	1	462	52.191	8.21	104.8	101.7	109.7	106.7	85.9	95.8	102.2	93.1
Bra036470	194.802	51.0689	21	71	2	1	421	45.267	7.37	98.8	98.2	100.4	105.1	100.3	97.9	99.1	100.2
Bra036464										0	0	0	0	0	0	0	0
Bra036459	18.4234	14.9051	6	7	6	1	369	42.205	5.15	101.8	99.9	100.6	106.1	98.4	97.6	99.9	95.7
Bra036448										0	0	0	0	0	0	0	0
Bra036447	12.5972	9.21305	5	9	4	1	521	58.739	6.21	108.3	100.1	104.7	98.4	88.2	99	102.2	99
Bra036437	11.7156	6.50224	2	2	2	1	446	48.426	5.05	102	91.6	101.3	101.3	92.5	113.9	98.3	98.9
Bra036427	19.2627	25.1232	4	8	4	1	203	20.954	11.5	106.5	102.8	105	96.9	86.2	94.4	105.2	103
Bra036422										0	0	0	0	0	0	0	0
Bra036418										0	0	0	0	0	0	0	0
Bra036352										0	0	0	0	0	0	0	0
Bra036351	4.22578	2.5	1	1	1	1	480	55.241	6.6	86.2	93	91.5	98.4	99.6	111.8	112	107.5
Bra036345	63.5065	31	14	23	13	1	500	57.001	6.54	96.1	98.1	86.8	108.3	94.2	105.2	99.3	112
Bra036339	195.871	37.5783	16	82	12	1	479	54.808	8.65	107.5	106.5	87.6	116.1	93.3	96.3	94.9	97.7
Bra036334										0	0	0	0	0	0	0	0
Bra036330	1.15403	2.59366	1	1	1	1	347	37.757	6.67	109.4	66.1	85.2	120.9	92.4	106.8	109.4	109.8
Bra036319										0	0	0	0	0	0	0	0
Bra036316	6.19294	6.81004	1	1	1	1	279	31.405	8.72	100.8	98.9	81.5	97.9	87	117.2	102.6	114
Bra036313	12.5692	3.82883	3	7	3	1	888	97.045	6.84	99.5	92.3	94.6	109.9	105.8	101.9	98.9	97.1
Bra036299	19.949	9.32983	7	7	1	1	761	86.44	6.61	99.4	97.1	95.8	101.1	103.6	100.3	103.9	98.8
Bra036282	66.4033	20.8385	15	33	14	1	811	92.278	6.21	109.7	94.7	94.9	95	97.5	106.1	107.1	95
Bra036281	40.8275	16.6023	6	10	2	1	518	57.309	8.9	91.7	104.8	107.3	114	97.9	84.9	100	99.4
Bra036276										0	0	0	0	0	0	0	0
Bra036267	30.3836	26.2821	8	15	8	1	312	34.752	11.17	101.3	98.7	106.5	108.4	95.2	97.4	96.7	95.8
Bra036265										0	0	0	0	0	0	0	0
Bra036261	255.848	33.2046	41	71	13	1	1554	165.919	4.53	97.1	97.6	103.1	110.2	95.7	98.1	100.6	97.5
Bra036258	31.3569	31.0502	5	9	5	1	219	23.634	5.78	102.2	108.1	110.3	99.7	93.5	92.8	93.5	100.1
Bra036257	110.247	24.645	19	42	8	1	986	113.733	7.31	98.3	98	100.3	101.1	97	98.1	103.7	103.6
Bra036246										0	0	0	0	0	0	0	0
Bra036240	152.465	48.0287	13	67	13	1	279	30.66	9.07	109.9	107.5	83.9	71.4	99.7	116.8	103.3	107.5
Bra036234	199.662	55.5066	21	76	3	1	454	49.286	6.55	101	99.5	95.7	107.7	100.9	94.3	102.2	98.7
Bra036194										0	0	0	0	0	0	0	0
Bra036193	26.911	28.8538	6	7	6	1	253	27.668	9	102.6	109.1	91.8	88.8	96.1	101.1	99.5	111
Bra036182	117.664	45.4756	12	26	4	1	431	44.418	7.25	91.4	93.1	101.9	99.7	105	107.5	101.3	100.1
Bra036177	2.08624	2.57009	1	1	1	1	428	48.094	6.19	108.1	94.8	105.2	111.8	90	101.1	93.4	95.5
Bra036168	46.6153	46.4516	6	18	2	1	155	16.261	4.75	113.3	107.3	109.2	92.9	120.4	83.5	90.4	83
Bra036155	103.382	34.9282	12	39	6	1	418	46.531	8.06	96.9	90.9	95.6	108.8	100.3	99.8	104.7	102.9
Bra036142	302.546	45.1303	24	102	24	1	729	79.592	8.38	94.9	93.2	97	97.9	106	106.5	103.1	101.3
Bra036137	4.44189	4.16667	1	1	1	1	336	37.604	7.27	96.2	103.7	109.4	100.2	97.1	98.7	103	91.8
Bra036128										0	0	0	0	0	0	0	0
Bra036113	3.05675	6.19048	1	1	1	1	210	23.244	4.26	83.5	138	105.1	79.6	80.9	98.4	90.1	124.4
Bra036111										0	0	0	0	0	0	0	0
Bra036110	1.36683	1.28913	1	1	1	1	543	60.154	7.8	96.8	93.3	91.1	87	95.1	120.8	113.8	102
Bra036092	104.592	17.9949	20	30	1	1	1556	169.101	7.9	106.4	100.1	94.6	94.4	94.3	93.3	99.6	117.3
Bra036090	16.905	17.8832	4	6	4	1	274	29.445	6.93	89.8	104.3	81.6	101.3	94.2	137.4	91.1	100.2
Bra036074	10.7144	1.85775	4	4	4	1	1884	206.709	6.49	121	99.8	94.1	94.9	96.5	99.7	97.9	96
Bra036069	12.4251	7.77778	2	2	2	1	450	49.157	6.48	98.6	105.8	116.4	119.4	81.9	86.1	102.4	89.3
Bra036058	10.6175	9.33735	3	3	3	1	332	37.365	5.3	101.2	99.5	108.8	98.2	99.7	95	97.6	99.9
Bra036021	32.1661	31.2253	9	13	8	1	253	28.413	5.94	103.8	100.2	113.2	107.8	93.3	94.1	97.2	90.3
Bra036011	17.5103	8.9613	4	6	1	1	491	53.78	8.24	82.2	90.3	111.8	90.1	108.2	85.9	127.6	103.9
Bra036010										0	0	0	0	0	0	0	0
Bra036007	98.6299	35.8974	10	62	2	1	273	31.29	8.13	84.2	79	72.7	133.5	81.8	106.7	118.5	123.6
Bra036004	10.8289	5.28	2	2	2	1	625	69.708	5.4	104.9	94.2	91.2	108.3	86.2	104.7	110.1	100.5
Bra035997	35.0578	28.777	4	14	4	1	139	16.016	9.36	88.3	98.2	111.8	106.1	95.4	95.1	102.7	102.3
Bra035980	152.57	63.4021	12	52	1	1	194	21.997	9.47	103.9	97.4	106.3	94.4	109.7	93.4	95	100.1
Bra035951	6.35407	5.45852	3	4	3	1	458	51.231	8.54	86.7	87.1	100.8	107.2	96.8	106.3	109.4	105.6
Bra035946										0	0	0	0	0	0	0	0
Bra035926	67.0419	38.2716	9	19	9	1	324	34.67	7.14	107.7	98.6	107.1	97.7	99.7	97.2	98.2	93.8
Bra035913	238.04	48.972	25	98	3	1	535	60.857	4.83	98.8	99.2	96	101.6	108.9	99.5	97.3	98.8
Bra035909	490.234	53.4965	32	335	1	1	572	62.782	5.21	95.3	103.7	105.1	102.7	110.7	88.4	97.6	96.4
Bra035903	27.8643	11.3744	7	8	7	1	633	69.006	9.41	94	104.5	104.1	109.6	97.3	91.8	103.3	95.5
Bra035902										0	0	0	0	0	0	0	0
Bra035897	16.6569	7.53769	2	3	2	1	199	21.494	7.15	104.1	96.1	115.4	106.8	83.6	86.7	99.7	107.7
Bra035888	40.5399	11.4904	9	9	9	1	1201	132.299	5.69	102.8	101.7	96.1	98.6	92.9	100.1	105.4	102.4
Bra035885	9.88791	5.49645	2	2	2	1	564	62.327	8.72	100.5	102.4	100.5	104.5	100.3	93.5	99.1	99.2
Bra035881	57.2292	31.1579	12	23	2	1	475	51.593	6.99	99.1	98.3	104.4	102	97.9	100.2	101.2	96.8
Bra035880										0	0	0	0	0	0	0	0
Bra035877										0	0	0	0	0	0	0	0
Bra035848	31.2162	4.86986	6	17	1	1	1191	133.765	4.55	103.8	107.7	103.9	93.9	103.1	99.7	93.8	94.1
Bra035846	9.9678	5.17751	3	4	3	1	676	75.728	8.35	111.9	96.2	94.5	106	96.5	100.8	99.1	94.8
Bra035837										0	0	0	0	0	0	0	0
Bra035826	45.4999	29.1262	7	18	5	1	309	34.301	7.11	103.7	98.2	100.1	105	89.8	99.2	105.5	98.5
Bra035800										0	0	0	0	0	0	0	0
Bra035791	65.802	21.7503	12	18	12	1	777	85.876	7.62	99.7	95.1	99.8	102.4	95.3	99.5	104.4	103.9
Bra035787	131.622	36.1386	13	65	10	1	404	46.348	8.22	103.2	89.9	77.7	91.8	113.7	109.8	110.4	103.4
Bra035762	77.2125	23.9649	16	26	8	1	797	88.181	5.24	101.8	97	98.1	101.3	99.1	103.4	103.4	95.8
Bra035742	14.0322	11.8357	4	4	4	1	414	46.18	5.63	108	109.9	99	102.5	96.5	95	95.7	93.4
Bra035741	212.892	46.3014	14	129	7	1	365	39.823	8.54	91.5	89.8	113.2	109.7	99.4	92.6	101.2	102.6
Bra035715	129.87	22.9581	8	42	1	1	453	49.064	9.58	91.8	97.5	103.8	110.2	95.5	92.1	106.4	102.6
Bra035677	89.2731	58.3893	9	110	2	1	149	16.234	10.02	96.4	107	100.7	102.8	105.1	93.9	96.5	97.7
Bra035669	15.9201	12.528	4	5	4	1	447	48.237	9.23	95.8	91.2	93.4	105.1	94.8	105.9	107.7	106
Bra035651	52.1978	17.4346	10	13	1	1	803	88.202	7.34	98	96.1	92.8	106.6	104.3	93.6	96.2	112.3
Bra035650	25.2403	11.6711	4	10	1	1	377	42.803	7.27	101.7	107.3	101.5	106.6	93.6	101	99.3	88.9
Bra035649	71.4495	20.539	17	22	11	1	1076	116.588	7.74	99.1	96.3	98.1	106.8	92.5	104.2	102.6	100.5
Bra035612	34.0673	53.012	8	15	3	1	166	17.658	5.59	97.1	98.8	103.7	103.1	95.6	98.5	104.5	98.7
Bra035593	436.447	60.2679	40	216	1	1	672	77.015	5.06	126.9	125.3	81.1	81.9	104.4	105.7	88.3	86.4
Bra035591										0	0	0	0	0	0	0	0
Bra035582	65.2451	18.6398	15	23	6	1	794	88.018	4.79	99.3	101.7	106.8	102.9	101.7	96.9	95.6	95.1
Bra035567	8.82348	2.93878	3	3	2	1	1225	138.461	9.14	103.5	95.1	106.6	109.3	97	96.1	101.1	91.2
Bra035564	63.5635	15.5026	7	15	4	1	587	65.475	5.27	105.1	101	93.2	91	96.5	106.5	103.2	103.5
Bra035563	113.786	47.156	21	39	21	1	545	61.047	5.29	99.7	100.5	98.3	100.3	99	103.2	100.8	98.2
Bra035560	14.7827	17.6056	2	4	1	1	142	16.152	5.91	107.6	95.8	87.8	101.3	103.2	103.9	95.3	105.1
Bra035557	2.39653	8.84956	1	1	1	1	113	12.596	8.41	116.5	100.7	91.7	101	92.3	94.7	102.6	100.5
Bra035529	192.786	36.9159	11	81	2	1	428	47.314	6.35	95.1	112.7	97	106.8	109.3	103.9	81.9	93.3
Bra035526	104.197	28.0172	17	31	2	1	696	77.664	5.21	108.8	100.9	90.4	104.5	97.2	103.2	101.5	93.5
Bra035519	3.78861	2.19124	1	1	1	1	502	54.265	6.24	96	92	88.8	91.9	100.2	114.7	111.6	104.8
Bra035516	165.141	76.4398	12	70	2	1	191	21.505	5.07	111	113	101.3	97.5	99.9	95.2	88.6	93.4
Bra035512										0	0	0	0	0	0	0	0
Bra035470										0	0	0	0	0	0	0	0
Bra035455	7.95382	1.10518	2	2	2	1	2624	295.157	6.64	104.6	87.6	103.4	100.3	91.3	108.3	105.5	99.1
Bra035451	25.5128	22.3404	6	10	6	1	282	31.095	6.01	100.2	97	107.7	101.9	92.6	99.1	109.5	92
Bra035433	148.4	33.0669	29	61	3	1	1001	108.348	8.76	106.3	101.1	94.2	105.6	94.9	100.5	100.6	96.9
Bra035426										0	0	0	0	0	0	0	0
Bra035407	140.669	27.0766	23	62	5	1	927	103.197	7.18	106.7	99.3	103.4	97.9	101.8	97.2	98.4	95.4
Bra035404	19.0881	8.23681	5	7	5	1	777	85.723	6.81	105.1	94.2	90.9	102.9	95.8	100.6	105	105.4
Bra035393	19.9947	30.1508	6	8	6	1	199	22.537	5.72	104.2	102.3	102.4	97.9	96.1	96.8	102.2	98.1
Bra035388	142.273	38.0466	22	40	7	1	686	76.39	5.31	98.8	92.7	92.4	97.1	101.7	112	100.7	104.7
Bra035384	3.0003	2.9703	1	1	1	1	404	43.993	9.73	95.4	94.3	99.7	101.7	85.4	109.9	104.9	108.8
Bra035357	5.79595	9.7973	3	4	3	1	296	32.819	5.88	103.9	98.3	100.6	102.8	95.7	98	101.9	98.7
Bra035349	137.998	51.8106	14	38	13	1	359	39.56	6.4	104.3	116	90.9	95.1	103.1	111.9	86.2	92.5
Bra035335	22.1674	29.108	6	10	6	1	213	23.499	9.17	103.9	95	97.1	108.3	95.3	97.7	102	100.7
Bra035332										0	0	0	0	0	0	0	0
Bra035281	62.7568	33.1461	8	16	8	1	356	38.165	5.86	106.9	96.5	100.1	126.5	97.7	90.9	93.2	88.3
Bra035278	10.8257	23.9437	3	4	3	1	142	15.804	6.64	104	103.8	96.8	99.3	100.5	107	95.7	92.9
Bra035277										0	0	0	0	0	0	0	0
Bra035271	3.57284	2.78373	1	1	1	1	467	52.61	5.34	109.6	97.6	112.4	95.5	96.7	95.6	102.1	90.5
Bra035260	60.751	39.4068	10	42	3	1	236	25.611	9.25	96.4	99.4	109.6	101.6	98.4	91.9	97.5	105.1
Bra035251	10.2107	7.08861	2	2	2	1	395	43.047	8.19	107.4	102	96.1	94.5	93.9	97.7	103.2	105.1
Bra035248	104.174	53.4562	11	52	3	1	217	24.713	5.22	110.5	101	108.1	97.9	95.8	88.9	104.5	93.4
Bra035244	51.2402	11.0818	9	21	2	1	758	82.908	5.41	97.7	103.2	97.6	109.6	99.1	101.4	92.1	99.3
Bra035239	27.8952	22.5352	7	9	2	1	355	39.389	5.14	109.2	92.6	85.5	86.1	87.5	117.2	114.3	107.7
Bra035235	131.386	39.2638	12	45	11	1	326	35.265	7.9	78.2	84	84.6	99.4	99.5	127.1	107.2	120
Bra035219	202.401	40.9091	35	73	7	1	968	112.367	9.11	105.5	102.7	99.2	93.8	96	97.7	102.5	102.7
Bra035214	37.8348	25.0569	9	13	4	1	439	48.499	5.66	101.8	99.6	92.2	92.3	116.7	118.4	92.2	86.7
Bra035201	9.87001	7.58483	3	4	3	1	501	53.474	7.8	95.1	88.5	91.6	97.6	96.3	98.9	117.3	114.7
Bra035190	49.3762	17.5896	9	13	4	1	614	67.018	9.42	94.4	95.5	91.9	127	84.9	96.9	101.6	107.8
Bra035169	115.993	40.1478	14	39	3	1	406	43.444	7.02	105.5	112.7	98.1	95.7	93.2	103.5	102.2	89.2
Bra035168	54.7759	27.4945	10	18	3	1	451	48.032	6.8	103.7	103.1	95.3	100.2	98	104.1	96.7	98.9
Bra035140	18.1385	14.4357	5	5	5	1	381	43.086	6.8	103.6	100.2	103	102.7	94.5	96.9	100.4	98.7
Bra035136	118.22	16.7959	12	51	1	1	774	87.682	5.36	114	113.7	100	92.7	96.6	97.8	89.2	95.9
Bra035128	9.27187	13.5036	3	3	2	1	274	31.038	9.03	103.6	106.8	91.2	88.5	97	107.5	103.3	102.2
Bra035119	210.054	60.1887	26	71	26	1	530	56.635	7.59	100.2	93.6	107.4	104.7	99.5	93.4	101.7	99.6
Bra035110	19.879	5.59335	6	6	6	1	1323	146.718	7.25	101.2	101.4	100.7	104.3	93.6	95.6	103.2	100
Bra035109	150.927	48.0769	16	50	1	1	416	45.525	4.72	100	98.9	99.3	95.1	100.6	104.1	101.2	100.7
Bra035105	76.312	12.3288	21	24	10	1	2044	230.098	5.01	98.4	98.3	103.9	107.8	97.6	97.6	100	96.4
Bra035095	7.1523	2.03593	1	1	1	1	835	95.253	8.75	124.4	127.4	115.6	86.6	81.4	82.4	88.4	93.8
Bra035074	641.12	67.0947	38	286	3	1	623	68.678	5.25	102.9	91.2	96.1	102.7	98.8	97.8	107.6	102.9
Bra035072										0	0	0	0	0	0	0	0
Bra035070	110.095	40.1361	16	43	7	1	441	49.311	7.43	96.5	89.2	107.6	103.3	106.3	98	99.4	99.6
Bra035067	52.1904	27.3128	11	21	11	1	454	50.338	8.16	94.1	91.9	106.4	111.1	99.7	102.9	92.7	101.1
Bra035058	9.44304	10.4651	3	5	3	1	344	38.533	8.03	104.2	100.6	102.8	99.8	89.4	99.2	105.5	98.5
Bra035053										0	0	0	0	0	0	0	0
Bra035048	200.177	46.4179	26	79	4	1	670	75.286	7.28	93.8	88.6	95.8	94.4	106.7	102.5	109.4	108.7
Bra035027	166.775	65.7692	15	98	5	1	260	29.237	4.74	98.5	95.4	85.5	83.9	106.3	110.8	110.8	108.6
Bra035025	17.8286	5.73858	4	4	4	1	941	108.239	5.06	105.5	100.1	97.1	100.8	92.7	101.9	102.2	99.6
Bra035024	91.4755	22.1024	15	33	4	1	742	82.403	8.41	90	91.6	98.2	103.7	99	102.9	108.8	105.9
Bra035009	56.4747	9.65365	13	19	6	1	1357	147.966	8.15	101.1	98.7	96.8	105.2	100.5	101.9	98.6	97.3
Bra035008	83.9999	28.7744	14	24	6	1	563	62.209	6.43	99.8	92	97.3	104.4	98.7	103.5	103.4	100.9
Bra034975	28.4222	7.47588	9	10	4	1	1244	135.791	6.06	102.5	101	106.4	106.8	86.3	96.4	102.2	98.4
Bra034943	75.3532	21.4022	11	34	7	1	542	60.35	9.57	98.1	92.2	103.8	101.9	104.8	90.8	110.7	97.7
Bra034941	100.709	36.6733	19	44	19	1	499	56.884	8.53	99.3	103.7	94.1	104.3	93.7	95.1	100.9	108.9
Bra034929	47.7781	14.1998	9	12	9	1	831	92.192	5.27	109.5	104.3	101.2	104.7	95.6	97.1	94.4	93.3
Bra034917										0	0	0	0	0	0	0	0
Bra034897	16.997	10.5128	4	7	4	1	390	41.704	9.76	94.2	91.9	97.2	111.3	95.6	100.2	104.2	105.5
Bra034880	1.54046	1.67464	1	1	1	1	418	47.748	7.06	93	95.4	94.8	99.8	102.8	104.5	108	101.7
Bra034866	3.71019	4.21456	1	1	1	1	261	29.063	6.42	100.4	94.9	100.2	111.4	118.2	84.7	112.4	77.7
Bra034864	563.234	43.6156	54	193	1	1	1488	168.083	5.34	95.3	90.9	90.1	102.9	101.8	108.2	107	103.7
Bra034857	2.02241	3.8961	1	1	1	1	231	26.424	8.63	108.6	100.3	89.2	88.4	109.5	97.7	117.7	88.6
Bra034841	32.3562	13.4375	6	8	2	1	640	72.674	8.27	96.1	98.5	104.4	103.7	97.9	97.6	100.4	101.4
Bra034824	114.254	58.2375	11	35	2	1	261	28.494	5.99	112.2	122.5	97.1	88.1	100.2	96.4	87.2	96.3
Bra034817										0	0	0	0	0	0	0	0
Bra034814	9.58949	33.557	3	3	3	1	149	16.409	5.59	105	98.4	95.5	100.2	99.8	90.8	104.8	105.5
Bra034813	49.6056	56.6667	6	24	6	1	150	16.579	5.33	96.2	99.3	95	92.9	90.7	109.5	100.9	115.5
Bra034812	13.3969	24.5	5	6	2	1	200	22.912	5.44	106.5	102.2	102.5	97.9	94.8	98.9	102.1	95.1
Bra034810										0	0	0	0	0	0	0	0
Bra034807	183.899	49.3409	21	54	4	1	531	56.98	6.6	100.6	99.6	99.2	99.2	105.3	98.2	99.4	98.6
Bra034800	10.1049	18.5	3	3	3	1	200	21.799	6.04	130.9	98.4	100.9	92.1	92.6	93.2	99.8	92.1
Bra034783	82.6155	36.1823	11	38	5	1	351	39.077	5.9	111.3	108.8	96.2	98.8	99.7	100.6	93.9	90.6
Bra034763	70.2495	55.0336	13	26	13	1	298	31.565	7.75	99.9	101.5	99.9	98.9	100.7	99.2	100.1	99.8
Bra034757	88.2049	41.6667	6	33	1	1	204	22.035	4.49	107.3	107	91.5	104.5	94.6	90.8	100	104.3
Bra034755	21.1131	23.7668	4	7	1	1	223	25.26	6.6	100.6	99.4	90.7	84.1	92.2	102.9	112.1	118
Bra034754	2.45742	4.33437	1	1	1	1	323	34.873	7.03	101.8	96.5	105.9	98.7	103	95.6	103.1	95.4
Bra034717										0	0	0	0	0	0	0	0
Bra034705	9.66769	8.14249	3	5	3	1	393	42.845	8.48	96.5	102.6	104.4	106.4	90	96.7	102.9	100.5
Bra034693	58.4212	12.1422	11	16	4	1	1153	125.525	5.77	103.1	98.7	101.1	104	93.1	101.6	101.4	96.9
Bra034692	147.394	26.391	29	45	22	1	1330	144.387	6.16	100.2	99.8	100.1	102.2	100.6	98.9	99.9	98.5
Bra034677	96.2064	27.9891	9	27	5	1	368	41.233	5.71	92.7	97	92.1	99	93.1	105.2	104.3	116.6
Bra034663	23.7688	22.0126	7	9	7	1	318	36.615	5.59	111.2	111.6	88.1	86.1	96.2	102.4	94.6	109.8
Bra034645	10.8569	20.6452	3	5	3	1	155	17.94	8.91	115.9	104.1	99.2	95.9	95.5	92.6	99.4	97.4
Bra034643	83.3898	55.5556	14	43	5	1	261	29.832	9.79	103.9	100.5	102.6	101.8	98.3	95.6	99.2	98.1
Bra034629	89.8732	45.5882	17	32	3	1	476	50.722	7.11	101.7	97.8	90.2	101	101.3	106	100.3	101.7
Bra034627	265.32	49.1131	37	99	3	1	902	100.263	5.29	93.5	92	91.9	101.3	103	104.6	107.9	105.7
Bra034620	41.6274	22.2028	11	17	11	1	572	64.386	7.9	100.7	99.9	100.5	99.1	93.1	99.8	104.5	102.4
Bra034616	290.82	46.2562	21	111	5	1	601	63.105	6.32	102.4	101.3	98.5	111.4	103.6	92.3	93.7	96.9
Bra034614	8.92929	32.9545	2	3	2	1	88	10.583	9.13	104.7	116.9	102.6	95.9	93.9	99.1	96.6	90.3
Bra034609	15.6258	10.5495	4	4	3	1	455	51.117	5.31	100.7	98.3	100.3	114.5	94.4	98.8	97.7	95.3
Bra034599										0	0	0	0	0	0	0	0
Bra034573	11.8594	5.28	2	6	1	1	625	69.846	6.84	94.5	95.5	92.6	104.5	97.5	108.9	104.5	102.1
Bra034566	2.89654	6.13208	1	1	1	1	212	20.879	7.37	96.2	97.1	103.8	101.4	95.1	107.6	101.9	96.9
Bra034560	12.6769	6.92913	3	3	3	1	635	71.095	5.39	102.3	100.7	105.8	107.7	91.6	101.4	98.8	91.7
Bra034554	35.7213	38.8646	8	14	2	1	229	26.168	5.1	107.7	102.7	99.5	97.1	98.6	99.5	98.4	96.5
Bra034553	72.8009	27.9762	11	18	10	1	504	55.898	8.43	92.5	88.5	102.9	102.7	99.6	93.4	107.7	112.7
Bra034523	36.5459	14.7472	6	8	6	1	712	79.522	6.15	105.7	106.3	102.4	102.8	93.9	100	97.4	91.4
Bra034504										0	0	0	0	0	0	0	0
Bra034478	11.3629	7.26916	2	2	1	1	509	55.14	7.31	109.2	104.8	103.9	105.5	87	98.3	94.4	97
Bra034466	33.4763	15.8664	6	8	3	1	479	53.533	7.15	95.3	118	96.9	102.3	82.9	79.1	112.8	112.6
Bra034459	18.3258	9.45946	3	4	3	1	370	41.409	8.87	85.9	92.9	102.6	113.8	91	98.4	100.3	115.2
Bra034432	15.8961	15.6584	4	5	3	1	281	30.755	7.27	100.4	97.2	97.4	104.3	97.7	105.6	100.4	96.9
Bra034413	49.241	20.4044	9	19	6	1	544	62.205	6.9	105.5	97.1	93.7	95.2	95.7	108.9	101.2	102.6
Bra034408	17.0594	14.023	5	5	5	1	435	49.047	5.55	100	93.8	97.5	104.8	99.3	98.8	106.7	99
Bra034402	190.26	59.0769	19	92	7	1	325	37.046	5.31	141.1	98.7	91.3	83.9	87.5	92.4	103.7	101.5
Bra034394	90.8941	45.8937	6	33	3	1	207	21.355	7.06	90.6	88.6	117.2	96.8	105.8	97.3	104.3	99.3
Bra034388	5.12418	5.04032	2	2	1	1	496	55.788	5.33	98.1	94.1	103.7	101.5	100.9	103.6	103.4	94.7
Bra034387										0	0	0	0	0	0	0	0
Bra034383	281.422	50.9402	25	116	5	1	585	61.767	5.2	109.3	115.5	96.4	97.1	102.9	94.7	91.1	93
Bra034364	27.9576	43.75	5	19	2	1	112	11.884	9.55	97.1	104.8	113.9	91.9	91.6	92.2	101.4	107
Bra034363	55.1127	61.9469	4	13	4	1	113	11.446	4.59	117.9	111.5	112.5	76.5	91.5	84.1	102.5	103.6
Bra034356	55.1877	16.6927	10	26	5	1	641	73.637	9.77	114.3	106.7	91.2	75.6	91.4	92.3	112.8	115.7
Bra034328	34.3809	8.4473	9	10	2	1	1243	143.274	6.93	105	100	101.9	101.1	91.8	97.9	103.8	98.5
Bra034322	14.1286	7.08092	4	4	1	1	692	77.525	7.28	113.8	98.7	107.5	101.6	88.7	98	98.2	93.6
Bra034317	81.4965	46.3687	10	45	1	1	179	20.5	4.83	108.4	121.3	102.7	81.5	98.9	97.3	91.4	98.5
Bra034316	87.1859	50.6024	12	48	12	1	249	27.346	6.55	96.8	97	103.5	101.2	106.1	96.5	100.3	98.6
Bra034314	12.8714	2.53521	4	7	1	1	1420	161.545	8.22	101.3	91.3	103.5	90.6	100.6	112.2	122.9	77.5
Bra034311	56.3098	19.6347	12	22	3	1	657	70.938	7.72	95.3	90	92.8	87.6	97.5	111.2	116.4	109.4
Bra034309	37.5047	26.3323	6	10	6	1	319	36.145	5.67	109	97.6	98.6	93.4	96.3	105.3	103	96.9
Bra034308	34.617	17.7743	9	9	1	1	647	72.314	5.41	99.8	101.6	94.4	99.2	92.8	109.7	108.9	93.6
Bra034307	89.5241	26.0128	10	23	4	1	469	54.171	6.73	99.7	96.9	102.9	96.8	96.3	102	105.8	99.5
Bra034298	76.7849	29.3333	13	22	3	1	525	58.959	9.1	97.1	87.9	97.5	101.9	101.1	100.4	112.8	101.3
Bra034297	15.242	21.9298	4	5	4	1	228	24.609	8.82	99.2	103.3	107.8	107.5	93.1	97.4	96.9	94.8
Bra034293	78.3704	25.7343	14	22	12	1	715	76.882	8.73	103.1	94.7	98	109.7	88.2	97	107.4	101.9
Bra034288	72.0087	24.8408	13	20	6	1	628	64.706	5.49	98.4	98.4	106.8	105.7	101.5	97.2	98.4	93.6
Bra034283	4.24928	6.12245	2	2	2	1	343	38.411	6.64	106.5	94.3	91.5	99.3	103	102.9	103.7	98.7
Bra034274	13.2125	13.8554	4	4	4	1	332	37.031	7.8	106.1	97.5	94.4	103.4	93.2	99	104.8	101.6
Bra034271	11.2802	8.43373	2	7	2	1	249	26.075	5.64	97.4	100.9	97	103.4	99.7	107.4	98.9	95.4
Bra034270	46.0802	14.4008	10	12	1	1	993	109.932	8.15	108	95.8	99.2	100	94.8	98.1	105.4	98.7
Bra034252	61.2587	27.8891	16	23	11	1	649	71.114	5.47	99.3	96.3	95.2	99.1	101.5	107.1	100.4	101.1
Bra034245	12.8929	7.68095	4	5	2	1	677	74.183	5.39	124.3	109.9	104.8	83.4	89.2	100.1	93.7	94.6
Bra034242										0	0	0	0	0	0	0	0
Bra034218										0	0	0	0	0	0	0	0
Bra034214	74.7435	44.0217	6	26	4	1	184	19.956	8.46	105.6	111	103.8	96.9	95.4	99.8	90	97.5
Bra034208	3.08081	1.37931	2	2	2	1	1015	114.022	7.75	99.3	117.5	95	96.3	94.3	98.5	100	99.1
Bra034192	15.0367	4.93992	3	4	3	1	749	84.062	5.66	107.2	97.3	98.2	97.7	92.4	102.2	110.1	94.8
Bra034185										0	0	0	0	0	0	0	0
Bra034178	3.686	5.29412	2	2	2	1	510	57.252	6.86	103.8	97.3	101.8	102.6	89.3	103.4	105.9	95.9
Bra034172	107.429	19.1104	17	29	17	1	1214	134.647	5.54	99.7	98.7	99.1	106.6	96.8	101.5	102.5	95.2
Bra034170	63.4758	35.9375	7	19	4	1	256	28.661	5.12	101.3	95	104.8	93.3	104.2	102.2	100.9	98.4
Bra034154	45.841	25.5411	5	17	3	1	231	25.48	9.07	99.4	103.2	93.5	86.1	101.6	94.4	105.8	115.9
Bra034141	83.5015	24.184	13	29	5	1	674	74.436	5.55	104.1	97.6	101.7	101.6	101.9	101.4	98.7	92.9
Bra034128	137.879	34.7962	21	65	2	1	638	71.416	8.24	101.3	103.4	98.7	100.4	94.6	100.6	101.2	99.7
Bra034125	6.11829	6.33947	3	3	3	1	489	54.357	7.83	94.1	98.1	91.4	102.1	98.7	108.9	106.8	99.9
Bra034110	114.518	12.9514	16	29	5	1	1606	178.341	5.68	99	95	100.7	113	95	99.2	99.9	98.2
Bra034103	17.0108	9.71787	3	7	3	1	319	33.706	6.92	104.8	97.4	100.5	102.5	100.8	94.5	101.9	97.5
Bra034100	70.1336	50.3311	8	42	5	1	151	17.59	5.74	100.7	87.9	121.7	94.4	90	89.8	111.9	103.6
Bra034099	57.1366	35.0993	7	45	6	1	151	17.542	6.44	92.9	98.1	121.1	89.1	107.9	89.3	93.2	108.4
Bra034087	265.837	69.4767	19	103	2	1	344	37.654	5.45	90.8	93.4	103.8	103.6	109.3	100.2	100.5	98.4
Bra034077	95.0619	29.4574	8	36	8	1	258	28.823	10.01	98.6	100.9	109.8	107.8	94.7	93.4	98.9	95.9
Bra034075	214.185	46.5296	16	88	2	1	389	42.606	10.18	93.4	94.4	107.3	111.8	110.6	91.3	96	95.2
Bra034073	2.78094	1.75029	1	1	1	1	857	95.148	4.56	107.7	96.4	92.3	98	94.3	110.7	105.9	94.6
Bra034060	313.649	44.8473	18	160	10	1	524	59.995	6.83	103.8	118.6	78	92.3	100.5	115.7	86.7	104.3
Bra034033	4.04426	5.81395	1	2	1	1	258	27.984	9.7	88.4	97.7	89.7	87.8	111.8	122.4	105.7	96.6
Bra034020										0	0	0	0	0	0	0	0
Bra034007	5.40894	1.67984	2	2	1	1	1012	112.957	5.62	103.8	106.2	102	99.7	91.3	100.4	103.5	93.1
Bra033987	11.7417	12.0773	5	5	5	1	621	69.107	5.06	100.7	97.2	106.1	105.5	99.1	95.6	99.8	96.1
Bra033983	67.5271	40.4389	12	24	5	1	319	35.496	9.6	95.3	94.4	97	97.9	98	101.6	109.3	106.4
Bra033975	96.1663	25.6818	9	30	9	1	440	48.316	7.84	99.5	101.8	105.7	106.1	101.8	100.9	91.6	92.6
Bra033901	130.329	39.4336	15	49	2	1	459	50.627	7.2	97.7	114.2	89.6	105.4	84.3	93.7	103.9	111.3
Bra033895										0	0	0	0	0	0	0	0
Bra033881										0	0	0	0	0	0	0	0
Bra033879										0	0	0	0	0	0	0	0
Bra033875	26.8461	44.5652	3	6	2	1	92	10.205	5.94	105.5	109.2	112.9	86.6	101.9	86	99.6	98.2
Bra033872										0	0	0	0	0	0	0	0
Bra033871	13.2341	15.6584	4	4	4	1	281	31.537	5.86	109.6	107	105.6	96.5	88.3	91.2	98.9	102.9
Bra033861	266.509	53.9241	17	105	2	1	395	44.173	5.9	119.4	111.7	100	91.9	94.3	103.9	83.4	95.4
Bra033856	3.98315	5.99369	2	2	2	1	317	35.424	6.76	108	95.2	89.4	91.7	108	115.7	104.8	87.3
Bra033846	41.3915	29.3182	9	12	7	1	440	48.783	6.71	99.2	94.6	101.2	104.7	95.8	103.3	101.5	99.8
Bra033837	15.3758	14.0351	4	8	4	1	285	31.615	8.62	93.5	98.2	88.5	79.7	94.3	119.6	111.9	114.4
Bra033833	26.2539	20.4301	5	6	5	1	372	40.377	7.9	104.9	101.6	102.2	97.2	102.3	95.5	99.3	97.1
Bra033822	3.7267	2.5	1	4	1	1	360	39.575	7.49	93.7	92.2	96.9	97.9	88.5	95.9	110.1	124.7
Bra033802	136.779	43.6399	17	47	17	1	511	54.084	8.02	98.8	95.8	92.7	98.8	110.8	110.8	97.1	95.2
Bra033787	12.6684	40	4	5	3	1	135	14.382	8.18	96.7	106.1	116.2	113	95.3	93.1	89.2	90.4
Bra033756	24.3721	6.66667	5	9	5	1	825	92.152	5.67	100.6	100	96.3	102.8	104.2	99.5	101.3	95.3
Bra033753	387.688	57.5949	20	141	11	1	474	51.388	6.14	95.8	105.5	92	107.1	101.3	107.4	92	98.9
Bra033747	2.51046	3.53357	1	1	1	1	283	30.456	5.2	114.2	94.1	111.8	104.2	84.7	100.4	104.7	86
Bra033737	405.526	56.1798	19	267	2	1	445	49.776	4.86	86.9	90.3	105.6	97.6	101.1	111.1	102	105.4
Bra033729	11.3766	9.09091	2	3	2	1	264	30.244	6.3	99.7	95.4	99.8	108.1	97.5	95.6	103.9	100
Bra033718	52.3527	32.0166	14	17	8	1	481	53.807	6.18	96.8	99.4	91.2	106.3	97.6	110.7	97.4	100.6
Bra033704	40.401	7.35826	12	16	1	1	1658	185.971	6.55	92.3	93.9	92.6	94.9	93	116	113.1	104.2
Bra033687	78.8018	29.1925	12	30	12	1	483	52.505	5.66	99.2	98	104.2	104.7	97.9	98.1	99.1	98.6
Bra033672										0	0	0	0	0	0	0	0
Bra033660	13.5373	6.91244	3	3	3	1	651	72.069	7.12	103.9	91.6	106.2	95	83.1	111.9	111.2	97.1
Bra033657	189.253	29.1304	11	64	7	1	460	50.531	5.96	88.1	94.3	107.2	109.1	95.3	98.9	102.3	104.7
Bra033644	6.56342	13.4831	2	3	1	1	178	19.736	4.86	99.5	93.1	102.2	103.7	107.3	98.4	101.1	94.6
Bra033642	5.89143	4.54545	1	1	1	1	352	38.335	6.79	109.9	101.5	101.8	93.4	97.2	94.6	100.2	101.4
Bra033639										0	0	0	0	0	0	0	0
Bra033637	10.3736	3.7037	2	2	2	1	783	85.825	4.97	101.9	96.3	93.5	103.5	94.3	102.3	106.5	101.7
Bra033636	5.29155	5.82011	2	2	2	1	378	43.229	5.4	96.7	95.3	105.2	111.5	99.9	93.6	95.7	102.1
Bra033622	7.46316	6.07843	3	4	3	1	510	57.985	7.88	115.5	97.1	103.3	99.9	90.3	90.6	100.4	103
Bra033604	51.3041	24.6654	10	15	5	1	523	58.037	7.53	112.9	94.2	110.1	96.3	102.6	85	105.5	93.4
Bra033575	6.44281	1.50678	2	2	2	1	1991	221.991	5.82	94.7	98.9	106.2	94.3	91.9	114.8	113.6	85.5
Bra033574										0	0	0	0	0	0	0	0
Bra033565										0	0	0	0	0	0	0	0
Bra033563	35.8188	23.8636	6	8	4	1	264	28.545	8.13	82.6	80.1	115.8	120.2	87.3	93.6	108.3	112.2
Bra033559										0	0	0	0	0	0	0	0
Bra033555										0	0	0	0	0	0	0	0
Bra033545	25.4475	12.2283	4	10	2	1	368	40.766	6.87	88.3	90.4	135	131.1	84.8	75.5	98.7	96.2
Bra033544										0	0	0	0	0	0	0	0
Bra033541	24.6706	21.7877	4	8	2	1	179	18.763	8.41	93.9	90.5	108.4	98.2	94.4	93.7	112.2	108.8
Bra033540	167.405	43.6945	19	53	6	1	563	59.859	7.99	97.9	100.4	96.1	94.3	105.3	108.4	97.6	100.1
Bra033534	191.153	53.3962	20	56	9	1	530	58.33	5.11	102.2	101.8	91.6	91.9	100.2	103	104.1	105.2
Bra033531	103.186	25.0844	17	30	16	1	889	97.296	6.68	99.2	95.8	103.3	100.3	93.5	106.6	107.3	94
Bra033515										0	0	0	0	0	0	0	0
Bra033513	1.52915	0.878156	1	1	1	1	911	99.932	8.05	105.1	95.6	100.3	123.5	96.7	90.3	97.9	90.6
Bra033510	4.94577	9.09091	1	2	1	1	187	20.78	7.93	107.5	103.2	105.9	97.6	97.5	92.7	97.3	98.4
Bra033493	24.2884	22.6866	6	11	6	1	335	36.85	5.08	101.2	103.3	93	92.3	95.4	118.6	98	98.2
Bra033489	11.9187	3.16518	3	4	2	1	1011	116.224	8.62	109.3	98.9	103.5	94.7	91.2	105.7	100.1	96.6
Bra033478	4.73565	8.60215	1	1	1	1	186	20.937	7.71	107.9	107.4	101.5	95.3	96.9	101.6	94.3	95.1
Bra033472	9.40197	5.57769	1	2	1	1	251	28.36	5.87	110.8	97.3	100.8	88.9	100.7	100.9	108.4	92.1
Bra033452										0	0	0	0	0	0	0	0
Bra033449	15.9723	9.05797	5	8	3	1	552	60.915	5.48	113.5	97.4	100.3	100.9	94.9	96.2	102.3	94.5
Bra033446	45.9557	19.6568	11	17	11	1	641	68.835	5.74	111.9	94.6	95	107.7	95.1	97.7	100.5	97.6
Bra033442	64.698	72.0238	12	27	1	1	168	19.594	5.08	123.2	106.1	101.1	92.5	84.5	79.8	109.1	103.6
Bra033438	43.3312	16.8285	4	10	1	1	309	33.643	4.97	105.9	100	109	97.7	89.9	105.1	99.6	92.9
Bra033437	8.74202	9.52381	3	3	3	1	357	39.69	6.65	110.5	96.5	95.5	104.5	95.4	96.9	105.5	95.1
Bra033424	57.7028	27.4841	10	18	10	1	473	51.079	8.22	91.5	90.7	102.1	113.9	105	99.5	100.8	96.4
Bra033422	51.3591	50.6849	6	23	2	1	146	16.566	7.02	96.9	97.4	108.9	101.5	99.4	97.2	100.7	98
Bra033415	69.0694	32.5	13	32	1	1	400	43.688	9.19	105.5	101.2	102.5	97.4	98.4	109.7	99.6	85.6
Bra033412	15.5668	21.7143	4	8	1	1	175	18.893	9.77	113.8	102.3	99.2	102.2	92.7	97.9	100	91.7
Bra033402	83.4106	35.9897	11	27	1	1	389	44.194	6.87	97.4	96.7	96.2	103	108.2	94.9	100.5	103
Bra033381	2.22651	1.25392	1	1	1	1	957	106.647	5.66	192.1	60	61.3	99.5	53.7	63.7	177.2	92.5
Bra033379	2.56944	3.46021	1	1	1	1	289	31.619	4.92	99.9	109	100.9	103.9	95	100.9	99.1	91.4
Bra033377	4.05973	3.88693	1	1	1	1	283	32.565	8.75	104.9	105.5	89.1	95.8	105.1	103.4	96.1	100
Bra033368	11.0737	12.8617	3	3	3	1	311	33.216	6.54	102.5	111.5	112.3	98.4	88.6	101.2	103.4	82
Bra033367	5.56229	7.02341	2	2	2	1	299	33.619	6.43	117.5	95.8	101.2	87.5	99.8	91.5	104.3	102.4
Bra033356	37.0845	5.76794	6	11	2	1	1491	163.153	6.54	104.4	104.9	107.4	106.8	88.2	96.3	99.9	92.3
Bra033355	52.2116	26.5217	7	20	6	1	230	24.296	4.46	97.5	100.8	104.7	98.9	109.9	101.5	93.9	92.7
Bra033349										0	0	0	0	0	0	0	0
Bra033343	23.1223	18.1818	3	7	3	1	242	26.977	5.26	112.3	100.7	107.9	126.2	71.1	87	101	93.7
Bra033337	99.7683	34.1207	19	32	18	1	762	82.263	8.59	95.6	93.4	101.4	103.3	101.4	107.7	100.4	96.6
Bra033317	104.229	46.0821	17	30	17	1	536	57.247	8.92	95.6	91.6	91.9	102.4	105.7	107.7	102.3	102.8
Bra033311	33.2018	28.5235	6	9	1	1	298	33.07	9.06	106.7	89.6	101.2	106	93	108.3	103.6	91.6
Bra033292	8.45778	11.7925	2	3	1	1	212	24.482	6.32	106.9	109.4	108	99.3	87.2	93	104.4	91.7
Bra033286	137.9	41.0798	18	47	0	1	426	46.919	7.27	88.9	87.6	105.3	115.4	102.7	103	98.1	99
Bra033285										0	0	0	0	0	0	0	0
Bra033282	2.22768	1.86722	1	1	1	1	482	54.668	8.29	88.1	89.5	87.1	125.5	99.7	113.2	102.6	94.3
Bra033281	13.3533	12.6214	2	6	2	1	206	22.195	7.12	105.7	106.6	103.5	95.8	98.3	97.2	97.3	95.4
Bra033269	71.2498	11.2803	16	24	11	1	1773	195.221	6.28	101.9	102.5	99.2	108.5	92.7	97.3	100.4	97.4
Bra033258	8.35723	4.91284	2	2	2	1	631	69.646	6.65	103.4	89.7	96.2	95.6	96.3	102.9	125.4	90.5
Bra033240	19.6262	8.61486	5	7	5	1	592	65.394	8.44	103.3	97	99.2	103.8	96.3	101.6	104.5	94.2
Bra033232	78.3839	13.4168	10	19	3	1	1118	120.145	5.19	100.2	96.6	96.1	103.1	92.5	103	100.4	108.2
Bra033230	110.193	52.5424	14	35	13	1	295	31.848	5.4	105.3	102.3	97.1	93.9	109.4	104.2	93.9	93.9
Bra033226	30.8164	7.52972	3	4	3	1	757	80.66	8.21	106	99.3	106.4	100.8	96.3	100.3	102.5	88.4
Bra033222										0	0	0	0	0	0	0	0
Bra033215	10.174	8.98438	4	7	4	1	512	58.534	8.54	103.2	98.2	96.9	105.3	92.2	98.9	100.2	105
Bra033199	4.12643	2.73159	2	2	2	1	842	94.201	5.47	97.8	95.8	97.4	112.6	96	101.6	105.2	93.5
Bra033156	1.75771	4.57746	1	1	1	1	284	32.172	9.61	111.4	98.8	107.2	100.1	75.3	105.9	114.2	87.1
Bra033152	70.2407	40.107	5	20	5	1	187	21.215	8.38	92.3	86.4	112.7	106.6	105.2	88.9	104.4	103.5
Bra033146	27.3267	21.9839	6	8	5	1	373	41.343	7.85	96	90.6	101.3	125.8	80.9	87	106.6	111.7
Bra033141										0	0	0	0	0	0	0	0
Bra033098	143.195	31.8328	24	53	2	1	933	105.184	6.02	105.2	98.4	99.7	106.7	97.4	101.2	96.4	95
Bra033097	4.22318	5.35332	2	2	2	1	467	52.849	7.31	100.7	103.1	104.9	105.5	83.8	102.3	108.6	91.1
Bra033046	7.01561	3.13589	1	1	1	1	574	63.447	6.14	110.5	121.9	79.6	97.2	102	117.3	79.3	92.2
Bra033029	52.2501	31.0881	8	32	8	1	193	20.07	5.41	141.3	122.4	103.4	83	84.4	82.7	87.5	95.3
Bra033021	19.1927	22.8723	4	7	2	1	188	19.989	9.17	91.1	81.7	149.5	110	87.4	73.6	113.8	92.9
Bra033012	95.648	23.7049	13	42	7	1	637	70.931	6.43	98.9	98.5	97.8	102.7	101.6	102.5	100.8	97.3
Bra032984	14.6967	19.0217	3	8	3	1	184	20.908	9.57	116	114.3	94.9	87.9	85.6	89.3	102.1	109.9
Bra032951	9.67687	12.0275	3	3	3	1	291	30.355	6.79	96.2	92.4	98.9	104.7	94.6	107.1	103.1	103
Bra032942	15.2764	12.115	5	6	3	1	487	53.643	7.09	95.5	96.8	92.3	98.2	94.8	116.5	107	99
Bra032933	9.94085	13.9918	3	6	1	1	243	26.637	8.4	90.6	89.6	106	119.6	99.2	89	102.9	103.1
Bra032931	17.2561	9.43135	6	7	3	1	721	79.974	7.14	106.2	96.8	98.7	106.6	109.3	91.8	98.4	92.2
Bra032918	6.467	4.45434	2	4	2	1	449	49.543	5.43	115.8	101.5	101.8	94	90.4	101.2	101.5	93.8
Bra032917	22.2094	14.653	4	5	4	1	389	42.972	5.03	113.6	94	112.1	97.7	91.9	86.4	102.3	102
Bra032909	4.13322	1.71026	2	2	2	1	994	108.921	5.31	101.2	94.6	94.2	99.4	104.7	99.3	104.6	101.9
Bra032897	4.83803	2.2293	1	1	1	1	628	68.784	8.4	107.3	107.1	91.4	95	106.4	99.1	92	101.8
Bra032894	2.15839	10.1695	1	1	1	1	118	13.103	10.33	113.2	110.7	109.8	92.3	91.9	95.9	96.4	89.8
Bra032889	57.3814	15.3392	6	23	6	1	339	36.245	10.13	101.1	100	117.4	98.6	113.1	81.3	98.3	90.1
Bra032859	34.6663	30.7087	3	12	2	1	127	14.038	6.11	110.1	109.7	107.3	90.7	95.1	93.2	98.6	95.2
Bra032857	48.5094	34.3915	7	28	2	1	189	19.489	7.2	99.4	94.7	113	95.8	105	98.1	99.8	94.1
Bra032842	38.4263	23.4043	9	13	8	1	517	57.002	6.99	104.4	102.6	102.4	98.9	97.2	97.8	99.3	97.4
Bra032828	95.9317	48.2955	8	53	1	1	176	19.886	10.15	98.1	100.5	106.5	102.4	100.8	90.4	98	103.2
Bra032826	14.5783	17.4528	4	7	4	1	212	22.821	6.04	104.6	102.4	107.7	99	87.2	94.6	105.7	98.7
Bra032819	1.81333	6.66667	1	1	1	1	135	14.891	9.6	97	87.6	89.5	79.8	83.6	130.6	120.6	111.4
Bra032812	1.84924	2.92683	1	1	1	1	410	44.413	9.54	89.2	85.7	91.7	100.3	91	120.6	131.7	89.8
Bra032803	10.3109	8.48485	1	2	1	1	165	17.648	9.57	101.8	93.1	111.8	98.8	98.3	94.9	105.4	96
Bra032802	4.93592	0.799087	1	1	1	1	1752	195.619	4.64	117.2	100.3	90.3	97.8	90.2	113.8	100.8	89.6
Bra032797	140.959	44.6729	20	46	1	1	535	59.342	5.58	105.6	95.9	99.3	91.1	103.8	86.1	111.1	107.2
Bra032786										0	0	0	0	0	0	0	0
Bra032784	27.5827	12.5839	7	11	2	1	596	66.093	8.94	106.4	96.2	96.1	94.9	92.7	113.1	105.5	95.1
Bra032783	18.3379	12.3675	3	7	3	1	283	31.041	8.24	104.1	101.3	95.8	103	101.8	102.5	99.6	91.8
Bra032757	27.0967	9.87483	5	7	5	1	719	80.36	8.47	102.5	87.7	95.4	120.1	87.1	103.3	111.6	92.4
Bra032756	70.0221	28.5078	10	25	1	1	449	49.732	6.07	117.3	104.4	105.4	99.3	99	95	98.5	81.2
Bra032755	67.675	32.1063	12	24	1	1	489	54.14	5.52	102.6	95.6	102.7	111.9	95.7	100.4	98.2	93.1
Bra032750	402.982	66.8041	26	251	4	1	485	53.226	5.76	94.6	90.9	95.6	99.8	105.3	95.7	111.3	106.9
Bra032749	395.872	71.9745	25	178	11	1	471	51.651	7.24	92.3	95.6	104.7	105.5	100.6	98.9	99	103.4
Bra032743	11.9159	7.98122	3	4	3	1	426	47.802	5.16	104	95.3	92.7	90.2	105.6	105.6	100.9	105.7
Bra032735	131.244	41.1616	24	43	2	1	792	89.17	6.74	101.1	98.2	97.1	105.6	102	98.8	99.2	98.1
Bra032734	103.755	41.9162	17	35	12	1	501	57.28	8.05	121.4	149.1	85.3	103.3	83.3	94.6	78.3	84.7
Bra032733	3.18715	2.92793	1	1	1	1	444	49.798	7.01	105.4	104.3	91.5	93.1	85.5	110.2	106.4	103.7
Bra032727	22.4362	14.0212	4	7	4	1	378	43.076	4.88	111	100	93.3	104.6	87.8	109.2	100.9	93.2
Bra032721	35.2451	31.4607	2	6	2	1	89	9.119	9.94	112.3	115.9	111.3	78.4	72	105.2	103.8	101
Bra032713	60.3333	16.6082	12	13	12	1	855	95.58	5.29	106.8	102.8	96.7	100.9	97.9	105.4	95.4	94.2
Bra032708	151.582	40.3922	16	59	3	1	510	55.132	7.55	91.9	99.6	99.4	108.4	98.3	96.9	101.7	103.7
Bra032698	13.4622	6.93333	5	5	5	1	750	81.471	6.71	99.1	94.3	89.8	95.6	105.1	115.3	99.6	101.1
Bra032671	9.53802	6.79245	2	6	2	1	265	29.666	6.61	99.5	95.7	111.6	103.9	92.9	87.5	107.2	101.7
Bra032668	24.2984	21.8045	5	13	1	1	266	29.875	5.2	104.9	102.2	103.5	96	107.6	100.9	94.8	90
Bra032667	4.33301	3.97727	1	1	1	1	352	39.394	7.15	96.7	106.2	101.1	106.8	94.8	101.1	96.2	97.1
Bra032664										0	0	0	0	0	0	0	0
Bra032659	77.8423	14.3265	21	29	17	1	1752	194.627	5.72	104.8	97.7	96.1	100	96.6	102.4	104.4	97.9
Bra032651	102.503	16.2489	14	24	6	1	1157	124.344	5.45	101	99.1	94.8	107.2	89.9	103.4	104.9	99.8
Bra032650	5.15978	12.6829	3	4	2	1	205	22.912	7.17	89.4	97.9	93.4	104.9	96.1	106.4	104.2	107.7
Bra032648	2.48057	7.77778	1	1	1	1	180	19.902	8.69	93.3	98.9	97.5	118.1	97.3	91.6	110.6	92.7
Bra032626	13.6604	3.67578	3	4	3	1	1061	116.504	6.42	102.6	94.6	97.4	113.2	93.7	99.8	102.5	96.3
Bra032620										0	0	0	0	0	0	0	0
Bra032612	28.443	25.9259	6	10	1	1	297	32.968	8.95	97.5	97	104.1	111.9	93.5	96.5	103.7	95.8
Bra032586	33.0706	33.6634	5	16	2	1	202	23.048	11.05	96.6	90.1	103.5	114	101.3	92	103.5	98.9
Bra032557	46.1116	11.0531	9	10	9	1	1149	125.156	6.42	103.3	101.5	100.2	101.6	93.3	101.5	102.8	95.8
Bra032555	117.045	36.8056	13	37	12	1	432	45.912	9.16	94.6	91.6	109.1	108.2	102.7	94.2	100.4	99.2
Bra032550	83.9738	35.4922	11	27	1	1	386	43.875	6.71	101.7	102.9	101.6	103.5	101.1	101.3	94.4	93.4
Bra032474										0	0	0	0	0	0	0	0
Bra032467	26.6256	13.5198	5	7	2	1	429	46.859	4.68	98.5	96.4	97.5	99.1	104.5	105.3	101	97.6
Bra032460	3.78677	3.09278	2	2	2	1	582	64.715	6.37	99.1	92.9	97.6	115	89.7	94.9	109.8	101
Bra032436	16.7654	14.6789	3	3	3	1	327	35.52	7.27	114.1	102.8	102.4	98.9	92.3	96.8	100.1	92.6
Bra032430	5.20489	2.98013	1	1	1	1	604	66.817	8.59	101.9	108.3	93.7	105.1	88.9	95.3	96.6	110.1
Bra032404	15.918	5.39273	4	5	3	1	853	94.424	6.51	98.7	91.7	88	111.6	99.3	107.7	99.7	103.4
Bra032396	79.6855	35.1675	15	35	7	1	418	46.642	7.65	88.6	99.9	108.8	120.9	89.3	94.4	99.1	99
Bra032366	126.957	51.5873	10	65	2	1	252	27.714	4.58	99.7	104.9	103.9	97.8	109.1	94.1	93.3	97.2
Bra032355	3.6269	2.51889	1	1	1	1	397	43.937	5.8	106	86.7	104.2	113.9	100.2	106.2	83.8	98.9
Bra032344	355.789	45.2381	42	124	42	1	1176	128.737	5.59	96.8	100.4	98.1	107.5	97.9	98.8	99.9	100.6
Bra032341	181.687	40.0291	26	76	4	1	687	77.095	6.57	102.1	101.4	97.5	97.9	107	97.5	97.9	98.7
Bra032338	7.61393	13.0435	2	2	2	1	184	20.561	9.55	110.8	104	93.3	94.7	94.8	98.8	104.1	99.5
Bra032332										0	0	0	0	0	0	0	0
Bra032330	7.6556	9.70464	2	2	2	1	237	27.125	5.97	94.9	98.4	108.1	96.2	102.3	98.5	101.5	100.1
Bra032319	147.694	41.6999	28	52	5	1	753	85.42	5.29	87.5	87.8	97	106.9	104.8	102.6	106.4	107
Bra032310	19.6002	5.58789	3	3	2	1	859	93.562	5.78	95.7	104.8	103.7	109	95.5	94.9	96.8	99.5
Bra032303	23.7848	10.1053	5	10	1	1	475	52.057	9	101.8	81.1	91.3	107	92.4	107.3	105.7	113.4
Bra032291	78.6403	34.6062	13	29	1	1	419	46.655	6.57	102.7	110.1	107.2	97.3	94.9	92.2	103.8	91.9
Bra032286	8.57989	13.6364	2	2	1	1	220	25.257	9.57	105	85.6	81.2	95.1	98.1	115.9	102.7	116.4
Bra032284	15.4276	8.55856	5	5	5	1	666	74.325	6.38	101.9	97.6	98.9	105	98.7	98.6	101.9	97.5
Bra032281	51.7218	8.96414	12	13	12	1	2008	221.594	6.35	107.2	95.4	94.9	103.3	93.3	102.9	101.9	101.1
Bra032269	29.3827	18.6364	8	12	7	1	440	46.551	5.15	93.3	102	103.3	122.5	96.1	90.8	95.1	97
Bra032268	100.236	38.3562	16	42	2	1	438	47.38	8.1	92.2	95.4	107.8	115.8	92.8	95.3	99.9	100.8
Bra032258	64.6485	24.3781	12	26	6	1	603	64.541	10.51	99.5	105.6	103.3	100.8	98.5	98.2	96.4	97.7
Bra032254	55.01	14.0414	14	23	3	1	1111	122.809	9.38	97.4	94.7	97.5	107.1	94.2	102.8	105.6	100.6
Bra032210	5.05498	11.1111	2	2	2	1	189	21.214	8.63	83.2	118.7	178.8	90	76.1	82.7	87.9	82.7
Bra032205	11.1112	7.46888	3	3	3	1	482	53.023	7.47	103.9	96.5	96.4	101	89.1	106.2	105.3	101.7
Bra032196	43.3684	39.4366	7	20	5	1	213	23.559	5.81	100.8	93.5	93.9	104.6	96.4	98.1	106.7	106.1
Bra032189	4.01789	3.52113	2	2	1	1	426	48.65	6.79	102.8	105.5	106.6	98.8	107.4	95.3	95.7	87.8
Bra032172	89.4749	23.4472	12	24	11	1	644	70.086	7.4	91.9	99.4	107.2	106.9	97.7	97.8	99.4	99.8
Bra032150	27.8787	12.8852	5	11	3	1	357	41.365	8.65	94.8	98.7	112.4	122.4	86.4	90	100.1	95.1
Bra032136	12.1123	16.2455	4	5	2	1	277	30.704	4.73	110.8	99.3	99.5	95.4	94	103.5	98.8	98.8
Bra032135	19.9619	37.5	3	6	1	1	80	8.833	8.53	98.5	102.9	108.9	103.3	98.1	92.3	100.6	95.3
Bra032124	11.17	9.49153	2	4	1	1	295	32.885	9.14	106	102.5	100.5	100.4	87.9	97.3	104.9	100.6
Bra032109	3.90527	3.4413	2	4	2	1	494	56.053	8.16	99.7	94.1	103.6	104.9	99.7	98.1	101.5	98.4
Bra032104	12.6585	7.92079	3	4	3	1	404	44.855	7.12	99.5	94.9	95.3	103	98.6	100.3	107.1	101.3
Bra032096	18.0574	7.55556	3	6	1	1	450	51.827	9.72	112	91.1	97.4	98.5	97.6	98.7	93.5	111.3
Bra032094	17.6083	20.8333	3	4	3	1	216	23.993	5.27	104.4	112.3	110.6	100.3	99.5	94.1	93.2	85.5
Bra032088	17.143	19.0476	5	6	5	1	273	30.033	5.45	94.2	95.7	105	109.9	104.1	96.3	98.6	96.2
Bra032083										0	0	0	0	0	0	0	0
Bra032082										0	0	0	0	0	0	0	0
Bra032055	23.634	23	2	13	2	1	100	11.024	5.22	99.1	106.2	102.5	91.2	109.6	105.2	90.5	95.6
Bra032043	44.1127	29.3956	9	16	3	1	364	40.142	4.84	97.9	96.7	97.2	110.8	96.9	101.3	97.1	102.1
Bra032029										0	0	0	0	0	0	0	0
Bra032019	58.0476	39.5833	11	20	10	1	336	37.035	6.92	109.5	101.4	101.8	96.7	107.7	97	94.7	91.1
Bra032002	41.3578	33.9623	4	7	4	1	159	17.549	7.97	112.2	108.7	91	90	92.5	111.2	97.5	96.8
Bra031998	2.84588	0.75	1	1	1	1	1200	136.799	7.84	108.2	111.9	91.8	89.1	86.9	104.9	98.6	108.6
Bra031997	19.6641	19.3676	3	4	3	1	253	28.395	4.96	111.4	101.8	99.4	91.6	98.9	99.3	97	100.5
Bra031995										0	0	0	0	0	0	0	0
Bra031994	34.5609	10.2283	9	10	4	1	1095	119.535	6.18	102.9	100.4	101.8	107.1	89.6	100.7	103.3	94.2
Bra031989	7.7982	5.9867	2	2	2	1	451	49.98	6.55	119.2	103.1	105.4	104.8	80.6	89.4	96.2	101.2
Bra031987	79.9996	28.5988	11	26	11	1	521	58.57	5.43	97.3	89.5	92.3	104.1	95.3	111.2	106.4	103.8
Bra031978	56.7745	17.321	12	17	3	1	866	93.344	6	101.5	103.2	100.9	105.8	95.9	99.5	96.8	96.5
Bra031966	11.9621	8.09969	3	5	3	1	321	34.842	8.41	97.8	112	103.1	101.4	95.7	101.1	91.2	97.5
Bra031965	7.35507	9.85222	1	1	1	1	203	22.615	6.99	112.4	103.9	100.3	98.7	98	88.2	98.7	99.8
Bra031957	4.1069	4.86891	1	1	1	1	267	29.501	5.58	102.4	98.4	102.7	95.4	96.7	107.5	103.1	93.8
Bra031947										0	0	0	0	0	0	0	0
Bra031938	6.65808	10.0671	2	2	1	1	298	32.936	4.78	99.6	89.3	98.8	115.7	103.8	104.5	100.7	87.5
Bra031935	9.89607	11.1732	2	4	2	1	179	18.024	6.96	96.6	96.3	113	101.9	102.4	100.3	96.6	92.9
Bra031934										0	0	0	0	0	0	0	0
Bra031927	37.9158	25.9868	7	13	4	1	304	32.43	9.42	96	101	95.8	101.7	94	111.5	95.9	104.1
Bra031813	215.105	56.6265	18	107	1	1	332	35.074	5.66	90.6	104.2	87.7	97.6	139.6	109.8	80.6	89.8
Bra031811	19.7852	14.0845	6	10	2	1	355	40.12	6.93	91.2	101.1	90.8	99.5	100.4	95.6	109	112.4
Bra031804	5.03962	5.88235	1	2	1	1	204	22.004	6.42	136.1	120.7	115.8	88.4	83.2	85.4	83	87.4
Bra031802	26.6274	18.0851	6	10	6	1	376	41.755	7.69	101.4	100.4	104.4	101	89.1	105.6	102.9	95.2
Bra031790	189.155	41.9512	17	66	1	1	615	66.03	5.17	95.2	97.8	120.2	120.3	85.5	85.1	95.5	100.4
Bra031788	24.1439	12.3173	5	7	5	1	479	54.631	9.23	106.6	97.2	98.9	98.8	95.6	99.5	104.1	99.2
Bra031786	9.40433	5.22244	2	2	2	1	517	57.549	6.49	108.2	98.6	104.5	103.8	98.3	94.8	97.9	93.8
Bra031785	179.626	46.3235	17	60	1	1	408	44.383	8.51	98.2	96.6	108.5	101.6	94.2	100.6	98.6	101.6
Bra031777	53.2742	37.3626	6	8	6	1	273	29.53	8.79	136.9	101.2	95.9	90.2	91.2	93.1	95.4	96.1
Bra031774	15.9743	10.9137	3	5	1	1	394	43.181	6.07	102.8	100.5	94.9	105.3	95.9	102.4	102.9	95.4
Bra031771	41.27	19.6903	7	12	7	1	452	50.255	8.9	99.3	100.1	104.3	104.1	99.1	94.4	102.4	96.2
Bra031752										0	0	0	0	0	0	0	0
Bra031749	71.9201	11.3069	14	26	1	1	1362	152.745	6.1	96.1	113.8	99.4	109	80.3	95.2	107.1	99
Bra031722	23.3344	44.6043	5	8	1	1	139	15.333	8.13	109.7	94.4	102.3	100.9	96.1	98.8	103.7	94.2
Bra031707										0	0	0	0	0	0	0	0
Bra031706										0	0	0	0	0	0	0	0
Bra031705	179.669	35.4972	20	67	3	1	724	80.459	8.56	98.4	96.8	93.6	98.4	103.8	103.4	103.4	102.2
Bra031701										0	0	0	0	0	0	0	0
Bra031698										0	0	0	0	0	0	0	0
Bra031686	22.8274	11.2971	5	7	2	1	478	53.766	7.64	103.2	96.7	105.8	102	97.9	97.1	102.9	94.3
Bra031683	19.4362	19.6078	5	5	5	1	306	33.994	5.95	117.9	105.3	97.5	92.2	88.8	93.2	103	102
Bra031676	206.173	46.4891	17	84	7	1	413	46.436	5.48	99.6	101.4	96.7	93.3	108.1	97.6	99.8	103.5
Bra031675	292.893	41.8685	34	76	4	1	1156	130.828	6.23	99.6	97.4	97.2	104.8	101.1	100.3	100.9	98.7
Bra031666	4.88422	7.27848	2	2	2	1	316	34.74	6.01	99.4	95.2	106.2	109	104.2	91.9	99.6	94.6
Bra031654	7.32331	6.35246	3	3	1	1	488	53.908	6.64	85.7	95.5	86.8	115.8	108.7	104.6	98.2	104.8
Bra031652	13.4422	7.60095	3	5	3	1	421	44.737	5.33	103.1	101.9	104.2	95.3	96.1	106.7	106.4	86.5
Bra031642	34.9212	39.4737	6	22	6	1	152	15.17	6.1	103.4	93.9	117.6	95.7	94.2	94.6	104.2	96.4
Bra031637										0	0	0	0	0	0	0	0
Bra031630										0	0	0	0	0	0	0	0
Bra031627	36.9478	25.25	9	16	2	1	400	47.064	5.8	104.6	107.3	89.8	99.7	114.1	103.1	87.2	94.1
Bra031626										0	0	0	0	0	0	0	0
Bra031612	21.1015	6.34082	3	5	3	1	757	83.617	8.03	107.5	100.9	99.2	108.4	96.4	91.1	97.1	99.4
Bra031598	190.853	69.5652	13	97	3	1	253	27.973	6.28	98.5	103.9	102.9	98.2	106.5	99.7	94.6	95.7
Bra031593	114.957	19.434	18	31	2	1	1060	115.681	5.29	105.3	94.7	96.6	104.3	96.6	100.9	101.9	99.8
Bra031589	35.8071	48.9051	6	15	6	1	137	15.385	6.28	106.4	102.7	113.2	92.3	87.3	93.6	101.5	103.1
Bra031583	76.1535	15.4564	12	20	1	1	964	104.96	5.14	73.4	71.2	74.9	278.3	74.8	76.5	79.1	71.9
Bra031579	44.6443	7.86838	8	11	1	1	1398	156.576	5.49	95.3	98.8	94.8	116.9	87.8	97.4	107.8	101.1
Bra031571	57.3823	37.6426	9	19	2	1	263	29.146	4.77	98.2	102.1	100.8	104.9	109	93.7	96.8	94.4
Bra031570										0	0	0	0	0	0	0	0
Bra031559	14.3219	7.80591	3	3	3	1	474	52.723	5.1	100.4	101.7	94.7	105.4	96.4	105.2	96.7	99.7
Bra031555	93.0159	46.4912	13	43	5	1	228	25.844	5.07	102.1	109.8	92.1	83.2	98.4	99.6	106.3	108.5
Bra031553	29.3965	12.1658	8	12	8	1	748	82.734	5.54	101.5	99.8	105.5	99.3	95.7	101.7	98.7	97.7
Bra031551	4.27418	5.40541	2	3	2	1	259	29.07	6.95	97.9	99.8	114.2	90.1	91.9	101.1	99.6	105.4
Bra031539	6.70997	2.71647	1	1	1	1	589	64.58	7.31	100.6	94.9	98.1	106.5	95.3	108.9	99.7	95.9
Bra031535	24.3705	2.63947	5	14	1	1	1667	187.285	7.05	110.4	109.3	106.1	98.1	83.4	99.2	101.7	92
Bra031533	25.547	11.9565	5	10	4	1	368	41.746	6.04	103.8	97.7	98.8	96.1	93.4	112.1	100.9	97.3
Bra031532										0	0	0	0	0	0	0	0
Bra031523										0	0	0	0	0	0	0	0
Bra031522	1.26648	1.64609	1	1	1	1	486	52.846	5.71	122.6	104.2	83.1	98.1	94.3	107.6	81.1	109
Bra031520	15.6138	3.97276	3	4	3	1	881	99.64	6.23	103.4	98	110.1	96.4	95.7	102.8	101.9	91.7
Bra031513	102.845	40.8304	15	24	15	1	578	65.22	4.94	99.9	101.8	95	105.3	97.1	102.2	99.5	99.1
Bra031485	135.232	59.1667	16	54	14	1	360	39.636	6.04	103.5	94.5	110.8	99.5	89.1	94.1	102.4	106.1
Bra031481										0	0	0	0	0	0	0	0
Bra031478	40.1947	10.9244	8	13	6	1	952	104.922	5.76	110.7	98.7	100.1	107.6	90.5	93.9	102.5	96
Bra031477	36.6784	20.3704	7	9	6	1	594	66.449	8.78	106.7	101.3	102	103.1	97	100.4	94.4	95.1
Bra031475	66.8306	29.2614	10	22	3	1	352	40.194	6.4	101.5	102.7	90.3	97.6	108.4	104.8	97.2	97.6
Bra031460	25.4264	9.2219	5	7	5	1	694	77.399	6.21	103.6	101.3	98.2	100.3	104.9	95.7	97.3	98.8
Bra031456	25.9531	10.1828	6	7	6	1	766	85.029	6.54	97.4	101.4	95.9	94.5	92.9	107.7	106.2	104
Bra031442										0	0	0	0	0	0	0	0
Bra031427	113.992	26.0073	5	39	1	1	273	29.24	8.25	103.9	110.3	79.7	74.6	107.8	110.3	103.4	110
Bra031387	26.8056	17.5983	7	8	6	1	483	54.208	5.35	105.7	99.9	98.7	106.6	95.4	96.2	98.7	98.9
Bra031372	23.5168	19.8953	5	5	4	1	382	43.516	6.67	97.1	91.1	95.8	105.2	103.3	100.7	101.9	104.6
Bra031362	18.3403	2.66525	4	4	4	1	1876	214.418	5.06	99	98.4	96.8	100.3	93.7	104.4	106	101.4
Bra031348	1.61208	3.47826	1	1	1	1	230	25.116	10.1	102.5	98.3	109.4	110.3	95.5	87.4	102.3	94.3
Bra031337	6.83983	6.87023	1	1	1	1	393	43.869	5.6	112	97	115.9	88.3	89.9	98.7	106.8	91.6
Bra031332	120.169	41.8	15	45	3	1	500	54.939	7.97	105.2	99.3	95.7	99.5	95.6	102.7	98.5	103.5
Bra031313										0	0	0	0	0	0	0	0
Bra031309	20.3484	10.7362	3	7	2	1	326	35.496	9.06	105.8	96.6	96.7	104.6	92.5	100.1	105.8	97.9
Bra031301	156.674	47.9646	21	38	7	1	565	63.15	7.17	82	78.4	169.7	140.8	69.5	68.8	97.2	93.5
Bra031296	1.89517	1.38614	1	1	1	1	505	55.066	6.09	89.8	98.5	89.6	118.2	85.8	105.4	100.9	111.8
Bra031294										0	0	0	0	0	0	0	0
Bra031265	30.53	17.1735	8	10	6	1	559	61.165	5.99	102.7	107.2	91.7	101.3	87.3	112.9	96.7	100.3
Bra031261	29.0486	20	4	6	3	1	310	34.51	6.39	97.5	99.8	98.2	104.1	88.8	100.2	110.7	100.7
Bra031256	29.5233	11.2263	7	8	2	1	579	65.593	5.73	116.4	104.1	97.7	91.5	83.4	88.5	106.9	111.4
Bra031254										0	0	0	0	0	0	0	0
Bra031245	15.4921	13.2143	3	5	3	1	280	30.227	5.1	104.1	101.9	99.8	99.9	100.8	94.5	99.3	99.7
Bra031243	10.5449	6.72269	2	2	1	1	357	40.802	6.89	84.9	86.1	93.8	107	93.3	98	120	117
Bra031233	151.513	17.9153	29	46	1	1	2149	230.186	5.29	99.2	86.7	90.4	102.6	97.1	103.8	108.4	111.8
Bra031219	118.256	53.3058	14	49	2	1	242	27.772	8.78	142.1	133.2	71.7	61.4	64.1	68.2	113.4	145.8
Bra031214	58.3908	28.1314	14	22	14	1	487	55.839	7.39	103.4	100.9	98.9	94.4	101.2	100.1	102	99.2
Bra031210	127.397	64.2857	8	43	5	1	168	16.189	5.66	87	102.3	141.3	137.3	80.2	65.5	94.1	92.3
Bra031208	33.144	19.3717	5	11	5	1	382	41.498	6.46	97.9	96.9	88	104.3	98.6	108.2	102	104.1
Bra031205	30.5184	53.7234	8	10	1	1	188	20.672	5.82	107.3	109.9	100.6	97.4	96.8	92.7	89.7	105.6
Bra031197	26.3498	27.23	4	8	4	1	213	23.099	7.88	103.6	110.2	101.6	101.9	99.3	109.3	85.9	88.2
Bra031192	21.5969	9.28962	2	14	1	1	183	19.172	7.02	96.4	91.3	125.2	103.1	99	91.5	102.2	91.3
Bra031191	56.3988	19.0476	9	17	9	1	630	70.33	5.48	98.4	99.4	99.9	102	100.8	99.3	102.1	98.1
Bra031187	118.873	24.7259	17	45	5	1	821	92.83	5.81	104.9	98.9	95.2	100.4	94.6	107.6	102.9	95.5
Bra031181	139.534	39.75	11	97	5	1	400	42.914	5.86	120.7	114	101.6	94.5	94.7	95.6	90.8	88.1
Bra031177	98.4744	41.4239	12	31	12	1	309	34.921	6.3	116.5	110.1	104.1	89.9	100.1	90.7	94.7	93.9
Bra031166	45.9632	15.8915	3	17	1	1	258	27.981	5.44	103.3	88.2	102.7	97.4	101.8	101.9	104.3	100.5
Bra031159	16.1026	21.1055	2	6	1	1	199	18.777	5.91	103	107.4	104.7	90.3	107.9	102.6	89.3	94.9
Bra031157	203.964	60.2588	28	66	28	1	541	61.803	7.61	99.1	95	93.9	106.7	100.7	101.9	99.5	103.2
Bra031147	45.5005	26.0135	7	15	7	1	296	33.217	9.17	124	123.4	88.8	80.1	84.8	86.3	96.9	115.8
Bra031139	1.69465	9.89011	1	3	1	1	91	9.86	9.79	95.1	95.9	103.8	129.1	100	88.7	92	95.2
Bra031138	14.6054	8.86076	2	4	2	1	316	34.718	6	104.2	98	103.2	100.6	92.1	100.5	100.7	100.7
Bra031134	48.3345	35.3571	9	15	4	1	280	30.968	6.61	97.4	99.4	98.6	99	100.4	103.5	100.2	101.5
Bra031109	40.0119	10.8949	4	17	1	1	514	57.664	9.74	104.7	96.7	98.2	106.7	97	104.6	99.4	92.6
Bra031107										0	0	0	0	0	0	0	0
Bra031100	2.92191	5.22388	1	1	1	1	268	28.423	9.38	107.6	98.8	98.9	104.2	99.3	92	97.5	101.8
Bra031096	13.0744	21.25	2	11	2	1	80	8.896	12.19	105.7	123.5	107	127.5	79.3	91.7	80.2	85.3
Bra031094	23.2974	43.6975	4	19	2	1	119	13.723	9.94	103.7	99.8	112.4	99.7	105.2	92.3	90.7	96.3
Bra031083	65.2853	21.6359	7	30	2	1	379	43.946	4.49	104.4	100.3	107.7	82.4	91.7	106.4	104.3	102.8
Bra031064	32.3993	16.0279	6	6	6	1	574	62.95	6.71	99.6	96.2	96	100.8	94	109	102.3	102.2
Bra031057										0	0	0	0	0	0	0	0
Bra031046	23.1706	34.6154	5	6	5	1	208	23.718	6.92	94.1	109.3	88.5	109.8	82.9	112.1	97.6	105.7
Bra031040	13.1479	6.41026	4	5	4	1	702	79.145	5.52	97.9	95.6	104.3	111.9	91.5	97.7	102.7	98.3
Bra031034	94.7286	48.7179	12	58	1	1	234	26.086	10.14	93.2	97.9	102.5	112.4	103.4	90.8	100.1	99.6
Bra031031	65.1151	25.1994	13	21	2	1	627	68.072	6.6	107.6	93.8	96.3	103.3	102.9	99	98.8	98.4
Bra031021	21.3901	11.7851	6	8	4	1	577	66.035	5.4	93.3	92.9	102.2	102.2	101.3	96.5	104.2	107.4
Bra031017	34.1549	17.0455	8	9	1	1	528	59.762	7.33	97	90.8	93.9	104.2	96.4	105	110.4	102.2
Bra031007	83.047	52.5641	8	29	1	1	156	16.763	5.4	112.7	99.3	114.9	97.2	91.1	92.4	98.2	94.3
Bra030993	49.8409	7.54967	10	18	1	1	1510	171.628	8.25	81.3	83.4	97.1	136.8	89.2	101	111	100.2
Bra030964	34.3126	30.4183	6	8	6	1	263	28.576	8.13	99.8	98.8	102.1	101.6	92.9	97.1	104.7	103
Bra030953	53.2616	17.8388	8	21	3	1	583	63.664	5.71	109.2	103	94.8	94.8	91.1	98.9	105.7	102.5
Bra030951	266.746	56.8915	14	124	1	1	341	35.668	8.56	96.4	99.7	109	100.3	98.7	95.3	98.6	102
Bra030947	39.9146	20.5607	7	11	3	1	428	45.667	6.86	109.8	105.7	98.2	98.8	98.6	102.9	98.1	87.7
Bra030945	389.479	51.3485	48	147	2	1	964	110.021	5.92	107	99.7	96.1	88.4	102.3	94.6	108.4	103.5
Bra030931	19.23	14.0496	3	7	1	1	242	26.3	6.61	101.9	99.5	92.3	108.1	102.3	91.3	102	102.6
Bra030923										0	0	0	0	0	0	0	0
Bra030915	222.05	46.114	13	101	5	1	386	42.517	7.69	98.1	98.7	107.1	108	91.7	91.9	99.3	105.2
Bra030912	128.723	32.5843	10	33	9	1	445	49.039	8.53	111.1	98.9	106.8	96.1	101	84.2	101	100.8
Bra030911	46.9406	24.0506	7	19	7	1	395	43.545	6.13	95.7	100.5	114.4	104.5	93.6	94.4	96.3	100.4
Bra030906	108.823	50.7937	19	42	19	1	504	53.619	5.44	109.3	90.1	103.9	93.5	106.1	98.4	104.6	94.1
Bra030896										0	0	0	0	0	0	0	0
Bra030884	23.9041	19.4389	8	8	8	1	499	55.164	9.07	102.5	98.5	100.2	101	100.7	100.7	98.7	97.7
Bra030883	7.34312	16.1111	3	4	3	1	180	19.89	9.6	110.2	107.4	105.2	83.3	79.6	97.9	107.2	109.2
Bra030876	6.47708	6.34921	1	4	1	1	189	20.991	9.44	101.1	109.1	97.1	112.5	93.2	96	96	94.9
Bra030873	26.758	17.7665	4	16	2	1	197	21.255	6.65	89.5	100.7	107.9	99.1	105.8	101	90.7	105.3
Bra030858	483.428	58.4906	35	181	6	1	689	73.924	5.68	102.7	112.2	102.9	104	97.9	94.8	91.2	94.3
Bra030852	6.21407	1.566	3	3	3	1	1788	188.009	5.81	98.5	104.5	100.8	108.6	91.9	101.8	104	89.8
Bra030844	49.436	54.7297	7	26	3	1	148	16.384	6.79	95.4	100.3	109	95.5	111.8	97.8	94.6	95.6
Bra030839	8.66619	3.18302	2	4	1	1	754	83.434	6.39	103.4	96	95.2	103.6	98.8	105.2	101.2	96.6
Bra030822	87.9604	28.928	15	28	15	1	681	75.91	5.34	103.1	99.5	100.5	102.7	101.2	97.5	99.3	96.1
Bra030819	1.66878	1.65441	1	1	1	1	544	62.443	6.3	109.2	98.8	105.7	104	83.8	96	109.3	93.3
Bra030816	126.626	42.5819	20	50	5	1	519	58.063	8.7	95.6	103.4	102	112.3	101.2	92.7	97.6	95.1
Bra030809	9.96204	3.71594	4	4	4	1	1211	134.384	6.49	103.9	92.6	99.2	106.8	97.4	98.1	102.6	99.3
Bra030799	275.171	58.7074	29	133	22	1	557	60.571	5.68	92.2	90.9	107.7	111.9	98.8	94.4	102.8	101.2
Bra030796	19.1061	14.6018	5	6	5	1	452	47.402	7.05	91.9	99.7	89.2	94.6	102.6	119.7	98	104.2
Bra030795	31.9329	32.3944	5	14	5	1	142	14.893	5.48	101.3	99.4	99.6	97.5	98.6	105.4	98.3	99.9
Bra030790	164.185	29.682	16	71	1	1	566	64.195	5.94	95.7	98.3	99	96.1	112.4	99.9	98.8	99.8
Bra030777	88.1903	32.783	12	29	9	1	424	46.725	5.31	94.6	100.5	92.2	98.1	102.3	110.9	98.6	102.9
Bra030776	7.70057	4.64441	3	3	3	1	689	76.786	6.38	106.4	98.7	92.3	98.9	99.2	106.3	98.8	99.3
Bra030768	45.0147	50.8876	8	17	4	1	169	18.808	5.78	115.6	97.1	115.3	83.6	90	88.5	107.2	102.5
Bra030763	275.191	45	27	119	4	1	660	75.004	4.81	100.6	98.7	106.3	99.2	107	95.1	97.3	95.9
Bra030759	11.4559	7.02576	2	2	2	1	427	45.653	6.98	89.8	89.3	96.8	100.2	105	110.1	103.1	105.7
Bra030752										0	0	0	0	0	0	0	0
Bra030751	77.9321	19.4444	13	19	6	1	936	106.536	6.6	110.9	98.8	110.5	100.3	88.8	90.1	108.8	91.8
Bra030742	4.01759	1.82292	2	2	2	1	1152	127.992	4.46	107.8	94.4	100.3	102.4	96.9	99.1	103.5	95.7
Bra030729	9.01311	11.4286	2	4	1	1	140	15.464	7.42	94.7	101.4	102.9	94.9	108.2	106.9	96.7	94.4
Bra030727	50.2108	34.7044	11	22	4	1	389	45.755	8.05	107.7	108.9	92.4	94.7	106.8	107.6	92.6	89.2
Bra030708	30.5464	11.0697	7	9	2	1	804	89.593	4.5	95.4	96.5	94.7	100.7	104.6	103.8	100.8	103.4
Bra030707	380.118	38.3051	22	470	5	1	590	65.581	9.07	91.3	95.5	100.9	108.9	105.8	96.5	99.9	101.2
Bra030698	46.8329	28.6517	8	14	1	1	356	38.523	5.44	107.7	89.5	113.9	99.1	95.7	99.9	106	88.2
Bra030679	8.32005	5	2	3	2	1	480	53.49	7.27	95.7	105.5	108.7	103.8	90.4	95.7	107.3	93
Bra030666	139.676	28.1343	24	36	1	1	1013	111.609	5.78	95.8	102.6	96.3	105	94.1	98.6	100.9	106.7
Bra030660	189.643	35.6322	8	79	1	1	261	27.896	6.58	94.2	99.9	94.8	86.6	122.8	117.6	91	93.1
Bra030657	62.2778	40.6915	12	21	5	1	376	41.93	5.55	104.4	100.3	95.3	97	96.7	103.9	102.4	99.9
Bra030653	33.7487	23.494	7	15	6	1	332	36.748	8.41	104.8	115.7	102.5	99.1	89.9	106	96.9	85.2
Bra030652	211.718	43.1655	22	92	2	1	695	74.04	6.98	102.4	96.5	102.6	106	92.6	106.1	97.3	96.5
Bra030643	1.63414	1.21786	1	1	1	1	739	80.86	5.78	117.4	99.9	99	98.7	96.2	88.2	105.6	95
Bra030642	139.375	33.7386	26	40	26	1	987	110.314	5.14	101	99.6	100.9	103.7	97.7	99	102.5	95.5
Bra030628										0	0	0	0	0	0	0	0
Bra030623	1.46674	6.25	1	1	1	1	160	18.306	5.05	102	112.9	88	110.4	84.5	116.1	94.7	91.4
Bra030620										0	0	0	0	0	0	0	0
Bra030616	19.2875	9.31677	3	5	2	1	322	34.765	5.01	92.7	92	117.8	110.9	89.2	93.1	104.9	99.3
Bra030612	40.4319	16.3009	8	11	2	1	638	72.023	6.71	107.1	99.3	95.4	109.4	86.8	111.3	97.3	93.4
Bra030603	6.09675	2.34949	1	1	1	1	681	73.619	4.56	99.6	92.7	101.4	96.7	95.8	102.4	98.8	112.6
Bra030592	48.3307	32.8502	10	18	3	1	414	46.409	6.51	108.7	107.6	102.8	93	96.9	90	100.1	100.8
Bra030588	35.1799	25.1142	6	24	1	1	219	24.625	8.75	88.1	92.2	93	114	115.2	99	100.6	97.9
Bra030575	25.2835	9.58188	5	9	1	1	574	62.74	8.75	116.9	89.3	108.9	94.8	93.4	97.1	105.9	93.6
Bra030570	112.527	42.2581	22	48	6	1	620	70.386	6.83	94.7	90.3	95.3	104.2	100.2	100.9	106.9	107.5
Bra030569	265.165	68.9759	21	160	2	1	332	35.817	6.55	99.1	98.3	107.8	99.6	101.7	97.3	99.7	96.5
Bra030566	12.5233	7.52089	3	5	2	1	359	40.542	5.47	103.6	99.4	99.6	108.8	95.1	99.5	98	96
Bra030554	27.8867	10.8289	6	7	6	1	748	83.04	5.05	103.3	99	102.4	101.5	96.1	99.7	98.9	99.1
Bra030553	73.6935	36.1624	10	33	8	1	271	31.027	8.7	85.8	78.3	67	137.9	81.6	95.8	126.5	127.1
Bra030548	8.83819	12.4088	3	3	1	1	274	30.161	6.19	100.6	98.5	99.4	105.3	94.9	105.8	100.4	95.1
Bra030540	73.7224	37.6884	15	33	3	1	398	43.546	9.19	101.6	96.2	97.8	94.4	106.4	103.4	99.7	100.4
Bra030537	10.6835	22.093	4	7	1	1	172	18.606	9.7	116.1	106.8	105.2	84.3	105.9	106.8	91.2	83.7
Bra030530	3.57725	5.03778	2	2	2	1	397	43.373	4.45	92	90.5	118.3	97.7	103.4	98.7	96.9	102.5
Bra030525	6.12695	2.67857	1	2	1	1	448	47.45	8.53	93.3	95.9	94.4	116.1	86.2	112.4	103.5	98.1
Bra030509	49.0948	35.7798	6	20	2	1	218	25.074	11.34	90	83.7	103.4	120.8	103.1	91.6	104.8	102.4
Bra030504	46.0705	27.7592	5	9	1	1	299	32.329	8.75	107	104.8	109.9	90.9	88.4	106	100.4	92.6
Bra030498	40.4143	20.4482	5	12	5	1	357	39.479	6.99	97.3	99.9	107.4	107.3	87.5	92.9	104.8	102.9
Bra030488	193.816	31.8038	14	61	4	1	632	67.72	6.65	100.6	96.1	97.8	102.9	98.5	99.6	101.9	102.7
Bra030485										0	0	0	0	0	0	0	0
Bra030444										0	0	0	0	0	0	0	0
Bra030429	68.5666	28.8043	16	21	2	1	552	60.047	5.59	100.4	99.9	97.9	99.3	101.9	107.5	97.1	96.1
Bra030405	146.299	37.6984	16	60	1	1	504	54.418	6.32	99.9	92.5	102.3	113.6	88.8	97.5	102.2	103.1
Bra030404	30.7767	37.1429	5	27	2	1	140	15.272	6.7	93.5	91.5	99.2	94.6	103	102.4	108.2	107.4
Bra030402	235.734	28.6648	27	128	21	1	1071	109.267	6.16	82.2	83	128.3	122.5	89.5	81.1	109.8	103.7
Bra030387	18.8227	11.215	4	7	1	1	428	45.186	4.94	86.5	90	94.9	183.5	90.4	82.5	86	86.3
Bra030386										0	0	0	0	0	0	0	0
Bra030385	50.9459	23.0441	13	35	7	1	703	78.93	4.59	110.2	110	98.6	98.5	98.4	97.4	95.2	91.7
Bra030384										0	0	0	0	0	0	0	0
Bra030366										0	0	0	0	0	0	0	0
Bra030351	3.94271	3.51648	1	1	1	1	455	50.338	6.38	96.3	99.1	81.2	93.6	99.8	126.3	102	101.6
Bra030327	6.59654	0.501532	1	1	1	1	3589	399.489	7.02	120.9	93	99.8	89.6	87.7	100.1	109	100
Bra030325	38.8846	17.0732	2	12	1	1	205	19.38	6.32	99.1	98.2	112	109.6	94.9	100.1	96.5	89.6
Bra030306										0	0	0	0	0	0	0	0
Bra030300	130.204	26.1614	18	43	5	1	818	92.581	5.94	103.5	92.2	82.5	104.8	95.3	105.3	105.3	111.1
Bra030292	58.0699	56.4815	6	27	2	1	108	12.018	10.59	95.9	111.7	109.6	94.7	86.9	98	99.9	103.3
Bra030286	206.185	38.874	27	88	27	1	746	82.174	6.19	95.5	94	96.5	100.7	99	109.8	102.4	102
Bra030284	99.425	73.8095	10	46	7	1	168	16.249	5.66	93.8	100.7	120.3	112.2	99.9	84	95.3	93.6
Bra030262	192.496	23.0983	36	56	7	1	2156	231.092	5.43	97.9	94.6	93.8	100.2	94.9	105.5	109.1	104
Bra030259	92.7602	23.0769	4	45	1	1	182	20.196	5.31	103	97.1	98.7	101.7	100.3	104	100.9	94.3
Bra030251	27.1279	20.1717	7	10	2	1	466	50.162	8.1	99.9	93.4	93.6	100.4	93.2	106.9	107.1	105.5
Bra030248	16.1713	6.01358	5	6	4	1	1031	115.115	5.63	103.2	98	93.9	102.8	93	109.2	103.6	96.5
Bra030242	28.2227	12.8625	8	8	4	1	793	88.541	5.94	98.3	99.7	100.3	107.6	96.3	101.1	98.9	97.8
Bra030204	86.5113	41.3598	11	23	11	1	353	37.046	7.66	97.9	93.9	118.2	96.1	93.8	93.1	104.3	102.5
Bra030183	8.86398	3.73264	4	4	4	1	1152	129.203	8.56	100.9	102.9	100.2	113.4	92.8	93.1	106.4	90.4
Bra030179	164.713	36.1496	25	72	3	1	722	80.944	6.67	110.5	110.7	95.5	92.2	103.2	97.1	95.6	95.1
Bra030167	6.85153	1.95072	2	3	1	1	974	108.258	6.95	92.9	85.3	110.5	125.2	82.1	90.5	108.5	105
Bra030156	88.0481	38.8889	9	36	6	1	360	39.545	8.48	118.8	87.2	129	96.5	99.5	80.8	108.4	79.8
Bra030155	96.9843	26.9231	7	28	4	1	364	40.222	5.26	95.1	87	100.5	94.6	106.5	102.8	110.2	103.3
Bra030150										0	0	0	0	0	0	0	0
Bra030140	131.353	34	22	45	4	1	750	84.784	5.29	118.7	88.9	97	101.4	90.7	91.2	102.2	109.9
Bra030116	5.58236	3.96825	1	1	1	1	378	42.594	8.9	136.2	87.6	86.9	112.6	77.4	97.5	106.7	95.3
Bra030114	3.98801	7.48663	1	1	1	1	187	20.11	8.59	105.6	104.6	103.1	104.5	87.2	108.5	93.2	93.3
Bra030111	57.9448	28.2776	7	20	7	1	389	43.243	5.16	96.9	98.1	112.8	111.3	89	89.9	97.3	104.7
Bra030108	7.2704	3.5443	1	2	1	1	395	43.799	5.02	98.8	89.8	101.9	95.6	78.6	108.1	111.3	116
Bra030107	9.60479	7.25	3	3	3	1	400	43.973	5.31	93.4	95.9	106.1	112.9	93.1	90.2	106.8	101.5
Bra030092	63.1038	21.0811	13	17	13	1	740	83.599	6.55	106	98.9	99.9	103.4	99.3	92.3	100	100.2
Bra030083	129.694	30.721	10	42	10	1	319	33.976	10.07	97.8	104.9	109.4	109	114.2	80	91.5	93.2
Bra030079	5.5071	2.6936	1	1	1	1	594	67.289	9.36	96.4	88.8	100.2	102.3	98.8	101.8	100.4	111.2
Bra030069	45.5174	43.0894	4	17	3	1	123	13.61	6.11	97.8	101.6	95.8	99.4	109.2	106.2	92.7	97.3
Bra030044	21.6912	26.9767	5	7	5	1	215	23.052	5.16	102.1	97.5	100	127.7	88.2	89.3	94.6	100.5
Bra030035	29.1479	25.7485	3	11	2	1	167	18.658	7.5	101.7	99	99.6	102.2	95.2	100.8	103.8	97.7
Bra030031	47.6684	18.7713	10	20	2	1	586	65.851	7.31	90.8	97.2	111.7	135	78	83.7	105	98.6
Bra030025	95.6074	42.9467	11	34	3	1	319	33.573	8.94	96.5	97	101.5	100.9	103	101.1	100	100
Bra029999	4.57302	2.77778	1	2	1	1	324	35.849	6.44	99.6	95.7	104.1	109.7	100.1	96.2	100.4	94.2
Bra029986	32.9198	30.3951	8	12	1	1	329	38.872	8.47	101.1	96	97.8	94.8	100	102.7	102.4	105.2
Bra029984	41.9223	41.7808	8	28	8	1	146	16.89	10.78	101.2	99.5	110.1	103.6	95.2	88	102.3	100.1
Bra029974	4.78622	2.90557	1	1	1	1	413	45.359	4.51	129.7	97.5	88.8	108.1	94	100.4	96.3	85.2
Bra029967	37.5369	25.5725	4	9	2	1	262	28.589	9.35	99.6	93.1	101.7	99.8	98.1	101	107.5	99.2
Bra029966	83.0955	36.715	12	29	4	1	414	44.935	8.37	101.3	100.3	99.5	103	101.7	99.4	96.7	98.1
Bra029944	16.1299	8.04954	4	6	4	1	646	72.785	5.34	115	100	99.2	98.8	94.3	97.3	102.3	93.1
Bra029928	54.4068	35.2201	6	31	1	1	159	17.797	10.84	92.8	100.5	116.9	107.1	100.8	92.6	97.4	91.9
Bra029925	141.867	34.1646	9	53	2	1	401	43.004	6.2	89.9	82.5	106.2	105.7	95.5	100.9	109.1	110.1
Bra029922	352.221	49.4612	37	152	9	1	928	102.854	6.62	99.2	94.6	98.6	108.2	93.6	96	106.5	103.4
Bra029917	30.2173	23.3974	6	11	1	1	312	35.999	6.4	97.9	98.5	91	87.8	114.6	96.8	99.8	113.5
Bra029912	6.02691	8.35913	2	3	2	1	323	35.649	6.24	90.8	104.2	96.7	110.5	93.1	103.1	98.9	102.7
Bra029906	85.3345	23.9264	14	25	14	1	652	70.943	6.86	97.7	98.3	96.2	119.5	98.4	91.9	99.7	98.4
Bra029902	77.9763	29.8246	10	20	4	1	456	50.839	6.23	103.5	97.3	91.5	97.4	106.1	108.4	97.6	98.1
Bra029891	58.4412	30.1961	5	13	3	1	255	28.644	5.67	107.3	98	103.3	99.5	92.9	93.3	102.5	103.1
Bra029879	77.469	41.1255	7	25	5	1	231	25.398	8.48	107.2	106.4	103.5	88.7	95.1	92.4	102.1	104.6
Bra029872	49.1383	37.2093	6	17	3	1	258	28.609	6.02	98.9	98.4	104.4	102.6	106.2	98.7	94.9	96
Bra029871										0	0	0	0	0	0	0	0
Bra029861	16.5717	12.7273	4	4	4	1	385	41.127	5.01	94.9	95.3	91.7	127.2	97.2	100.1	98.3	95.3
Bra029857	49.8466	19.0476	6	35	2	1	336	38.068	8.63	109.9	96.3	97.6	80.9	107.5	91.2	108.1	108.7
Bra029854	55.0618	68.4211	5	11	5	1	76	8.137	7.96	96.6	101.2	107	90	109.4	105.6	91.7	98.6
Bra029844	9.52674	9.23077	4	4	4	1	455	51.149	5.99	104.3	98.6	102.1	94.4	94.1	103.8	103	99.7
Bra029842	57.2776	20.9639	6	18	6	1	415	47.327	5.44	97.8	100.2	91.2	97.3	104.5	112.2	97	99.9
Bra029834	73.6324	14.4283	12	17	4	1	1102	122.039	5.8	101.1	95.7	97.2	97.7	94.3	112.4	103	98.6
Bra029826	2.57955	3.64742	1	1	1	1	329	36.731	5.19	90.4	91.7	104.3	103	91.3	113.6	113.4	92.3
Bra029824	8.12396	14.7541	2	2	2	1	244	27.391	5.19	104.2	95.6	88.4	94.5	90.4	99.4	128.3	99.1
Bra029815										0	0	0	0	0	0	0	0
Bra029809	10.953	12.6214	4	4	4	1	309	34.794	5.91	105.6	99.6	103.1	97.6	90.5	104.2	103	96.5
Bra029807	30.1129	25.0774	7	9	3	1	323	36.403	9.83	93.3	90.3	112.4	105.2	94	95.9	114.2	94.7
Bra029795	481.247	60.445	39	174	2	1	809	89.488	5.17	97.4	93.1	102.5	110.3	94	94.2	104.8	103.7
Bra029785	31.7257	31.7164	7	10	7	1	268	30.101	5.31	107.6	100.2	89.7	94.8	104.7	103.1	101.2	98.7
Bra029783	44.4802	14.126	10	10	10	1	984	110.443	6.58	105.5	100	96.7	105.3	92.3	100.4	101.9	98.1
Bra029780	208.041	47.0443	17	89	3	1	406	44.715	10.24	94	95.3	111.4	108.4	104.2	89.4	98.3	99
Bra029777	8.98284	7.66551	2	2	2	1	287	33.008	9.95	100.6	104.3	111	96	102.2	99.8	99.1	86.9
Bra029776	2.71874	3.17125	1	1	1	1	473	51.711	6.02	109.5	86.8	86.3	107	93.9	126.7	88.8	101.1
Bra029771	47.8234	43.9024	6	34	1	1	123	14.338	10.9	109.4	115	101.7	101.2	79.7	74.3	103.2	115.7
Bra029765										0	0	0	0	0	0	0	0
Bra029761	8.45716	6.53951	2	2	2	1	367	40.48	5	151.5	135.3	111.2	84.1	76.4	74.5	81.4	85.7
Bra029757	44.7337	23.7885	8	21	2	1	454	51.663	5.1	98.3	90.2	98.6	94.5	91.9	111	109.9	105.8
Bra029732	92.6441	29.5139	9	58	4	1	288	31.095	5.94	116.9	104.2	70.9	78.4	110.9	116.4	95.1	107.1
Bra029720	19.6078	19.6825	5	5	1	1	315	34.426	6.44	101.3	99.5	97.7	96.5	97.9	104.6	103.6	98.9
Bra029719	21.5928	30.6306	2	6	2	1	111	11.668	8.32	104	111.3	118.9	98.9	115.4	79.2	91.5	80.8
Bra029711	45.8964	15.8065	3	14	2	1	310	34.656	6.64	93.4	95.7	98.9	102.5	108.4	103.4	95.8	102
Bra029700	358.033	65	30	175	2	1	560	61.02	5.77	104.2	101.2	102.5	99.4	106.1	96.3	95.4	94.8
Bra029697	120.738	37.0567	21	57	3	1	564	64.117	8.43	102.3	99.6	88.5	94.2	104.2	115.2	96.2	99.9
Bra029693	254.776	43.8356	12	130	3	1	365	39.094	8.9	95.2	86.4	118.8	97.1	102.9	88.3	108.9	102.3
Bra029681	23.7017	8.98204	3	5	3	1	501	52.076	8.76	97.9	92.5	99.5	105.5	99	102.8	104.2	98.7
Bra029665	26.0115	15.3034	4	5	3	1	379	41.483	7.21	114.9	102.5	101.2	99.5	91.9	91.9	97.5	100.7
Bra029655										0	0	0	0	0	0	0	0
Bra029650	42.5247	35	5	14	4	1	160	17.835	4.56	104.3	98.5	90.8	92.3	101.2	114.1	97.7	101.1
Bra029645	112.821	18.5092	20	32	5	1	1194	131.408	5.74	97.6	95	98.5	107.6	95.9	99.8	107.1	98.6
Bra029644	10.7067	6.25	3	5	3	1	448	48.864	9.14	96.4	92.1	105.3	96.1	97.9	99.3	110	102.7
Bra029639	49.4934	15.8696	6	17	5	1	460	50.493	8.59	88.7	90.2	121.5	115.6	97.4	85.7	99.1	101.9
Bra029637	4.84522	2.10526	2	3	2	1	760	83.814	7.81	103.2	92.5	86	105.5	102.3	96.9	101.8	111.8
Bra029633	9.12071	7.83784	3	5	3	1	370	41.969	6.48	147.9	115	101.7	72.8	79.4	82.1	96.7	104.4
Bra029630	2.96457	1.99005	1	1	1	1	603	66.834	6.2	106.6	92.1	106.5	101.8	87.5	102.7	105.9	96.8
Bra029628	65.3424	10.6116	15	15	9	1	1913	219.261	8.56	102.5	96.7	97.2	104.3	93.8	102.9	101.3	101.3
Bra029627	11.3496	7.2973	2	2	2	1	370	39.065	5.43	106.2	100.6	101.5	100.9	93.9	104.6	96	96.4
Bra029625	7.21194	3.61068	2	2	2	1	637	71.547	8.22	104.6	94.5	106.4	99.1	99.5	105.2	101.3	89.5
Bra029621	6.13074	7.29927	2	2	2	1	274	29.821	6.09	109.4	112.9	97.3	88	88.2	106.5	100	97.7
Bra029615										0	0	0	0	0	0	0	0
Bra029614	61.0822	20.2469	7	21	3	1	405	44.953	8.68	89.4	85.9	90.3	103.8	101.9	114.4	111	103.3
Bra029611	9.74555	7.53296	3	3	3	1	531	59.1	5.01	107.8	93.8	98.1	105.2	93	100.4	106.6	95.1
Bra029606	42.4553	16.7073	13	16	13	1	820	90.943	8.16	98.3	91.3	107.6	102.7	94	98.7	107.7	99.7
Bra029595	13.4005	16.1017	3	4	2	1	236	26.442	8.9	103.2	96.5	107.5	99	87.1	107.9	104.8	94
Bra029594	1.50948	1.56863	1	1	1	1	765	84.906	7.34	92.2	114.3	93.2	87.5	105.2	101.4	101	105.2
Bra029589	183.152	44.9597	18	54	8	1	496	54.194	5.77	102.6	96.8	98.2	95.6	103.2	103.3	102.7	97.6
Bra029586	4.30546	3.88007	2	2	2	1	567	61.042	4.86	99.3	90.6	95	101.9	101.2	106.1	102.7	103.3
Bra029585	13.3606	1.67572	3	3	3	1	2208	246.593	6.55	104	114.1	98.7	106.7	95.4	91.9	100.2	89
Bra029575	11.4164	15.0198	3	4	3	1	253	27.67	9.67	103.3	103.3	101.4	104.8	91.8	98.6	100.7	96.1
Bra029574	158.284	55.0265	20	84	1	1	378	42.386	8.4	96.5	104.5	105	103.3	101.4	98.7	93.7	96.8
Bra029563	104.305	37.6106	6	48	5	1	226	24.326	9.74	124.7	119.9	90	66.4	74.7	91	113.4	119.9
Bra029561	60.7807	28.0443	10	15	10	1	542	59.579	8.46	98.3	93.8	97.2	98	101.4	105.5	104.4	101.3
Bra029537	1.28333	2.38095	1	1	1	1	504	55.025	6.11	104.8	102.2	98	100.5	93.2	108.7	100.4	92.2
Bra029532	30.1512	21.2389	5	8	3	1	339	36.875	4.91	110.1	103.2	99.1	98.3	99.9	98.4	96	95
Bra029529	179.397	40.4891	22	49	4	1	736	80.849	5.88	97.7	87.1	96.1	102.4	100.5	104.6	103.8	107.8
Bra029516	52.9562	27.5362	11	13	11	1	552	61.234	6.02	104.7	102.1	102.3	108.1	93.7	97.7	98.2	93.3
Bra029511	122.41	41.8667	14	44	14	1	375	41.107	6.64	110.7	107.4	90.3	89.6	100.8	104.8	97.1	99.3
Bra029482	116.231	34.6831	17	36	8	1	568	62.326	5.95	109.7	104.7	98.7	103.7	101.7	94.4	93.7	93.4
Bra029476	41.9536	22.3529	4	10	4	1	255	27.048	7.97	100	96.8	104.3	104.7	94.3	101.6	102	96.3
Bra029463	13.361	13.0081	2	2	1	1	246	27.878	9.66	103.2	102.2	104.3	110.6	83.3	87.3	108.1	101
Bra029440	27.612	20.8122	6	7	6	1	394	43.151	6.06	109	96	106.2	96.9	93.8	95.2	103.7	99.2
Bra029419	3.11394	3.66667	2	2	1	1	600	65.727	4.46	84.9	81.7	87.4	88.2	85.3	115.1	136.9	120.5
Bra029379										0	0	0	0	0	0	0	0
Bra029343	34.4203	16.7038	6	14	2	1	449	47.757	5.86	112.9	103.2	99	99.9	94.9	104.4	94.9	90.7
Bra029333	10.6307	1.54712	3	4	2	1	2133	241.586	6.84	100.1	84.8	97.8	105.6	75.1	84.8	136.6	115.2
Bra029332										0	0	0	0	0	0	0	0
Bra029331	20.5465	38.2114	4	12	2	1	123	13.676	10.18	118	123.9	101.5	71.2	87.4	76	105.4	116.5
Bra029309	132.29	21.8608	23	43	10	1	1322	144.969	8.02	106.8	97.6	102.7	99.6	99.3	98.4	100.1	95.5
Bra029308	231.452	49.2588	25	96	4	1	877	99.766	4.77	97.9	99	97.3	100.2	105.1	101.5	100.4	98.6
Bra029301										0	0	0	0	0	0	0	0
Bra029278	6.37297	9.31677	2	2	2	1	322	35.126	5.9	102.9	115.6	113.7	91.6	91	95.8	103.7	85.7
Bra029268	3.46686	4.56432	1	1	1	1	241	26.741	4.12	106.9	114.8	104.9	111.4	107.1	90.2	82.5	82.2
Bra029267	75.2569	34.8259	6	26	4	1	201	22.331	9.35	104.2	110.3	99.8	76.5	75.2	89.1	117.2	127.7
Bra029257	1.34688	3.46021	1	2	1	1	289	32.734	10.65	105.9	100.4	103.4	97.5	78.1	98.6	107.6	108.5
Bra029249	173.429	18.8406	18	64	5	1	1173	129.492	8.95	111.5	105	96.9	98.9	89.1	100.2	101	97.5
Bra029229	9.85084	6.61896	3	3	2	1	559	60.849	7.91	99.4	103.5	102.7	100.7	97.1	97	103.9	95.8
Bra029221	39.0609	29.3651	5	11	1	1	252	27.509	8.69	95.5	116.4	106.4	100.5	85.6	95.6	108.7	91.4
Bra029212	49.5539	27.7251	7	16	7	1	422	48.087	7.27	108.4	104.7	100.9	91	102.3	95.9	99.3	97.5
Bra029198	36.2399	24.2718	9	16	1	1	412	43.959	6.16	109.8	102.1	104	99.6	96.9	99.9	98.5	89.3
Bra029193	18.032	5.40827	4	5	3	1	943	103.141	6.02	95.9	103.6	99.1	93.9	95.4	101.5	102	108.5
Bra029188	41.1012	43.2558	5	9	5	1	215	23.342	7.08	110.1	106.1	109.5	99.1	88.4	92.3	96.2	98.4
Bra029174	6.11899	12.1827	2	2	1	1	197	21.948	7.52	134.5	109.9	101.8	80.2	76.5	92.6	106.6	97.9
Bra029172	1.20565	11.8182	1	1	1	1	110	11.076	8.5	140	85.3	101.4	88.4	98.5	94.5	104.2	87.8
Bra029146	26.2293	11.9617	5	12	2	1	418	48.926	10.11	103.2	96.7	108.8	101.4	93.8	96.5	102.4	97.2
Bra029134	16.5708	18.3673	3	7	3	1	196	20.684	6.37	110.9	101.1	92.6	98.1	102.8	103.5	96.1	95
Bra029133										0	0	0	0	0	0	0	0
Bra029121	56.4454	29.742	18	24	13	1	659	71.146	5.25	105.3	93.7	115.1	96	96.3	94.6	107.3	91.8
Bra029108	2.56623	3.16302	1	1	1	1	411	45.306	6.47	99.7	98.1	103	94.5	92.3	109.5	105.5	97.4
Bra029106	79.3492	76.4706	10	22	4	1	170	19.193	4.83	119.8	106.8	102.5	88.1	90.9	91.1	98.7	102.1
Bra029091										0	0	0	0	0	0	0	0
Bra029071	29.5468	26.0563	7	15	1	1	284	32.224	5.27	168.8	117	124.2	73.1	81.6	68.9	80	86.6
Bra029067	207.383	23.3743	41	58	2	1	2199	240.295	6.43	97.8	109.6	101	120.8	85.3	92.8	97.3	95.4
Bra029059	10.261	5.07365	3	3	3	1	611	68.689	5.88	101.4	99.7	99.4	110	100.3	96.9	103.6	88.7
Bra029046	6.06078	3.3557	1	1	1	1	447	49.874	5.52	121.5	106.9	93.3	93.9	84.6	98.5	101.7	99.7
Bra029041	182.795	60.7143	18	69	6	1	364	39.738	5.67	99	99	100.7	102	95.2	99.6	99.8	104.6
Bra029025	108.565	53.1707	9	41	3	1	205	21.961	6.54	94.9	108.1	101.5	107.3	95.6	98.1	92.3	102.2
Bra029007	127.236	29.0598	7	46	1	1	351	36.924	5.83	123.3	123.5	110.7	103.4	97.9	86.7	77.8	76.7
Bra028992	74.3659	28.1377	13	35	2	1	494	53.705	9.23	102	106.5	108.1	105.3	87.1	98.6	100.3	92
Bra028987										0	0	0	0	0	0	0	0
Bra028953	18.2578	33.0097	6	7	3	1	206	22.813	6	99.4	94.8	93.1	117.6	99.4	96.2	98.3	101.1
Bra028952	521.555	66.5236	46	243	9	1	699	80.008	5.05	101.6	109.8	96.8	94.9	105.7	95.5	97.3	98.5
Bra028940	35.597	53.012	8	14	3	1	166	17.545	5.33	96.6	93.8	115	101.9	105.5	93.6	96.9	96.8
Bra028924	500.885	65.9514	46	244	2	1	699	79.911	5.06	108.6	113.6	87.8	90	108.7	100.4	95.5	95.4
Bra028922	364.179	59.5601	31	146	1	1	591	62.659	5.74	99.4	100.7	101.9	103.8	104.2	95.2	96.2	98.6
Bra028910										0	0	0	0	0	0	0	0
Bra028906	86.1392	29.8611	8	49	3	1	288	31.194	5.94	97.5	93	79	87.4	110.7	105.7	110.9	115.7
Bra028901	105.731	32.3625	10	49	1	1	309	33.156	6.11	99.6	109	118	127.5	79.2	83.1	90.9	92.8
Bra028893	26.0997	17.3278	6	6	6	1	479	52.29	7.49	90.4	92.7	94	90.8	103.7	117.6	108.4	102.3
Bra028884	57.5609	39.2157	7	41	7	1	153	16.628	5.1	92.4	97.6	117.6	101.8	101.2	93.4	94.9	101.3
Bra028882										0	0	0	0	0	0	0	0
Bra028869	6.96804	10.5263	2	6	1	1	152	16.076	10.8	109.4	105.4	109.7	100	80.1	100	91.3	104.1
Bra028864	7.86433	13.6842	2	2	2	1	190	20.493	8.19	123.4	107.3	100.6	85.8	90	89.3	101.8	101.8
Bra028863	82.3585	19.5228	8	26	3	1	461	52.994	5.2	119.8	100.2	108.1	92.9	100.6	89.2	93.7	95.4
Bra028858	45.3768	33.3333	9	12	9	1	360	39.526	6.34	100.3	94.9	99.5	102.6	95	96.7	106.3	104.8
Bra028843	83.687	20.8403	9	26	2	1	595	64.815	5.99	102.5	102.6	96.8	103.9	97	94.1	99.6	103.5
Bra028837										0	0	0	0	0	0	0	0
Bra028813	150.283	43.3155	23	49	23	1	561	63.631	7.75	97.8	87.8	139.3	113.6	72.7	74.1	111.1	103.5
Bra028796	41.2558	11.334	8	9	3	1	997	110.6	8.13	105	99.6	97.6	105.1	92	96.9	102.6	101.1
Bra028789	107.72	50	14	44	2	1	306	33.07	6.06	98.3	89.6	100.3	93.9	97.1	114.3	108	98.6
Bra028781	42.7001	30.7692	10	16	5	1	351	38.346	5.27	106.6	103.3	102.5	95.2	99	94.7	98	100.7
Bra028774	98.6338	30.7252	14	40	3	1	524	57.694	5.86	99.6	93.7	99.5	102.6	103.3	96.6	105.6	99.2
Bra028768	62.2289	17.3546	14	20	11	1	1066	119.718	7.47	91.2	89.7	97.8	113.6	94.2	101.1	108.6	103.8
Bra028753	34.0176	30.0725	6	9	1	1	276	29.407	7.39	104.8	101.8	98.1	110.6	94.9	102.3	92.3	95.3
Bra028744	39.8952	29.2776	7	12	6	1	263	28.238	7.31	102.4	96.8	103.2	98.6	101.6	96.7	101.6	99
Bra028743	3.90258	2.02952	2	2	2	1	1084	123.718	6.73	101.6	97.8	96	102	97.6	103.6	105.1	96.3
Bra028740	22.5998	12.8458	6	8	6	1	506	58.909	5.2	107.7	103.8	97.2	86.8	86.6	103.3	113.4	101.2
Bra028729	10.2364	5.58511	4	4	4	1	752	82.769	9.04	119.3	94.3	96.1	90.9	99	103.1	106.4	90.8
Bra028727	162.865	33.2162	34	55	3	1	1138	133.488	5.71	98	98.3	95.7	101.6	101.3	104.5	100.5	100.1
Bra028701	366.578	56.4777	47	124	18	1	988	107.681	7.11	96	95.3	102.2	104.2	103.5	98.5	102.3	98.1
Bra028697	116.384	40.3893	14	38	5	1	411	44.65	6.32	91.1	93.7	88.4	92.5	109.4	117.2	101.8	105.9
Bra028680	6.82288	9.09091	2	3	2	1	264	29.285	7.14	88.3	85.4	81.2	217.8	79.5	88.6	85.3	74
Bra028672	47.3804	28.7129	7	15	1	1	303	34.165	6.83	99.7	103.9	94.1	90.9	83.8	111.9	107.4	108.3
Bra028669	1.37841	6.45161	1	1	1	1	155	16.803	9.41	105.8	107.6	96.6	96.6	91.8	96.6	95.5	109.6
Bra028661	66.8554	28.6802	11	23	5	1	394	43.89	8.13	97.4	100.7	100.9	101.2	100.7	98.8	99.6	100.8
Bra028653	35.1375	7.52249	9	14	2	1	1223	134.586	7.33	104.1	102.2	93.3	97.4	90.1	105.3	110.2	97.5
Bra028651	10.606	7.01754	4	5	4	1	684	75.93	6.43	108.5	102.3	101.2	100	91.5	98.7	101	96.7
Bra028648	661.461	69.5495	28	288	1	1	555	59.653	6.71	93.7	98.1	103.2	103	102.6	98.3	100.2	100.9
Bra028628	280.474	45.4412	30	119	6	1	680	72.827	6.04	107.8	109.7	99.2	104.5	97.9	94	94.7	92.2
Bra028624	93.8458	33.7989	10	26	10	1	358	37.631	7.69	112.7	126.6	100.4	91.9	94.6	96.7	86	91.2
Bra028613	23.2671	11.6776	6	6	6	1	608	69.127	5.29	109.8	97.8	97.8	102.9	88.1	104.5	105.5	93.7
Bra028612	20.6508	9.34066	3	3	3	1	546	62.121	7.18	103.1	93.7	101.3	107.2	96.6	99.3	99.2	99.6
Bra028611	60.1958	39.7321	15	23	5	1	448	51.536	7.66	118.8	105	91	83.9	89.5	89.4	105.3	117
Bra028607	6.74893	27.4336	2	2	2	1	113	12.877	7.5	110.6	104.3	92.3	89.5	92.2	115.8	99.9	95.4
Bra028603	15.6674	9.96441	2	3	2	1	281	31.141	9.39	88.1	101.7	83.2	105.8	93.5	110.9	99.2	117.7
Bra028602	1.44977	0.826446	1	1	1	1	1089	120.637	9.2	100.4	105.1	89	97.2	103	99.6	102.7	103
Bra028592	7.83685	5.56465	3	4	2	1	611	68.017	5.92	109.2	99.9	96.5	104.8	92.9	99.4	102.9	94.4
Bra028579	166.386	43.224	25	54	12	1	701	78.787	5.77	100.9	97.7	99.3	97	100	101.6	105.2	98.2
Bra028568	4.89313	2.72537	1	1	1	1	477	49.967	8.16	113.7	118.2	110.7	118	82.9	82.7	85.8	88
Bra028561	63.3644	44.4444	8	30	4	1	207	22.82	9.03	102.5	98.5	107.8	92.2	104.5	94.8	101.1	98.5
Bra028547	113.225	47.4542	18	30	2	1	491	55.126	5.5	101.4	98.3	99.5	100.9	98.5	100.9	100.2	100.4
Bra028544	13.3464	5.59441	2	2	2	1	572	62.196	7.75	107.2	102.8	118	108	81.4	93.3	102.2	87.1
Bra028531	33.1334	4.97214	10	15	5	1	2333	258.532	5.63	96.7	97.8	94.8	101.1	97.4	105.8	104.2	102.1
Bra028526	45.5721	18.3721	6	14	6	1	430	45.83	7.2	90.1	95.2	106.5	108.4	95.1	96.8	99.5	108.4
Bra028525	131.297	49.8361	28	59	2	1	610	68.215	8.16	102.5	99.9	95.1	97.2	97.5	98.7	104.1	105
Bra028521	421.064	50.6767	36	188	0	1	665	73.447	5.19	98.5	97.1	97.7	101.4	102.2	104.6	103.2	95.3
Bra028517	29.1888	15.0613	9	13	3	1	571	64.523	6.9	100.5	99	98.2	108.5	101.5	101.1	97.4	93.8
Bra028511										0	0	0	0	0	0	0	0
Bra028506	114.531	19.5107	28	37	22	1	1594	182.956	4.92	100.4	98.8	98.9	100.2	93.3	105.5	102.8	100
Bra028474	70.3093	36.3813	15	23	9	1	514	58.802	6.71	101.8	96	104.2	99	96	98.8	105.7	98.4
Bra028459	138.733	14.1312	29	41	18	1	2682	300.662	4.28	97.8	97.6	88.4	92.6	100.5	120.3	100	102.8
Bra028455	12.131	3.93701	3	3	3	1	889	99.729	5.29	110.1	94.4	98.4	99.9	92.2	100.9	106.9	97.3
Bra028440	12.0454	20.1183	3	3	2	1	169	19.523	5.1	130.1	104.3	104.6	85.8	79.6	84.5	107.5	103.8
Bra028430	301.033	62.2917	23	116	1	1	480	53.019	6.16	98.4	87	93.3	99.6	107	101.5	108.4	104.7
Bra028424	6.33755	10	2	2	2	1	220	23.618	8.66	92.1	126.1	101.2	111.9	147.4	70.7	86.2	64.4
Bra028421	47.3595	25.9188	11	12	4	1	517	58.375	6.21	102.8	100.5	102.5	95.2	98.5	96.2	102.3	102
Bra028418	44.0157	32.6389	8	19	8	1	288	31.705	9.03	96.2	95	96	106.9	93.3	106	102.7	103.8
Bra028416	5.20817	3.7296	1	1	1	1	429	49.475	5.14	109.3	95.7	103.9	94.3	95.7	102.5	107.1	91.6
Bra028411	6.95609	8.69565	3	5	3	1	368	40.258	6.87	107	98.4	97	95.7	92.7	107.5	100.5	101.1
Bra028393	222.342	33.913	37	71	37	1	1265	137.206	5.87	100.6	99	99.7	104.3	97.8	100.8	99.7	98
Bra028367	100.264	28.7356	15	32	2	1	609	64.954	7.2	98.7	93.1	100.3	105.2	104.6	105.8	100.6	91.8
Bra028342	35.9759	11.254	8	11	7	1	933	99.778	5.73	94.5	89.2	91.6	96.6	102.9	116.3	109.1	99.7
Bra028339	33.8876	32.4723	7	11	2	1	271	29.176	8.05	104.5	100.2	97.1	100.7	100.9	98.7	100.4	97.5
Bra028338	2.12419	4.23453	1	1	1	1	307	33.763	8.34	82.3	81.5	94.2	84.8	67.8	121.8	197.6	70.1
Bra028332	19.3432	6.06673	6	7	6	1	989	110.215	5.52	107	101.7	95.5	95.3	102.8	103.8	99.3	94.6
Bra028321	66.1916	39.749	7	29	2	1	239	26.088	4.92	98.6	106.5	101	100	105.8	100.3	92.3	95.4
Bra028307	6.15072	10.5485	2	4	2	1	237	26.052	8.76	105.4	95.3	99.1	96.8	93.8	97.1	108.8	103.6
Bra028301										0	0	0	0	0	0	0	0
Bra028288	62.7178	40.7514	10	18	3	1	346	37.302	6.77	107.2	97.7	97.7	104.4	96	105.8	99.7	91.5
Bra028279	43.9213	29.7376	8	15	7	1	343	36.925	6.8	97.8	96.2	97.5	97.8	98.5	102	110.4	99.8
Bra028278	118.244	37.7389	19	41	19	1	628	68.287	5.64	100.7	98.1	109	101.3	99.9	98.8	98.2	93.9
Bra028274	37.9707	11.871	7	11	7	1	775	83.845	9.16	106.8	91.5	109.3	103.8	105.1	83.2	105	95.3
Bra028272										0	0	0	0	0	0	0	0
Bra028268	84.7797	18.9235	19	28	5	1	1189	128.975	5.86	99.4	97.8	97.6	100.9	96.6	105.5	101.7	100.5
Bra028265										0	0	0	0	0	0	0	0
Bra028243	116.716	39.6581	18	33	3	1	585	63.359	6.04	100.7	99.3	98.8	104.2	97.3	101.5	99.6	98.7
Bra028241	60.4094	34.8786	11	20	2	1	453	49.649	8.51	103.4	95.8	101.5	109.7	96.8	98.7	99.8	94.3
Bra028236										0	0	0	0	0	0	0	0
Bra028234	348.986	70.4167	25	124	2	1	480	53.051	6.16	89.9	88.9	99.7	100.9	108.3	100.1	107	105.2
Bra028205	38.4488	22.7599	11	12	4	1	558	63.366	6.14	102.9	100.1	94.9	95.5	96.3	105.1	105	100.4
Bra028193	44.1091	28.1481	6	15	6	1	270	29.842	5.86	100.3	102.3	107.4	95.5	94.9	101.1	102.6	95.9
Bra028187	156.347	68.8716	16	91	2	1	257	28.903	4.77	101.9	90.8	100.8	91.9	113.2	95.8	107.1	98.6
Bra028145	13.7736	11.5385	3	6	3	1	260	27.913	10.46	98.8	109.2	100.1	90.4	99.3	114.6	90.9	96.6
Bra028132	149.048	46.9101	10	58	4	1	356	39.023	5.36	99.6	121.7	99.8	118.3	89.3	89.2	86.2	96
Bra028119	9.71746	4.27252	3	3	3	1	866	98.61	5.26	97	122.6	126.6	99.5	76.4	94.4	104.4	79.2
Bra028110	9.54597	2.8436	2	4	1	1	844	93.056	6.51	101	100.1	100	97	98.9	97.9	105	100.2
Bra028098	10.735	10.9015	4	4	4	1	477	52.306	5.15	115.2	91.4	104.8	103.6	101.1	90.8	97.8	95.3
Bra028087	552.353	62.8392	30	1018	3	1	479	52.923	6.29	103.4	118.1	89.8	96.6	97	113.9	90.1	91.1
Bra028085										0	0	0	0	0	0	0	0
Bra028082	12.3945	17.6849	4	4	4	1	311	34.23	5.34	104.6	98.4	101.3	114.6	97.9	90.6	97.1	95.5
Bra028068	141.233	55.1724	15	88	3	1	261	29.775	4.83	114.5	91.3	90.6	81	105.9	98.6	113.4	104.6
Bra028058										0	0	0	0	0	0	0	0
Bra028057	122.18	36.9231	12	46	10	1	455	47.725	8.41	103.7	96.5	97	100.4	100.4	101.4	101.2	99.5
Bra028046	1.49908	0.762829	1	1	1	1	1442	162.804	5.44	119.3	112.8	93.4	96.9	90.1	102.5	96.9	88
Bra028034										0	0	0	0	0	0	0	0
Bra028031										0	0	0	0	0	0	0	0
Bra028028	96.2664	39.9083	11	39	11	1	218	24.866	10.18	139.1	120	91.1	68.8	86.1	70.6	102.7	121.6
Bra028015	19.4076	38.4058	4	4	4	1	138	15.657	9.5	105.9	112	98.5	91	89.9	98.9	100.7	103.1
Bra028012	7.66294	6.25	1	1	1	1	320	35.441	7.09	95.3	101	96.7	109.2	95.8	100.1	103.6	98.4
Bra028007	26.5098	8.88078	7	7	7	1	822	87.874	5.62	94.8	99	109.8	107.5	99.2	93.9	100.5	95.4
Bra028006	89.9022	36.3257	13	26	13	1	479	52.135	9.38	96.1	92.8	105.1	101.5	108.3	93.3	103	99.9
Bra027985										0	0	0	0	0	0	0	0
Bra027982	37.7083	7.67386	9	11	9	1	1251	138.908	6.52	98.8	100.9	102.3	104	91.7	101.6	105	95.8
Bra027974	15.5873	7.90754	5	5	5	1	822	86.483	5.39	102.3	101.9	97.9	100.6	94.4	103.4	100.9	98.6
Bra027970	4.1962	7.22892	1	1	1	1	166	18.54	4.94	114.2	51.3	157.3	54.7	117.2	102.8	151.5	50.9
Bra027967	19.2501	5.44413	3	4	3	1	698	77.816	7.72	110	103.3	102.2	106.1	85.7	92.6	100.6	99.5
Bra027964	7.6702	4.30416	3	3	3	1	697	77.398	8.91	104.6	106.4	99.9	99.5	94.4	98.3	101.2	95.7
Bra027962	29.4446	39.3064	5	8	1	1	173	18.52	7.47	101.7	102.4	99.2	103.1	107.5	97.3	93.6	95.2
Bra027956										0	0	0	0	0	0	0	0
Bra027927	22.0017	4.03309	4	4	4	1	967	108.543	6.67	86.6	87.1	97.9	157.8	90.2	90.2	97.6	92.5
Bra027920										0	0	0	0	0	0	0	0
Bra027908	16.2249	8.37607	3	3	3	1	585	62.944	7.11	104.4	101.7	103.8	109.9	87.7	97.2	96.6	98.6
Bra027885	6.4725	4.02145	1	1	1	1	373	42.228	9.06	100.4	114.4	96.5	128.1	95.2	98.6	83.1	83.9
Bra027853	36.6288	19.68	11	15	1	1	625	69.333	6.87	122.2	93	127.6	98.2	86.2	91.2	95	86.7
Bra027850	225.576	15.8562	46	67	7	1	3784	416.375	5.33	98.8	96.1	95.9	104.7	96.7	103	105.5	99.2
Bra027840	18.0845	28.6325	6	6	6	1	234	26.213	5.73	106.8	102	94.7	100.8	108.7	88.9	95.1	102.9
Bra027839	12.3465	13.8983	3	3	3	1	295	32.984	6.87	99.9	97.5	96.4	100.7	98.1	106.9	100.2	100.4
Bra027833	63.2156	30.0654	7	20	2	1	306	34.893	5.02	108	102.8	100.1	93.9	103.3	96	98.7	97.2
Bra027832	49.201	32.2581	6	15	2	1	248	27.359	9.14	81.7	87.2	121.1	111.9	88.4	93.9	107.3	108.4
Bra027821	18.1477	17.7165	3	3	3	1	254	28.102	5.39	96.5	97.5	95	91.1	89.4	103.3	104.3	122.9
Bra027810	128.754	43.5115	13	38	13	1	393	43.33	8.03	101.1	100.6	94	106.6	100.4	103.4	97.3	96.7
Bra027800										0	0	0	0	0	0	0	0
Bra027797	11.0119	3.03588	3	4	3	1	1087	121.432	7.12	95.6	108.1	103.3	100.8	93.6	96.3	103.9	98.5
Bra027795	74.714	31.8868	11	16	11	1	530	58.814	6.64	106.8	104.8	103.1	98.9	91.8	99.1	99	96.4
Bra027752	102.783	63.2911	13	51	6	1	237	27.257	6.54	128.7	112.6	88.2	81.8	91.4	98.9	97.8	100.8
Bra027741	65.4647	37.1769	18	28	17	1	503	58.627	5.1	99	100.6	96.5	91	96.4	113.6	103.9	99.1
Bra027728	31.8105	13.1234	8	10	1	1	762	84.442	6.21	101.3	100.4	99.6	107.1	94	100.1	97.8	99.7
Bra027712	5.79247	1.90996	1	5	1	1	733	83.381	7.65	76.1	71.9	115.2	108.3	95.8	94.2	118.5	120
Bra027699	33.9968	21.5781	11	15	10	1	621	68.49	9.63	95.4	96.6	102.8	108	95.9	94.8	109.9	96.7
Bra027685	237.78	64.4764	21	88	6	1	487	53.237	5.66	96.6	99.3	97.9	102.6	93.7	99.3	104.1	106.5
Bra027678										0	0	0	0	0	0	0	0
Bra027655	7.54659	2.86832	2	2	2	1	767	84.508	4.67	98.1	92.7	105.9	111	93	94.9	103.9	100.6
Bra027646	52.2048	24.7951	11	18	8	1	488	54.641	6.37	94.6	96.1	90.3	96.4	101.5	117.3	100.4	103.4
Bra027631	4.84108	9.60854	2	2	2	1	281	30.358	5.24	102	98.4	101.5	98.7	99.9	107.8	94.4	97.2
Bra027582										0	0	0	0	0	0	0	0
Bra027579	48.2489	35.8108	6	28	2	1	148	16.385	6.79	94	101.6	106.1	99	105	100.8	97.5	96
Bra027555	24.1549	10.5066	4	6	4	1	533	60.496	7.01	109.3	96.7	99.5	97.6	97.1	97.8	104	98
Bra027553	6.30741	4.82759	2	2	2	1	435	48.392	9.83	118.8	105.2	132.1	145.8	83.7	59	82	73.5
Bra027550	2.79371	3.90244	1	1	1	1	205	23.299	9.66	130.5	103.6	119.8	110	89	76.7	93.8	76.6
Bra027547	14.4184	10	5	5	4	1	540	60.767	8.25	98.3	102.6	102.2	119.6	89.3	97.4	93.4	97.3
Bra027543	78.048	26.8376	11	21	5	1	585	65.72	5.78	97.5	98.7	101.1	100.9	102.8	102	97.7	99.3
Bra027542	65.788	37.299	15	40	14	1	311	34.985	7.94	96.7	97.9	118.1	102.9	93.7	91.7	100.1	98.9
Bra027535	1.58586	1.64918	1	1	1	1	667	73.989	7.12	114	89.4	107.7	101.5	94.7	100.6	95.9	96.3
Bra027531	60.2648	24.8996	5	40	4	1	249	26.441	8.29	78.4	100.7	70.3	80.3	100.6	155	92.8	122
Bra027527	9.29328	5.25328	3	3	1	1	533	61.859	5.15	114.6	107.7	98.2	86.1	89.1	96.1	105.3	102.9
Bra027517	49.8284	20.1299	7	18	7	1	462	51.749	4.98	99.7	101.3	103.4	101.4	101.2	101.9	92.3	98.9
Bra027516	168.268	33.7438	11	75	1	1	406	43.679	7.15	104.3	99.5	96.3	99.8	104.9	96.6	96.2	102.3
Bra027496	8.78785	8.01034	2	2	2	1	387	42.718	8.76	117.6	99	93.8	101	91.4	94.2	99.2	103.9
Bra027485	289.324	71.988	22	170	2	1	332	35.531	6.55	99.9	92.4	104.2	98.2	117.9	107.7	95.3	84.4
Bra027483										0	0	0	0	0	0	0	0
Bra027469	79.0679	36.5854	5	32	5	1	123	13.578	5.54	106.8	101.4	100.1	85.7	116.5	97.9	93.6	98
Bra027468	64.9313	13.0305	18	20	18	1	1673	182.157	7.02	96.5	98.7	106	102.4	94.1	99	103.8	99.5
Bra027459	10.4549	6.18557	2	3	2	1	291	33.822	9.57	92.1	97.4	104.6	105.9	103.5	97.3	96.6	102.6
Bra027456										0	0	0	0	0	0	0	0
Bra027453	13.9743	14.8014	4	8	1	1	277	30.85	9.17	113.4	95.3	92.7	103.5	92.6	97.2	105.8	99.5
Bra027431	95.5145	33.1407	13	29	11	1	519	56.165	4.93	122	110.2	93.4	93	96.8	103.2	93.3	88
Bra027421	33.145	13.9721	5	11	5	1	501	53.612	5.63	91.5	94	106.9	101.3	106.9	108.4	95.3	95.7
Bra027406	4.06992	6.62983	1	1	1	1	181	20.232	9.01	110	102.6	91	83.5	92	107.3	105.9	107.8
Bra027401	40.5412	15.7566	7	10	3	1	641	74.163	8.5	102	95.1	92.4	110.7	93.1	103.8	103.4	99.5
Bra027387	313.819	60.9223	22	147	1	1	412	46.615	6.11	98.4	97.6	94.6	100.2	107	95.1	102.9	104.2
Bra027386	69.9316	32.4	13	26	1	1	500	54.362	8.07	106.2	95.7	99.9	101.3	92.7	99.7	97.5	107
Bra027380	8.0616	3.88027	3	3	3	1	902	98.39	8.46	106.3	98.8	104.9	97.4	88.7	100.6	104.9	98.5
Bra027376	130.901	22.5515	10	44	3	1	776	81.936	6.62	103.9	113.6	99	98.1	90.7	113.3	90.2	91.2
Bra027372	2.16475	3.57143	1	1	1	1	308	33.924	8.54	114.9	99.2	89.1	103.7	84.2	93	109.6	106.3
Bra027371	8.66777	2.05224	2	2	2	1	1072	121.591	5.15	106.1	104.5	103.7	110	88.7	98.3	100.5	88.3
Bra027370	15.7061	5.49451	4	6	4	1	1001	108.286	9	105.5	101.4	98.1	101.9	95.5	99.7	102.3	95.6
Bra027358	60.9125	33.2474	9	25	7	1	388	42.898	7.49	90	109.3	95.6	114.2	86.2	97.8	92.4	114.5
Bra027350	115.381	32.0946	14	42	1	1	592	63.704	8.79	121.3	95.4	102.8	93.5	86.6	98.8	100.6	101
Bra027347	5.22343	2.90456	2	3	1	1	723	78.233	6.87	96.2	89.9	95.7	107	97.4	107.2	105.2	101.4
Bra027339	87.8823	17.6972	8	46	1	1	469	51.848	9.36	113.8	123.2	88.3	87.8	104.5	98.2	84.4	99.8
Bra027321										0	0	0	0	0	0	0	0
Bra027294	10.5735	6.40342	4	4	4	1	937	103.658	8.66	98	100	105.1	101.6	101.3	96	103	95
Bra027286	104.121	43.1122	13	27	11	1	392	41.664	5.5	105.4	93.7	105.8	100.2	102.7	91.4	106.6	94.3
Bra027285	42.4371	14.9254	5	14	1	1	402	43.451	9.31	97.2	99.7	103.2	105.7	100	96.4	101.1	96.8
Bra027274	34.0538	20.4239	7	7	7	1	519	56.804	5.57	114.7	95.4	94.3	105	91	97.9	102.1	99.5
Bra027273	27.5415	20.4878	5	17	2	1	205	22.068	10.29	103.7	119.9	103.4	95.8	80.4	88.7	96.8	111.3
Bra027269	18.7205	9.13108	5	5	1	1	679	74.907	6.58	78	99	80.2	89	101.8	130.8	107.4	113.9
Bra027264	17.0569	34.6405	4	5	4	1	153	16.847	5.66	112.7	112.7	102.6	86.6	83.1	91.1	105	106.1
Bra027263	23.8874	24.1497	6	7	6	1	294	31.705	8.4	100.6	97.8	103.9	103.2	89.9	99.5	106.6	98.6
Bra027257	45.4974	48.5507	10	18	9	1	276	30.616	9.09	108.8	85.8	97.8	114.8	82	94.6	103.2	112.9
Bra027250	41.6684	21.875	5	19	5	1	192	20.939	8.27	107.5	106	95.2	88.8	108.2	109.7	94.1	90.5
Bra027245										0	0	0	0	0	0	0	0
Bra027242	3.10824	1.04364	1	2	1	1	1054	117.852	8.57	91.7	98.4	105.6	106.1	102.3	97.3	109.4	89.2
Bra027235	24.4547	12.6068	4	5	4	1	468	50.863	7.55	101.6	102.3	94.4	102.6	97	108	98.3	95.9
Bra027224	51.3758	53.2258	5	22	2	1	124	13.852	4.65	99.2	102.1	103.1	90.1	98.7	99.5	103	104.4
Bra027219	154.968	78.1659	16	51	9	1	229	24.796	8.85	104.3	95.9	123.1	90	106.5	88.5	101.4	90.4
Bra027217	29.9039	18.9394	2	3	2	1	264	27.898	7.65	97.2	95.4	105.5	96.1	102.7	105.7	98	99.5
Bra027209	387.628	59.7531	35	141	21	1	810	91.827	5.77	96.8	91.3	95.7	104.1	100	102.8	105.6	103.7
Bra027206	7.42924	10.9589	2	2	2	1	219	24.873	4.97	100.1	97.9	103.9	99.3	102.6	105.2	94.4	96.6
Bra027198	239.44	43.4088	30	121	9	1	751	83.248	4.81	95.5	103.7	90.2	103.4	96.4	110	92.8	108
Bra027196	59.601	22.7778	16	20	13	1	720	81.163	5.33	102.4	104.4	102.3	103	95.5	99.3	99.3	93.8
Bra027186	5.6885	3.80165	2	2	1	1	605	67.262	7.36	109.1	95.3	99.8	101.2	102.3	90.4	101.2	100.7
Bra027178	26.3186	10.3597	6	6	6	1	695	75.228	5.27	101.6	95.2	98	97.3	96.8	108.2	103.9	99
Bra027174										0	0	0	0	0	0	0	0
Bra027168	148.604	52.5424	14	44	14	1	354	38.267	8.22	93.4	84.8	131.5	108.1	93.7	82.3	109.3	97
Bra027158	4.02196	2.06186	1	1	1	1	582	64.455	6.95	117.2	106.2	99.9	89.4	114.9	106.7	83.9	81.7
Bra027150	22.0984	19.5266	6	7	6	1	338	37.119	7.56	94.7	97.4	111.3	98.3	101.7	100.9	103.2	92.5
Bra027142	41.0333	21.2534	6	14	4	1	367	40.585	6.32	108.9	96.9	102.8	102.6	93.2	97.3	104	94.3
Bra027139	1.61744	3.95257	1	1	1	1	253	27.784	5.64	88.7	105.1	108.6	92.9	93.6	108.3	99.7	103.1
Bra027127	104.931	34.7518	14	41	11	1	423	46.758	5.43	92.1	90.4	96	111	107.5	100.8	101.3	101
Bra027092	17.5024	17.4194	2	3	2	1	155	15.875	9.61	101.4	94.5	102.8	86.9	97	96.8	107.1	113.5
Bra027078	30.362	26.0526	8	11	8	1	380	42.083	5.24	93.8	97.9	106.5	120.9	96.4	93.8	101.9	88.6
Bra027072	11.3611	4.65116	2	5	2	1	430	46.524	7.03	89.7	93.8	91.8	99.2	113.8	113.3	98.8	99.5
Bra027051	12.2959	6.75883	4	5	2	1	651	73.457	9.79	99.4	93	94.3	97.5	96.7	115.4	104.4	99.3
Bra027049	109.498	45.9375	11	41	8	1	320	36.365	5.19	99.5	98.1	95.2	88	97.5	103.1	105.6	112.9
Bra027042	238.478	72.5888	22	75	22	1	197	21.619	4.04	115.6	111.9	81.1	71.8	92	111.2	93.7	122.7
Bra027039	6.81276	10.8844	1	1	1	1	147	15.41	9.44	105.2	91.4	99.7	103.3	103.5	96.8	100.4	99.7
Bra027030	211.76	34.7095	20	111	11	1	654	73.117	6.51	99.3	108.5	92.5	97.6	99.9	107.8	92.1	102.4
Bra027022	179.696	54.1446	27	66	11	1	567	64.078	6.09	105.7	109.5	93.3	94.5	102	102.1	95.9	96.9
Bra027021	321.433	48.7742	28	93	28	1	775	85.176	6	98.7	102.2	99.5	110.3	91.1	99.1	97.6	101.5
Bra027016	5.43084	15.3333	2	5	2	1	150	15.551	6.43	80.5	92.9	97	96.4	111.9	112.8	97	111.5
Bra026992	107.094	48.9209	8	32	5	1	139	15	4.03	89.4	104.6	91.6	85.1	100	123	91.7	114.7
Bra026988	19.592	17.6471	6	6	2	1	459	51.923	6.39	100	97.5	104	108.5	92.2	96.1	101	100.8
Bra026984	123.349	24.4928	15	53	6	1	690	76.815	6.46	106.9	99	112	95.8	101	92.9	103.9	88.5
Bra026976										0	0	0	0	0	0	0	0
Bra026972										0	0	0	0	0	0	0	0
Bra026947										0	0	0	0	0	0	0	0
Bra026941	23.1795	13.3212	7	8	5	1	548	58.076	8.68	100.8	102.8	105	105.8	95.6	97.9	100.9	91.2
Bra026936	34.1229	15.7464	6	8	2	1	489	55.856	7.05	102.7	96.2	88.4	101.5	96.1	105.8	98.8	110.6
Bra026874										0	0	0	0	0	0	0	0
Bra026847	41.4216	26.6393	6	17	4	1	244	27.731	7.75	99.6	97.5	109.5	105.7	101.7	97.7	92.5	95.9
Bra026843	11.4025	12.0275	3	3	3	1	291	33.156	7.5	86.6	90.4	109.3	118.4	83.4	94.2	109.5	108.3
Bra026816	94.1687	24.6704	23	34	7	1	1062	120.289	6.73	96	96.4	99.4	101.3	100.4	100.8	105	100.7
Bra026801	84.4334	35.0163	19	29	2	1	614	68.675	7.78	96.5	89.3	85.6	160.3	90	89.3	95.8	93.1
Bra026795	4.05591	6.51163	1	1	1	1	215	23.79	7.24	81.9	86.1	80.4	163.9	90.1	108.5	85	104.1
Bra026793										0	0	0	0	0	0	0	0
Bra026789	45.5495	72.449	7	23	7	1	98	10.737	7.42	111.5	114	109.7	89.6	93.4	89.9	95.1	96.8
Bra026765	1.1396	4.22535	1	1	1	1	142	15.569	10.23	102.3	98.5	104.1	94.2	96.7	110	92.5	101.7
Bra026762	2.00953	3.39943	1	1	1	1	353	37.228	4.67	129.4	100.2	51.2	83.4	156.7	99.6	104.9	74.5
Bra026751	127.23	24.9558	26	44	5	1	1130	124.161	7.21	103.2	100.9	101.1	100.8	99.4	100.8	98.6	95.2
Bra026738	9.50229	3.76176	3	3	3	1	957	104.774	5.34	102.1	100.9	93.9	101.6	99.8	102.6	103	96.1
Bra026735										0	0	0	0	0	0	0	0
Bra026733	75.0281	50.974	12	18	12	1	308	33.453	6.39	111.5	114	97.5	91.2	98.2	98.8	94.3	94.5
Bra026727	3.83074	8.15451	2	2	1	1	233	26.138	8.75	145	91.7	78.5	86.8	83.8	85.3	98.8	130
Bra026712	18.4327	9.26829	4	6	1	1	410	45.136	12.41	101.6	90.5	96.9	102.5	96.7	99	113.6	99.2
Bra026695	6.98275	6.17647	2	2	2	1	340	38.812	5.11	111.1	104.5	112.4	94.7	97.6	92.7	95	91.9
Bra026691	9.40037	3.22581	2	2	2	1	837	95.385	5.83	105.4	100.3	97.7	103.4	92.9	95.5	102.4	102.3
Bra026675	185.335	41.2409	19	69	2	1	548	60.016	6.61	104.1	96	96.4	98.7	99.4	103.9	101.5	99.9
Bra026669	1.94654	1.00376	1	1	1	1	797	87.367	5.34	106.9	95.7	88.7	115	103.3	102.5	92.1	95.8
Bra026663	77.9283	43.2161	14	23	14	1	398	43.407	5.85	98.7	93.4	95.6	106.4	99.6	98.8	103.7	103.8
Bra026647										0	0	0	0	0	0	0	0
Bra026644	15.4518	8.85312	4	8	2	1	497	53.472	5.49	96.1	102.2	107.2	100	106.2	103.2	96	89.1
Bra026639	17.6816	16.6134	4	5	4	1	313	34.41	7.62	109.6	111.6	102.9	96	94.7	95.5	94.4	95.2
Bra026638	27.7122	15.6182	7	10	1	1	461	52.001	8.35	118.3	108.6	96.7	95.8	100.7	93	95.4	91.4
Bra026631	16.0473	5.78603	4	6	2	1	916	98.924	6.77	113.2	90.6	107.6	103.9	81.2	95.6	107.1	100.8
Bra026615	16.8703	28.5714	1	2	1	1	77	8.505	8.94	139.6	121.8	92.4	73.9	68.6	76.9	110.1	116.7
Bra026591	34.2804	28.3636	6	12	6	1	275	30.757	5.59	110.7	105.4	99.6	97.6	102	98.2	94.1	92.3
Bra026586	146.424	27.8554	29	42	6	1	1217	134.281	6.06	104.2	98.2	98.2	97.5	94.6	99.4	105.7	102.1
Bra026577	66.0769	35.6589	3	20	3	1	129	13.794	9.39	102.1	101.7	116.2	98	107	95.6	90.8	88.5
Bra026551	39.6081	28.1437	4	16	4	1	167	17.363	8.7	99.5	111.8	112.5	107.2	91.6	99.8	88.1	89.6
Bra026521	13.9898	17.1642	3	4	3	1	268	29.365	5.73	104.1	92.6	109	100.4	101.4	99.6	100.3	92.6
Bra026504	40.7822	19.6507	8	9	1	1	458	48.334	9.19	86.3	100.8	95.8	127.3	96.5	96	101.3	96
Bra026493	4.61422	9.43396	1	1	1	1	159	17.517	10.04	117.5	94.1	102.7	93.4	80.3	104.4	101.9	105.7
Bra026492	62.5333	36.6883	10	22	2	1	308	34.332	6.8	97.8	98.5	99	106.8	104.1	95.3	96.7	101.8
Bra026490										0	0	0	0	0	0	0	0
Bra026489	25.4261	11.7284	4	6	2	1	486	54.963	5.47	103.6	107.1	97.2	97.7	97.5	103.6	96.6	96.7
Bra026475	16.2079	19.6507	4	7	4	1	229	25.729	9.64	105.7	103.4	100.1	103	94.2	102.2	94.9	96.4
Bra026474	7.31159	5.40541	1	2	1	1	259	28.094	4.69	103.5	99.7	89.5	130.6	88.7	106.2	91	90.8
Bra026463	4.6428	2.58856	2	2	2	1	734	82.416	6.47	96.4	93	108	105.6	97.6	98.4	103.8	97
Bra026452										0	0	0	0	0	0	0	0
Bra026443	12.8457	9.57854	2	3	2	1	261	28.964	8.13	125.6	107.2	85.1	86.6	87.2	82.7	103.9	121.6
Bra026431	11.367	9.23567	2	2	2	1	314	34.209	8.4	100.3	101.2	102	97.3	90	109	99.7	100.4
Bra026426	88.3469	37.4302	10	41	8	1	358	38.206	6.79	116.8	132.5	90.8	94.1	88.6	116.2	79.1	82
Bra026415	44.0448	12.2156	12	19	5	1	835	92.393	5.07	97.7	102.9	107.7	104.2	100.4	93.8	96.8	96.5
Bra026412	27.4091	22.381	3	4	3	1	210	21.623	8.25	98.8	99.9	103.3	105.1	90.2	96.5	101.1	105
Bra026409	69.2949	14.9273	10	24	7	1	757	82.404	5.34	92.6	98.3	91	96.1	111.7	119	97	94.4
Bra026408	35.6403	3.33333	4	11	1	1	1230	139.196	6.3	101.7	103.9	101.2	107.2	98	98.1	94.8	95
Bra026403	30.0589	23.4875	5	10	1	1	281	30.725	5.14	99.7	108.8	91.1	87.3	98.4	121.5	92.1	101.1
Bra026386										0	0	0	0	0	0	0	0
Bra026382	12.5946	3.5497	3	3	3	1	986	106.696	6.19	89.6	89.9	95.6	156.9	96.8	92.2	91.4	87.7
Bra026375	47.4949	24.4444	5	18	1	1	180	20.305	7.25	69.1	77.3	125	84.6	99.5	83.5	138.8	122.1
Bra026373	39.4448	25.8242	5	17	1	1	182	20.404	7.62	79.1	74.8	96.1	80.5	79.3	95.3	160.5	134.6
Bra026371	5.99604	3.23834	2	2	2	1	772	87.291	6.42	125	100.2	100.3	107.6	92.9	92.8	93.6	87.6
Bra026360	7.27124	13.4615	3	3	2	1	208	22.637	5.99	95	95.6	104.5	107	97.9	107.8	97.5	94.9
Bra026351	24.1256	5.88235	5	8	5	1	1020	114.682	6.05	103.6	99.5	94.4	98.2	96.5	105.6	98.8	103.5
Bra026341	73.6332	28.0488	8	31	6	1	328	32.883	7.09	112	97.4	114.6	94.1	109.8	90	95.1	86.9
Bra026329	25.1747	7.72164	6	7	2	1	1049	114.987	4.89	114.6	100.6	95.5	101.7	92.8	98.9	103.5	92.3
Bra026325	4.1345	4.46194	2	2	2	1	381	41.62	9.57	103	100.6	96.7	93.5	92.7	95.6	108	110
Bra026312	10.0484	9.56522	5	8	1	1	460	50.562	7.8	102.4	102.9	90.7	139.1	92.2	93.1	87.2	92.3
Bra026308	10.0186	8.0429	2	2	2	1	373	41.309	5.31	104.1	98.1	99.9	110.1	90.1	97	103.4	97.3
Bra026307	1.78968	2.47253	1	1	1	1	364	40.089	4.64	97.5	103.6	94.4	97.3	101.6	101	102.9	101.6
Bra026302	5.21457	3.29949	2	2	2	1	788	85.272	4.88	95.9	96.1	99	108.5	101.3	106	97.4	95.8
Bra026282	7.54132	8.27815	2	2	2	1	302	32.82	8.56	103.6	101.5	99.4	103	97.9	100.1	99.6	94.9
Bra026257										0	0	0	0	0	0	0	0
Bra026248	6.03072	1.49095	1	1	1	1	939	104.237	8.4	100.5	101	99.2	94.9	92.5	115.3	96.1	100.4
Bra026243	16.1449	7.28242	4	7	2	1	563	62.929	7.02	95.7	95.8	93.2	110.7	93.1	109.2	96.7	105.7
Bra026231	131.029	81.9905	14	43	1	1	211	23.164	7.42	103.8	98.2	90.7	97.2	97.8	109.9	103.3	99.1
Bra026229	145.359	41.5414	18	48	9	1	532	59.707	4.82	89.3	93.5	89.6	98.2	107.1	114.1	101.7	106.4
Bra026227	168.689	40.8385	23	73	1	1	644	73.126	8.85	102.1	95.8	100.2	99.5	104.5	99	101.8	97.2
Bra026205	22.7251	18.4549	5	5	5	1	466	51.537	4.81	114.2	101.9	94.5	96.6	97.5	100	98.3	97
Bra026200	119.966	24.2096	23	37	4	1	1107	125.832	6.93	99.1	96.8	96.3	102.7	100.9	102.3	100.1	101.8
Bra026198										0	0	0	0	0	0	0	0
Bra026194										0	0	0	0	0	0	0	0
Bra026183	33.9088	7.20165	8	11	3	1	1458	158.739	5.66	100.3	99.7	102.2	103.7	97.6	101.4	99	96.2
Bra026177	24.0504	18.0887	4	6	3	1	293	31.506	6.46	95.7	86.7	120.9	100.4	92.1	91.2	115.4	97.7
Bra026158	7.47692	6.06796	3	4	3	1	412	47.518	5.74	100.3	105.1	102.3	90.1	94.5	102.8	107.3	97.4
Bra026147	60.8947	9.32577	13	18	9	1	1587	174.363	6.8	110.4	106.1	97.5	105.5	92.7	95.9	97.7	94.1
Bra026143	30.4937	22.4138	6	11	3	1	348	38.146	6.64	103.9	97.4	102.6	95.1	104.4	94.5	105.5	96.6
Bra026129	1.76675	0.573614	1	1	1	1	1569	176.113	6.7	101	109.9	98.9	101.9	91	86.1	106.7	104.4
Bra026128	19.1844	6.44468	6	9	4	1	931	104.054	6.27	102.3	93.7	108	103.3	89.3	98.9	107.8	96.8
Bra026100	6.29666	5.93824	3	3	2	1	421	47.933	9.47	89.9	97	101.7	101.6	90.7	94.3	116.5	108.3
Bra026094	15.5905	2.66584	4	4	3	1	1613	182.62	6.62	106.5	98.9	104.8	101.6	99.3	90	102.1	96.8
Bra026090	26.6035	18.4751	6	10	1	1	341	37.358	5.92	91.7	103.9	99.9	92.2	102.6	92.3	106.4	111
Bra026064	51.3809	28.0318	11	20	6	1	503	54.092	6.55	100.3	99.9	102.7	101.5	102.6	97.8	97.8	97.2
Bra026058	1.58486	1.85185	1	1	1	1	540	61.419	8.31	106.5	180.6	90	92	72.6	83.2	89.7	85.4
Bra026055	86.9126	30	8	24	2	1	380	41.701	7.81	112	108.6	95.1	97.6	101.5	107.8	84.9	92.4
Bra026036	3.79697	1.57068	1	1	1	1	764	85.871	6.7	118.2	110.7	76.9	88.2	93.8	112.4	87.5	112.4
Bra026029	41.8445	19.6046	9	12	9	1	607	66.731	9.1	98.3	97.7	96.5	104	99.7	106.8	99.3	97.6
Bra026026										0	0	0	0	0	0	0	0
Bra026020	27.1104	15.0515	5	6	5	1	485	54.193	9.13	108.3	97.8	102.7	106.6	97.8	94	100.8	92
Bra026009	217.293	52.2321	29	84	3	1	672	75.501	6.68	93.9	92	100.3	98.8	103.8	101.6	105.9	103.7
Bra025996	59.8797	32.8042	11	20	11	1	378	39.73	7.14	107.2	99.5	100.3	104.7	99.2	99.4	96.5	93.2
Bra025995	3.61845	3.25581	1	2	1	1	215	24.878	5.53	121.8	87.6	104.9	93.2	87.9	83	124.7	96.9
Bra025994	24.9743	27.3973	6	12	4	1	219	25.173	5.55	112.3	96.5	100.3	92.5	100.6	95.3	104.4	98.1
Bra025989	64.7421	17.3659	14	15	14	1	1025	109.128	6.84	98.9	104.7	99.7	106.3	91.6	101	99.4	98.4
Bra025984	175.428	43.5754	22	76	5	1	537	59.188	6.55	103.2	95.4	102.5	101.5	105.4	96.8	99.5	95.6
Bra025972	39.4211	25.7653	9	14	1	1	392	43.821	8.73	88	81.1	91.4	110.8	94.1	94.6	133.8	106.2
Bra025961										0	0	0	0	0	0	0	0
Bra025958	94.3658	34.9854	8	20	8	1	343	36.285	8.35	99	100.3	105.8	105.8	101.4	96.7	94.4	96.6
Bra025954										0	0	0	0	0	0	0	0
Bra025947	9.26665	7.86517	2	3	1	1	267	28.557	7.02	94.3	103.1	103	102.1	97.3	99.7	99	101.6
Bra025939	32.9844	26.5625	6	10	1	1	320	35.488	6.54	106.9	100.7	97.2	101.2	93.7	103.1	104.9	92.2
Bra025924										0	0	0	0	0	0	0	0
Bra025920	108.421	20.8209	23	31	5	1	1340	143.508	6.2	103.4	98.5	93.7	104	92.8	107.8	99.9	99.8
Bra025899	75.1092	37.3494	12	21	2	1	415	44.524	5.2	101.1	101.7	100.8	105.3	99	101.1	98	92.9
Bra025895	94.8927	49.1453	13	52	3	1	234	26.126	10.14	94.7	101.1	104.1	111.6	100.4	87.8	98.2	102.1
Bra025873										0	0	0	0	0	0	0	0
Bra025870	19.7053	20.9302	3	6	3	1	172	18.93	7.87	107.7	100.2	101.8	98.5	95.1	99.4	101.6	95.6
Bra025862	73.9204	14.0514	13	17	13	1	1402	153.672	4.69	97.4	97	102.9	98.7	101.1	103.7	102.7	96.4
Bra025858	211.703	50.727	25	71	3	1	619	67.503	6.79	97.2	96.4	97	100.1	106.2	102.3	101.2	99.6
Bra025856										0	0	0	0	0	0	0	0
Bra025845	1.82857	6.58683	1	1	1	1	167	19.683	9.73	104.9	100.4	100.7	104.3	87.3	99.8	99.3	103.2
Bra025844										0	0	0	0	0	0	0	0
Bra025838	4.82777	14.5985	3	6	1	1	137	15.149	8.62	96.1	99.3	110.6	106.9	107.6	90.7	94	94.6
Bra025830	19.3693	43.8462	5	8	3	1	130	14.143	10.32	108.8	107.7	107.2	92.2	92.5	93	96.7	102
Bra025827	68.1582	24.0942	10	21	10	1	552	60.267	8.43	100.9	97.2	98.4	106.7	98	100.2	101.4	97.2
Bra025819	128.719	61.9926	17	60	16	1	271	30.999	5.02	96.6	92.6	98.2	92.9	100	112.2	105.1	102.4
Bra025814	4.97388	2.30326	1	1	1	1	521	58.472	5.41	98.1	93.2	99.8	106.1	93	99.2	109.5	101.1
Bra025810	28.7857	17.6966	7	11	5	1	356	39.89	7.03	94.4	92.4	96.9	99.5	107.3	101.7	102.3	105.7
Bra025777	46.4828	15.5914	9	11	8	1	744	80.445	5.55	99.8	97.9	93.9	97.9	101	108.9	102.2	98.3
Bra025760	1.50073	1.15321	1	1	1	1	607	66.252	8.48	97.8	109.7	84.8	98.1	107.9	115.8	90.4	95.5
Bra025749	214.364	72.77	14	119	11	1	213	23.533	6.15	131	115.6	101.8	78.4	100.2	87.1	91.3	94.5
Bra025746	8.49928	1.53203	1	2	1	1	718	81.424	5.66	100.4	97.3	89.3	87	88.4	94.5	122.7	120.5
Bra025735	12.3512	6.31229	3	3	3	1	602	66.912	6.55	95.1	88.8	98.8	111.5	94.1	100.4	106.4	104.9
Bra025724										0	0	0	0	0	0	0	0
Bra025690	22.1139	10.9929	5	7	4	1	564	62.45	9.11	96.7	101	101.2	96.5	92.9	115.5	104.3	91.9
Bra025675	41.2908	23.7136	8	10	4	1	447	47.67	6.93	110.4	104.1	98.9	96.4	96.9	98	97.6	97.7
Bra025663	132.746	35.8904	11	63	11	1	365	40.943	4.73	96.2	97.1	111.8	102	100.2	99.5	99.5	93.6
Bra025660	105.967	32.7138	14	30	14	1	538	59.353	5.48	97.3	88	97.2	98.1	103.2	110.7	107.2	98.4
Bra025649	13.9475	30.4965	4	6	2	1	141	16.527	5.08	108.2	106.2	88.6	104.6	96	103.3	93.9	99.1
Bra025647	28.3263	42.2222	7	14	5	1	180	20.526	6.95	112.4	102.3	102.7	92.9	97.7	96.1	98.4	97.4
Bra025612	7.59054	10.9453	2	3	2	1	201	22.762	7.03	100.1	94.4	94.4	111.3	97	102.3	97.4	103.2
Bra025601	6.45266	3.56234	2	3	2	1	393	44.527	6	112.9	99.2	101.8	97	103.3	98.7	95.2	91.9
Bra025593	10.1521	9.4382	4	4	4	1	445	49.824	4.83	101.5	95.1	95.9	113.8	97.2	101.3	102.1	93.1
Bra025584	55.1297	58.5586	6	21	1	1	111	11.762	7.24	113.7	102.6	95.9	97.6	87.7	92.5	96.2	113.8
Bra025579	71.3023	18.7902	11	17	11	1	777	85.755	5.14	109.8	107.3	94.5	97.4	98	101.4	96.1	95.5
Bra025577										0	0	0	0	0	0	0	0
Bra025568	13.6092	8.44037	4	5	4	1	545	56.544	8.24	103.4	99.8	105.5	97.1	98	102.9	97.8	95.6
Bra025534	20.3202	15.1515	3	10	3	1	198	21.715	9.92	98.2	105.8	109.2	104.6	94.3	95.5	92.1	100.2
Bra025527	3.26664	3.07692	1	1	1	1	455	50.528	5.48	94.4	101.1	93.8	130.6	80.8	90.1	102.9	106.3
Bra025512										0	0	0	0	0	0	0	0
Bra025492	54.5922	41.8994	6	19	2	1	179	19.775	9.66	115.4	123.9	95.9	72.1	69.3	81.2	115.8	126.4
Bra025481	20.8779	15.2882	6	13	6	1	399	42.523	5.29	105.5	96.3	97.3	106.2	96.8	99.4	100.2	98.2
Bra025480	240.411	60.5749	21	90	2	1	487	53.296	5.67	95.4	104.6	99.9	104.9	94.4	96.4	100.3	104.1
Bra025459	120.942	26.383	25	40	2	1	1175	134.04	6.38	101	98	96.9	105.7	98.4	99.5	102.7	97.9
Bra025454	63.6487	12.4889	14	27	8	1	1129	125.853	5.47	100.1	100.1	99.2	99.9	99.8	102.5	101.4	97.1
Bra025439	6.37289	13.75	2	2	2	1	160	17.495	5.05	94.6	92.4	102.7	102.9	95.8	108.7	100.9	102.1
Bra025431	170.028	53.5912	10	240	3	1	181	20.187	8.05	112.5	144.4	95.6	83.5	100.1	105.5	73	85.4
Bra025392	254.077	46.5625	35	87	20	1	960	108.274	6.2	107.6	103.1	99.7	104.9	98.7	98.2	94	93.9
Bra025382	13.3386	7.5	3	3	3	1	400	44.832	5.22	101.8	93.2	102.6	103.9	100.7	93.9	100.5	103.4
Bra025364										0	0	0	0	0	0	0	0
Bra025359	89.9619	22.524	20	28	18	1	1252	136.667	8.03	97.1	88.6	92.2	101.1	100.4	107.1	109.1	104.4
Bra025353										0	0	0	0	0	0	0	0
Bra025350	35.4695	12.462	6	10	2	1	658	72.701	5.27	108.1	108.1	93	101.7	89.5	102.9	103	93.6
Bra025347	15.3377	11.1111	3	3	3	1	477	52.596	5.36	114.2	95.6	98.4	105.8	90.6	98.7	104.9	91.7
Bra025346	1.91614	2.65849	1	1	1	1	489	53.856	5.58	101.5	96.2	92.2	100.6	82.1	111.6	121	94.8
Bra025315	5.54791	2.10843	1	1	1	1	664	73.12	5.33	99.1	97.9	94.7	88.1	88.2	128.4	109.4	94.2
Bra025312	28.1833	14.6119	6	8	6	1	438	46.299	6.44	102.8	101.3	95.4	101.8	98.1	107.1	96.8	96.7
Bra025309	17.9808	12.0968	3	5	3	1	248	27.391	6.7	108.8	111	97.9	92.9	86.5	100.5	95.3	107
Bra025303	41.5913	25.8727	10	12	10	1	487	53.35	7.09	100.4	94.5	101.8	105.5	93.3	102.2	103.2	99
Bra025287	2.32606	2.40964	1	1	1	1	332	35.884	6.35	106.3	108	107.1	102.9	88.6	90.7	98.1	98.2
Bra025277	58.4403	35.7558	9	20	3	1	344	38.068	6.84	98.1	89.4	94	102.4	88.7	109.4	111.8	106.2
Bra025276	28.7555	12.3412	7	18	1	1	551	57.063	4.72	100.3	103.4	99.8	98.7	105.9	98.2	98.7	95.1
Bra025272	49.86	30.2491	9	23	2	1	281	31.531	8.48	95.2	93.4	99.2	95	96.2	97.2	109.3	114.7
Bra025232	38.3915	7.32648	10	14	10	1	1556	174.142	7.84	97.9	95.4	92.1	94.7	97.2	108.8	107.7	106.2
Bra025225	163.701	25.3673	21	44	21	1	1021	115.226	6.25	101.1	100.7	97	104.3	99.6	103.6	98.9	94.7
Bra025224	13.6063	10.9434	2	3	2	1	265	29.331	9.41	106.8	91.6	91.2	103.9	91.1	102.3	109.8	103.3
Bra025212	11.1886	4.95726	2	2	2	1	585	61.041	9.51	111	98	95.4	96.3	92.4	100.8	111.4	94.7
Bra025203	24.937	25	7	10	2	1	360	39.851	7.55	96.6	99.2	98.8	96.8	98.3	111.4	100.9	98.1
Bra025180	15.8663	18.5185	4	5	4	1	243	27.159	9.64	108.7	106.7	99.1	92.5	97.8	97.2	98	100
Bra025167										0	0	0	0	0	0	0	0
Bra025164	51.4811	17.7966	10	12	9	1	1062	123.484	6.32	108.6	104.7	93.8	100.8	91.5	92.2	102.8	105.5
Bra025162	82.1333	24.1558	14	29	1	1	770	86.086	6.39	99.6	98.8	88.7	88.8	110	92.3	115.4	106.4
Bra025156										0	0	0	0	0	0	0	0
Bra025142	338.13	57.6874	36	115	32	1	787	89.406	5.07	101.1	101.6	98.5	107.4	101.6	97.8	96.5	95.5
Bra025124	25.1147	56.3025	4	10	2	1	119	11.743	9.2	104.4	100.4	104	92.3	97.4	104.1	99.8	97.6
Bra025117	14.9532	15.1316	4	8	2	1	304	33.23	5.44	98.1	100.2	108	106.7	95.5	94.4	101.7	95.5
Bra025111	62.5898	38.961	10	25	10	1	308	34.747	5.66	103.5	107.3	99.7	93.3	104.7	102.5	94.1	94.8
Bra025109	17.4262	13.4921	2	3	2	1	252	28.442	8.02	112.3	103.9	104.1	93.6	94.5	93.7	97.6	100.3
Bra025102	7.14237	3.20963	2	2	2	1	997	106.538	5.19	101.4	90.3	99	110.7	85.4	99.8	104.7	108.6
Bra025089	17.8265	5.89651	5	8	2	1	831	93.154	6.07	103.7	99.5	97.7	100.6	89.1	100	107.9	101.6
Bra025088	92.599	49.7326	15	30	15	1	374	40.862	8.12	102.8	103	99.7	94.1	101.9	101.4	98.3	98.7
Bra025078	3.93816	2.67559	1	2	1	1	299	33.714	6.74	102.2	113.5	104.3	91.9	84.1	92.8	101	110.2
Bra025043	1.34882	7.14286	1	1	1	1	126	14.729	4.34	96.6	100.7	93.5	107.5	89.9	95.5	105.1	111.2
Bra025042	63.3096	17.7227	18	20	5	1	1089	123.906	6.48	105.3	106.1	100.5	98.9	96.1	99	97.2	97
Bra025037										0	0	0	0	0	0	0	0
Bra025033	15.0654	11.3208	3	4	3	1	477	51.963	8.28	110.5	103.1	90.5	94.5	92.4	101.3	105.9	101.8
Bra025025	107.661	32.9787	10	33	1	1	470	49.75	7.69	101.7	95.8	97.2	96.3	96.9	105.1	101.2	105.6
Bra025023	1.52739	1.89753	1	1	1	1	527	56.333	6.7	78.4	95.9	76.6	94.8	105	131.2	117	101.1
Bra025017	77.7599	5.48303	5	33	2	1	1149	131.025	6.73	101	106.9	115.8	117.8	87.4	79.1	94.4	97.6
Bra025014	31.5746	19.2229	8	11	8	1	489	54.874	5.9	115	96.4	95.2	113.5	96.1	94.5	97.1	92.3
Bra024999	47.7491	17.2603	5	10	1	1	365	39.17	8.1	108.2	99.4	103.1	109.1	99	91.8	95.9	93.5
Bra024990	1.15422	4.54545	1	1	1	1	286	32.107	6.11	62.6	107.8	127.7	99.9	93.6	129.2	95.6	83.6
Bra024986	251.68	57.5448	26	189	1	1	391	44.597	10.17	85.9	97	112.3	117.3	114.9	83.2	91.3	98.1
Bra024969	26.2121	16.7488	3	16	1	1	203	21.356	6.18	94.8	94.5	101.5	104.3	94.8	98	100.9	111.1
Bra024968	33.4475	10.9357	7	7	7	1	887	97.679	7.01	99.7	98.5	110.9	110.9	85.2	94.1	103	97.5
Bra024951										0	0	0	0	0	0	0	0
Bra024940										0	0	0	0	0	0	0	0
Bra024935	33.4535	41.6667	4	12	4	1	120	12.974	9.57	101.5	95.3	112.8	113.5	80.3	86.6	101.9	108
Bra024922										0	0	0	0	0	0	0	0
Bra024912										0	0	0	0	0	0	0	0
Bra024910										0	0	0	0	0	0	0	0
Bra024896	13.566	11.6625	4	5	4	1	403	44.256	6.99	97.8	93.8	94.9	95.3	96.5	109.2	111.7	100.7
Bra024879	247.662	55.6291	10	250	6	1	151	17.455	6.43	91.9	105	106.2	96.8	106.7	102.2	93.2	98
Bra024870	20.132	34.0314	6	9	3	1	191	20.239	9.91	94.5	109.2	106.1	107.9	104.4	91.8	94.5	91.7
Bra024866	10.1921	9.17226	3	3	3	1	447	49.387	5.8	100.1	102	100.7	98.2	97.7	101.7	102	97.5
Bra024861	38.8037	20.5628	9	13	3	1	462	51.99	8.73	97.6	91.6	99.5	111.9	99.3	96.6	103.8	99.6
Bra024858	47.8288	12.8556	9	13	6	1	949	102.448	6.58	105.1	94.8	112.2	102.6	94.5	95.1	101.9	93.9
Bra024854	41.0272	15.3968	9	16	2	1	630	70.101	9.36	94.4	92.3	96.8	91.2	90.6	128	109.1	97.6
Bra024845	5.43683	3.93013	2	2	2	1	458	52.195	5.55	87.9	90.3	104.7	94.7	110.7	105.5	102.7	103.5
Bra024840										0	0	0	0	0	0	0	0
Bra024838	14.7256	8.71795	5	8	2	1	585	64.421	5.99	92.7	93.7	90.2	120.3	83.1	105.6	107.8	106.7
Bra024832	19.4135	28.5714	1	4	1	1	77	8.504	9.38	140.4	112.7	123.2	89.8	71.4	70	96.2	96.4
Bra024814	14.5194	12.1212	3	3	3	1	297	33.466	5.82	105.9	104.7	103	97.2	91.9	97.8	103.9	95.7
Bra024809	18.1436	22.2222	5	5	4	1	261	28.787	9.55	107.8	107.1	105.9	100.5	97	93.2	94.9	93.6
Bra024806	10.47	6.32479	3	3	1	1	585	63.886	9.6	83.6	82.7	83.7	94.7	108.5	147.6	102.1	97.2
Bra024785	2.79806	2.30496	1	1	1	1	564	64.125	7.2	99.2	93	96.8	124.6	88.5	95.2	106.4	96.3
Bra024759	83.3424	27.0977	16	28	12	1	727	82.632	6.35	102.4	98.6	95.9	98.4	100.7	102.6	103	98.3
Bra024749	39.0917	16.2978	8	16	2	1	497	56.221	8.81	103.1	105	106	102.8	89.6	96.2	102.4	94.9
Bra024730	6.52497	2.91174	3	3	3	1	1099	123.069	6.21	99.9	97.7	91.4	102.4	96.5	101.4	104.1	106.5
Bra024715	31.0217	13.1068	6	7	6	1	618	69.295	7.4	103.5	99.9	94.4	104.7	94.8	93.7	101.7	107.3
Bra024710	33.8913	51.7483	7	8	1	1	143	14.881	9.52	106.3	92.8	117.5	105.4	98.9	93.7	91.9	93.3
Bra024708	92.1482	33.6798	14	32	8	1	481	52.982	6.18	101.2	93.1	102	99.8	101.1	97.9	106.5	98.4
Bra024701	6.87061	7.27273	2	2	2	1	330	35.424	5.82	111.2	95.1	92.7	96.2	98.2	108.6	102.5	95.5
Bra024678	108.065	37.785	17	35	1	1	614	69.442	7.2	89.5	92.4	98.7	103.4	102.9	99.6	103.8	109.8
Bra024666	12.0866	12.8743	4	5	4	1	334	38.003	6.1	102.7	99.8	97.9	104.6	97.6	105.9	95.2	96.3
Bra024663	34.3674	7.19027	5	8	3	1	904	100.757	6.19	96.8	101.3	102.1	108.8	98.1	96.6	97.5	98.8
Bra024659	67.062	32.1586	6	27	6	1	227	25.053	5.49	93.4	102.8	103	108.6	95.2	96.6	95.4	104.9
Bra024650	26.6498	14.7157	8	9	8	1	598	64.798	6.68	101.9	96.5	95.1	99.3	103	104.1	99.6	100.5
Bra024643	91.9445	34.3669	15	35	2	1	387	42.788	7.68	95.2	90.6	98.3	106.8	99.8	101.8	110.5	97
Bra024641	2.42806	1.9802	1	1	1	1	505	55.228	9.42	104.8	98.1	96.8	94.8	94.6	114	98.2	98.8
Bra024634	113.396	29.7645	12	36	1	1	467	50.819	5.82	109	116.1	94.9	94.5	96.8	109.4	97	82.2
Bra024633	18.2356	8.0402	3	3	3	1	597	65.047	8.54	111.4	99.7	99.5	95	92.2	93	105.7	103.5
Bra024626										0	0	0	0	0	0	0	0
Bra024624	10.9562	13.9535	3	7	1	1	215	24.655	10.95	127.2	121.9	103.1	81.9	74.4	75	106.8	109.7
Bra024620	156.332	67.1512	14	51	6	1	344	37.551	4.86	96.6	98.1	101.8	99.1	107.9	98.2	97.7	100.5
Bra024619	139.276	37.8731	19	59	7	1	536	58.289	7.8	102.9	98	99	99.7	97.1	101.5	103.4	98.4
Bra024616	130.233	52.2078	16	41	16	1	385	40.459	8.69	115.4	119.7	94.6	89.1	107.1	102.8	85.6	85.6
Bra024600	21.2143	21.4612	4	6	4	1	219	24.062	6.52	92.3	92	96.2	109.6	99.3	109.3	100.4	100.8
Bra024580	187.666	53.5565	19	91	3	1	478	53.035	6.7	103.4	108.9	100	99.8	97.8	104.7	91.7	93.7
Bra024568	271.593	54.8885	25	101	4	1	583	63.357	6.21	99.8	95.2	99	98.2	102.8	101.1	104	99.9
Bra024567	51.4543	19.8347	10	21	4	1	605	65.596	9.03	99.6	96.3	98.1	99.4	93.4	102.2	108.7	102.2
Bra024564	88.472	59.3407	11	45	11	1	182	20.719	5.74	110.1	103.9	87.4	85.8	110.2	113.6	90.7	98.2
Bra024551	4.97021	4.41558	1	1	1	1	385	44.424	6.89	109	101.4	101.4	96.9	98.1	100.3	99.8	93.1
Bra024550	21.7727	7.79468	4	6	4	1	526	56.192	7.05	102.4	100.8	98.7	99.3	94.7	99.2	103.4	101.6
Bra024544	7.13575	2.41758	2	2	2	1	910	99.212	7.39	110.1	105.6	96.9	101.6	84.7	104.9	96.2	100
Bra024538	8.07043	7.30337	2	2	2	1	356	39.422	8.5	103.3	96.2	102.3	98.3	84.6	100.9	121.8	92.6
Bra024527	30.3972	11.6667	5	10	2	1	540	61.508	6.61	98.2	96.5	105.7	99.6	95.6	103.5	97.3	103.5
Bra024523										0	0	0	0	0	0	0	0
Bra024516	89.6571	46.2329	10	24	2	1	292	31.588	8.85	98.1	101.4	105.4	102.1	101.2	98.1	97.2	96.6
Bra024495	19.0874	22.5256	4	4	4	1	293	32.83	7.91	110.1	103.9	110.3	104.6	95.6	88.9	95.3	91.4
Bra024484	40.067	17.2684	10	14	10	1	637	70.13	6.81	101	104.5	95.8	98.1	97.6	101.4	98.8	102.9
Bra024444	77.7483	55.4348	12	25	7	1	276	29.442	8.87	89.5	93.9	100	106.2	103.6	103.8	99.4	103.7
Bra024440	47.8819	54.8913	8	16	3	1	184	20.398	7.21	94.2	99.2	87	99	103.3	108.7	97.7	111
Bra024433	32.1503	20.6009	8	14	8	1	466	51.654	5.48	109.5	100.8	99.7	100.2	96.1	97.6	102.6	93.6
Bra024421	72.3666	40.613	7	17	2	1	261	28.588	9.44	96.2	94.6	107.2	101.7	97.9	101.3	103.3	97.7
Bra024418	40.3474	10.8043	9	15	8	1	833	95.326	5.19	105	95.2	105.7	101.2	94.5	98.7	103.3	96.3
Bra024417	243.188	44.9704	36	87	25	1	1014	114.878	7.03	98.8	96.2	96.7	106.7	98.5	100.1	102.6	100.4
Bra024415	9.10302	7.7193	2	3	2	1	285	32.729	6.52	96.9	104.4	94.1	103.2	92.3	106.5	99.7	102.9
Bra024413	21.1997	5.51655	5	7	1	1	997	108.638	6.18	97.9	101	96.2	110.3	99.1	100.4	101.5	93.5
Bra024401	111.286	27.5668	16	36	1	1	711	79.605	5.38	105.5	96.6	94.8	113.8	97.4	94.9	97	99.9
Bra024387	31.3096	7.76545	9	12	7	1	1262	139.408	6.18	100.1	98.3	100.5	105.3	93.6	100.6	103.1	98.7
Bra024355	55.2877	23.7681	13	20	5	1	690	77.281	8.81	98.8	93.2	113.1	113.6	86.3	91.4	105.2	98.3
Bra024339	21.7112	8.64362	5	5	5	1	752	84.728	9.28	94.5	98.6	91.1	98.1	90.3	96	116.8	114.7
Bra024329	1.87648	3.75335	1	1	1	1	373	41.297	8.38	105.4	97.1	114.6	100.2	87.3	106	94.4	95
Bra024315	1.51286	6.07735	1	1	1	1	181	19.938	8.73	50.5	107.6	100.8	157.7	196.3	42.8	46.6	97.7
Bra024312	11.8018	4.91803	3	3	3	1	854	96.585	5.91	93	94.3	89.1	107	97.2	104	106.5	109
Bra024311	149.914	25	17	49	3	1	780	84.064	7.8	94.9	100.6	99.3	103.5	95.2	103.7	96	106.8
Bra024300	43.1226	33.4471	7	13	7	1	293	32.841	6.65	97.7	103.7	98.2	103.5	94.8	103.6	99.4	99.1
Bra024292										0	0	0	0	0	0	0	0
Bra024291	3.71063	4.18719	1	1	1	1	406	44.043	6.14	120.5	96.1	88.3	103.5	95.7	111	89	95.9
Bra024290	50.7042	30.3922	9	16	5	1	408	45.439	6.61	105.9	101.1	99.2	100.4	95.8	102.4	98	97.2
Bra024287	64.0027	58.0357	4	15	3	1	112	11.981	6.01	94.5	98.2	117.4	96.9	93.9	98.4	103.1	97.6
Bra024285	102.254	30.3448	16	25	8	1	725	80.349	8.12	100.7	94	95.9	104.1	96.9	102.6	103.9	102
Bra024283	23.2184	14.9057	7	7	6	1	530	57.558	5.9	98.5	95.2	98.9	102.7	98.1	101	103.9	101.6
Bra024282	26.6276	12.973	6	13	6	1	555	59.007	9.32	105.2	98.9	94.9	103.1	95.9	98.4	100.7	103
Bra024280	28.1208	21.0526	6	11	3	1	304	32.511	9.36	92.3	96	104.1	105.3	100.3	101.6	100.5	99.9
Bra024278	43.7352	33.9339	9	13	9	1	333	35.931	5.67	108	99.4	104.7	96.5	91.6	96.6	105	98.1
Bra024276	2.58286	2.85714	1	1	1	1	280	32.77	11.55	102.3	100.2	99.1	104.6	99.2	95.2	99.8	99.6
Bra024265	25.6948	15.3846	3	16	3	1	182	18.211	7.65	93.4	93.2	120.8	121.7	109.1	90.5	87.8	83.5
Bra024262	27.5826	13.0137	6	9	2	1	584	64.659	6.76	114.1	104.2	99.3	100.3	93	97.1	100.8	91.3
Bra024260										0	0	0	0	0	0	0	0
Bra024255	69.1891	34.9296	10	19	3	1	355	37.809	5.12	103	95.8	99.8	99.4	94.4	108.1	102.9	96.4
Bra024253	8.58174	3.04348	3	3	3	1	1150	129.672	7.49	108.6	103.7	98.6	98.3	96.8	99.8	98.1	96.1
Bra024247	27.5299	10.2161	3	5	3	1	509	56.078	6.54	108.1	96.6	98.4	108.2	86.6	97.6	101.9	102.7
Bra024245	84.8081	30.9168	12	29	2	1	469	50.848	6.55	100.8	99.8	98.7	101.4	101.4	102.7	99.2	95.9
Bra024238	228.786	38.5965	23	93	21	1	741	82.931	8.75	96.3	94.1	103.9	101	104.6	95.1	103.9	101.2
Bra024230	49.1007	6.708	11	18	1	1	1774	193.286	6.16	128.3	105.2	94.7	88.4	81	90.9	110.2	101.2
Bra024217	40.9823	20	9	12	8	1	570	63.138	6.76	107.4	100.3	101.5	100.2	97	102	97.6	94.1
Bra024211	17.1452	10.883	4	4	2	1	487	53.305	6.25	97.4	102.4	102.1	107.2	98.7	100.8	95.6	95.8
Bra024205	44.3361	31.0105	8	14	4	1	287	31.378	7.71	102.1	101.4	99.3	94.2	98.7	107.6	98.8	98
Bra024203	36.6881	57.7181	6	11	1	1	149	16.09	8.85	99.8	100.3	105.4	101.2	108.8	97.2	95.6	91.7
Bra024200	197.942	37.1493	27	52	11	1	891	97.755	5.14	101.7	102.9	96.5	97	97.6	95.9	103.3	105.1
Bra024199										0	0	0	0	0	0	0	0
Bra024190	13.7876	3.76344	2	3	2	1	744	81.684	7.56	109.9	95.7	96.1	120.1	97.9	94.7	95.4	90.2
Bra024181	66.2325	22.3301	13	17	1	1	824	90.093	6.05	95.9	105.1	94.4	99.9	102	102.7	97.6	102.3
Bra024179	12.8312	7.94393	3	5	1	1	428	47.994	9.52	136.4	114.5	102	128.8	68.7	131.1	42.3	76.2
Bra024177	3.56944	2.28426	1	1	1	1	394	40.919	5.31	119.2	108.7	93.4	107	111.5	95.1	80.2	84.9
Bra024170	31.04	7.327	5	7	1	1	737	80.305	8.78	96.8	93	103.7	102.6	101.4	98.7	104.9	98.9
Bra024153	6.21021	1.72684	1	1	1	1	637	69.115	6.21	90.2	91.8	105.2	135.2	93.4	91	99.3	93.7
Bra024150	16.1302	19.5402	5	6	5	1	261	28.803	5.12	102	111.8	102.1	92.2	99	100.6	97.4	94.8
Bra024117	31.4501	6.8803	6	7	5	1	1061	115.783	6.84	96.4	95	87.4	106.2	92.8	110.1	108.2	104
Bra024105	175.65	28.5273	24	63	4	1	971	108.87	6.15	101	98.7	95.9	100.2	96.2	107.8	102.7	97.5
Bra024102	51.6068	33.8462	9	11	9	1	325	36.003	9.52	97.3	95.9	82.6	89	96.5	115.5	102.2	120.9
Bra024089	57.5464	40.5018	9	18	8	1	279	31.571	8.76	75.9	81.5	75	83.8	98.7	128.9	115.9	140.2
Bra024087										0	0	0	0	0	0	0	0
Bra024068	59.9308	41.2	9	35	5	1	250	28.234	5.72	107.8	99	100.4	94	103	97.3	103.4	95.1
Bra024059	11.2713	9.47368	3	4	1	1	380	43.329	9.1	97.9	92.4	98.9	108.5	106	101.6	96.5	98.3
Bra024051	55.51	22.9947	15	21	7	1	748	82.454	8	101.2	100.2	100.9	102.2	92	98.2	102.6	102.7
Bra024049	11.4545	9.96441	2	2	1	1	281	31.739	9.52	113.4	119.1	94.8	86.9	72.7	100.4	102.8	110
Bra024023										0	0	0	0	0	0	0	0
Bra024018	69.9477	26.9928	14	22	4	1	552	62.418	6.8	104.1	104.1	93.7	98	97.1	101.2	102.4	99.3
Bra024015	131.429	66.0944	13	46	1	1	233	25.094	5.36	102.4	82.7	94.3	97.9	89.8	115.2	108.2	109.5
Bra024012	5.3143	2.70701	2	2	2	1	628	70.942	8.4	106.3	101.6	103.9	98.2	91.6	94.6	101.1	102.7
Bra024005	269.791	41.8776	32	85	2	1	948	105.659	5.85	96.6	93.5	94.2	106.5	101.4	101.4	104.5	101.8
Bra023978										0	0	0	0	0	0	0	0
Bra023975	27.4795	10.6231	6	7	4	1	979	106.266	5.35	97.4	99.3	104	108.1	102.6	98.5	94.5	95.6
Bra023969	235.12	65.3422	26	104	1	1	453	49.948	8.56	110.4	107.3	100.2	88.6	93.4	107.2	99.3	93.6
Bra023953	11.0352	15.2062	6	7	3	1	388	42.206	9.54	100.7	104	105.8	98.4	92.2	99.9	101.4	97.7
Bra023952										0	0	0	0	0	0	0	0
Bra023942	28.0931	32.9897	4	8	2	1	194	20.686	6.54	95.8	117.4	143.1	90.2	86.2	91	92.8	83.6
Bra023904	43.7654	26.7157	9	17	3	1	408	45.904	6.7	104.3	99.8	101.8	101.4	98.7	100.4	98	95.7
Bra023898	35.0397	15.1659	6	12	4	1	422	46.934	5.77	97.7	92.1	99.7	101.3	93.1	102.2	111.1	102.8
Bra023885	21.8215	14.2593	6	18	4	1	540	58.09	6.81	100.5	93.1	110.6	100	94	93.9	112.8	95
Bra023845	127.065	47.7046	18	59	6	1	501	55.052	8.16	102.2	100.5	102.6	103.1	97.3	96.8	96.9	100.5
Bra023838	19.0371	7.37864	4	22	2	1	515	58.709	6	103	95.4	101.2	102.2	113.1	93.6	99.6	91.8
Bra023822	60.249	26.6102	16	20	11	1	590	66.156	5.44	102.7	100.9	95.2	100.8	99.4	102.4	97.5	101
Bra023816	1.33329	3.8835	1	1	1	1	206	20.841	8.69	105.5	102.5	100.7	115.3	79.3	102.7	94.8	99.2
Bra023783										0	0	0	0	0	0	0	0
Bra023780	131.803	39.3414	17	38	6	1	577	63.249	6.04	98.2	95.4	94.1	97.6	100.4	101	107.6	105.6
Bra023763	3.20025	4.72441	1	1	1	1	254	28.951	5.64	107.4	96.6	100.3	95.1	90.5	108.1	108.1	93.8
Bra023724	47.5077	47.6071	7	14	7	1	397	31.388	10.78	108.6	93.2	102.7	88.4	109	93.4	104.5	100.1
Bra023713	37.825	23.6434	11	17	1	1	516	56.714	7.91	101	97	101.9	95.3	102.2	102.3	102.2	98.1
Bra023704	42.8902	21.8509	6	13	6	1	389	42.041	9.09	97.8	94.9	97.6	106	102.5	100.5	103.3	97.3
Bra023703	74.5204	30.6173	10	31	9	1	405	43.733	9.13	97.1	97.4	101.9	103.7	93	97.9	97.7	111.3
Bra023675	6.00633	5.32407	2	2	2	1	432	48.385	7.81	113.8	96.3	95.2	104.3	92.7	97.8	101.5	98.3
Bra023673										0	0	0	0	0	0	0	0
Bra023645	760.329	60.5229	38	544	3	1	765	84.405	6.38	90.5	95.8	101.5	96.3	99.1	100.3	102.1	114.5
Bra023636	66.4968	41.4343	9	26	2	1	251	27.874	8.13	94.8	95.9	107.1	103.4	97.6	97	101.2	102.9
Bra023623	56.9458	22.3009	11	16	2	1	565	60.758	5.73	97.3	98.4	102.7	99.4	97.3	99.4	100.7	104.7
Bra023598	215.223	58.4302	12	75	6	1	344	37.743	5.87	111.6	98.6	97.4	91.2	104.8	103	98.9	94.5
Bra023597	67.0917	32.1033	6	15	6	1	271	28.47	9.51	98.5	103	100	99.1	108	109.2	91	91.2
Bra023594	31.4383	15.4684	6	10	6	1	459	50.089	5.35	96.4	93.9	103.3	104.3	94	101.3	105.3	101.5
Bra023592	14.5592	5.21415	3	5	2	1	537	57.364	6.6	87.6	89.1	92.9	120.9	90.7	100.9	106.4	111.4
Bra023590	26.9056	11.5142	6	7	2	1	634	70.112	9.22	104.3	101.5	101.7	99.6	94.9	95.2	103.3	99.6
Bra023585	39.876	28.4585	5	9	3	1	253	26.238	5.31	99.9	96	98	100.7	103.5	102.2	98.7	100.9
Bra023579	30.7056	29.5082	5	11	2	1	183	20.723	5.9	119.1	102.3	104.5	96.3	93.1	92.7	97.5	94.6
Bra023577	39.0759	27.7202	8	14	2	1	386	41.679	6.3	97.2	102.5	109.5	105.5	101.5	91.2	96.7	95.8
Bra023574	81.5017	25.4486	15	35	6	1	613	65.853	8.22	91.2	92.1	91.2	104.5	101.2	112	102.6	105.2
Bra023564	29.4233	27.8075	4	7	3	1	187	20.105	8.51	108.9	109.2	105	89.4	98.1	100	94.6	94.6
Bra023563	41.7049	26.8116	6	15	4	1	276	29.215	8.66	99.3	98.2	101.4	103	96.6	104.8	98.1	98.5
Bra023559										0	0	0	0	0	0	0	0
Bra023553	63.9281	16.6065	7	25	1	1	554	62.57	8.95	107.2	95.1	105.6	98.6	100.3	90.6	102.2	100.4
Bra023518	183.9	34.9948	27	47	6	1	963	108.107	6.28	106.7	103.9	96.7	102.1	92.9	95.8	101.7	100.2
Bra023516	28.2202	9.13462	9	10	9	1	1040	117.731	5.69	98.4	99	110.3	96.6	93.1	97.7	104.4	100.4
Bra023513	33.4534	49.0566	5	20	1	1	106	11.697	9.09	101	92.9	126.4	80.2	92.8	82.5	115	109.1
Bra023503	95.471	18.258	9	39	3	1	597	64.859	8.88	96	94.8	101.6	108.6	104.8	95.5	97.6	101
Bra023496	31.2011	6.74637	7	9	7	1	1171	133.617	7.75	96.5	95.1	95.5	106.5	93.1	103.2	108.5	101.7
Bra023492	49.2558	27.3743	3	10	1	1	179	18.947	4.86	96.6	99.7	104.2	105.9	90.5	99.8	110.3	93
Bra023488	10.3458	10.6936	3	3	3	1	346	37.694	5.53	104.6	99.2	95.2	96.2	100.6	103.6	101.5	99.1
Bra023485	97.4974	61.39	13	29	11	1	259	28.331	5.91	104.2	129.7	93.1	99.8	87.9	102.2	84.6	98.4
Bra023474	29.631	16.6045	7	9	7	1	536	57.638	6.15	101.2	101.4	102	101.9	94.6	106.6	95.4	96.8
Bra023453	14.1324	11.0588	4	5	2	1	425	47.617	6.32	101.7	95.3	99.6	86.1	92.4	107.8	127	90.1
Bra023446	174.454	46.2366	16	79	2	1	372	39.866	9.28	98.2	92.9	95	109.4	92.4	97.8	105.9	108.5
Bra023430	14.5227	3.57634	2	6	2	1	727	82.304	8.72	97.6	91.8	97.4	93.2	100.4	109.1	107.7	102.7
Bra023429	1.25259	1.20048	1	1	1	1	833	95.998	6.62	100.6	103.1	99.3	106.4	94.4	96.7	103.6	96
Bra023419	87.139	31.3725	16	29	6	1	612	68.897	5.27	102	97.7	98	104.4	102.4	97.8	98.9	98.8
Bra023413	92.548	50	12	38	3	1	240	26.511	8.81	114.3	103.1	95.8	93.2	96.9	93.4	98.9	104.4
Bra023410	109.826	43.4091	15	42	1	1	440	47.963	6.71	107.6	100.6	101.2	84.4	98.5	93.3	104.6	109.9
Bra023392	7.64474	8.51852	1	1	1	1	270	30.338	8.79	113.3	92.6	109.4	105	92.3	93.3	103.2	91
Bra023387	6.08155	2.16346	2	2	2	1	1248	140.989	6.55	105.1	95.1	101.9	108.5	95.7	96.8	97.8	99.1
Bra023386										0	0	0	0	0	0	0	0
Bra023383	88.9609	44.3804	12	29	6	1	347	36.816	8.72	95.8	89.8	98.5	94	101.3	106.6	108.6	105.5
Bra023348	11.4079	6.85579	3	6	1	1	423	46.425	10.04	92.3	93	103.5	100.4	93.2	99	115.4	103.2
Bra023337	26.9749	14.7217	6	8	6	1	557	60.214	5.22	100.2	93.8	103.8	99.7	97.3	103.4	100.9	100.8
Bra023336	212.136	34.0136	15	70	3	1	588	64.439	5.92	103.4	109.9	94.3	99.6	93.2	96.8	94.3	108.6
Bra023331	19.3423	10.6227	4	4	4	1	546	59.413	5.21	104.8	96	97.2	103.3	98.2	100.8	103.5	96.2
Bra023324	109.235	33.8235	11	76	2	1	340	36.969	6.57	90.2	89.8	108.3	101.4	107	94.5	108.7	100.1
Bra023312										0	0	0	0	0	0	0	0
Bra023306	5.73945	6.59898	1	1	1	1	197	21.829	6.34	110.4	102.1	99.1	101.3	91.4	100.8	98.5	96.5
Bra023302	63.8123	44.7489	8	21	8	1	219	22.804	9.73	108.5	110.2	103.5	94.2	92.9	94.3	95.5	100.9
Bra023291	8.59478	8.98204	3	3	3	1	334	36.663	6.33	103.9	101	98.9	107.2	101.6	91.3	96.9	99.2
Bra023250	20.315	20.2749	5	8	5	1	291	31.454	6.6	150.4	98.2	87.5	107.4	91.2	97.5	84.4	83.4
Bra023235	288.087	53.6524	17	114	2	1	397	44.387	5.77	108	113.8	101.6	98.2	101.9	101.4	86.3	88.8
Bra023213	71.2354	23.3333	12	19	3	1	600	68.202	8.57	99.1	91.3	97.1	102.8	90.2	101.2	112.3	106.1
Bra023208										0	0	0	0	0	0	0	0
Bra023206	19.007	44.4444	3	8	2	1	90	10.024	5.5	105	105.3	103.7	85.4	103.2	95.5	97.2	104.7
Bra023199	44.6154	13.113	10	12	4	1	938	103.572	5.66	102.8	104.1	94.9	100.4	91.9	109.1	97.3	99.4
Bra023172	133.629	27.0974	24	39	17	1	1037	115.49	9.58	103.2	100.9	95.8	102.4	98.6	103.1	99.5	96.4
Bra023169	96.2158	31.6832	22	30	18	1	909	98.85	7.21	101	100.9	97.6	105.6	91.1	100	104.9	99
Bra023165	29.8528	19.7297	5	6	2	1	370	40.001	6.86	97.4	98.8	108.7	106.6	89.4	98.5	106.1	94.5
Bra023160	59.5164	27.521	11	20	5	1	476	53.073	6.55	94	91.7	97.8	122.8	100.2	96.1	101.1	96.3
Bra023126	3.44575	2.27273	1	1	1	1	528	58.648	9.13	184.8	87.3	87.3	82.8	80.2	84.3	100.8	92.6
Bra023118	30.3651	11.609	4	7	2	1	491	55.271	4.87	98.2	93.8	93.1	101.2	100.6	98.1	103.2	111.7
Bra023116	6.22215	5.68862	2	2	2	1	334	37.976	8.53	118.4	109.8	87.5	79.5	94.8	89.4	104.5	116.1
Bra023113										0	0	0	0	0	0	0	0
Bra023110										0	0	0	0	0	0	0	0
Bra023108	105.346	30.5842	6	36	1	1	291	31.071	4.93	81.7	91.6	110.7	122.1	85.5	95.3	109.4	103.7
Bra023099	117.886	47.2727	13	43	13	1	330	37.096	6.96	88.3	83.4	91.4	95.3	86.5	96.4	114.5	144.2
Bra023094										0	0	0	0	0	0	0	0
Bra023091	4.16941	6.77966	2	2	2	1	295	33.85	7.56	104.4	98.2	101.6	93.7	102	91.5	105.4	103.3
Bra023087	51.6546	10.2315	10	10	8	1	1339	146.637	7.58	101.3	92.3	96.1	104.9	97.4	98.8	103.4	105.6
Bra023084	331.711	73.3333	21	183	5	1	390	42.501	6.18	83.2	94.2	101.2	111.6	96.6	102.5	102.4	108.3
Bra023049										0	0	0	0	0	0	0	0
Bra023045	5.82711	1.99081	1	1	1	1	653	70.89	6.67	91.8	102.9	108.4	104.1	95.5	109.1	95.6	92.7
Bra023043										0	0	0	0	0	0	0	0
Bra023036	22.5305	14.1089	6	9	3	1	404	43.807	9.6	89.5	96	97.3	91.2	98.2	125.7	99.1	103
Bra023033	79.0002	38.9151	16	29	8	1	424	47.728	6.02	100.8	99.1	97.7	102.7	100.3	99.9	100.8	98.8
Bra023018	25.2466	4.79592	7	7	1	1	1960	215.849	8.18	106.5	90.4	114	96.6	95	106.6	99.3	91.5
Bra023011	14.9493	19.5455	3	4	3	1	220	24.349	5.25	104	102.1	106.1	89.2	95.9	106.3	100.2	96.2
Bra023002	75.2608	11.7986	7	21	4	1	695	75.74	4.79	93.8	97	108.8	103.3	95.2	101.2	102.3	98.4
Bra022999	42.6773	10.3968	12	14	6	1	1260	138.775	5.99	94.3	96.8	95.7	101.6	100.3	107.7	102.8	100.8
Bra022997	77.0675	21.0584	18	26	9	1	907	100.653	8.59	93.5	95	97	102.9	92.7	104.3	101.2	113.5
Bra022984	73.5909	12.7976	16	19	16	1	1680	183.4	6.02	105.1	98.9	97.6	99.7	95.1	103.9	101.3	98.3
Bra022978	57.6478	44.0758	11	35	2	1	211	24.717	10.05	123.3	106.9	101.3	79.6	92.6	80.9	106.1	109.2
Bra022976	130.313	43.2331	6	66	1	1	266	28.2	5.15	124.7	120.3	57.1	66	108.7	106.3	93.4	123.4
Bra022964	104.791	44.8276	21	35	21	1	551	61.51	8.46	104.7	101.4	99.9	101	100.1	96.3	99.7	96.9
Bra022958	29.6289	6.97674	4	7	4	1	817	89.454	6.81	92.8	96.1	105.7	104.6	100.3	100.5	98.7	101.2
Bra022956										0	0	0	0	0	0	0	0
Bra022938	27.8435	12.5	4	10	2	1	408	41.486	6.55	102.3	100.5	101.8	98.1	100	99	101.5	96.8
Bra022926										0	0	0	0	0	0	0	0
Bra022924	7.23393	4.57516	2	3	2	1	612	67.535	7.33	102.6	98.2	99.6	100.6	99.9	97	106.2	95.8
Bra022899	131.835	18.7251	16	37	3	1	1004	108.831	5.36	93.5	95.8	99.4	126.1	88.5	91.1	98.7	106.9
Bra022896	1.96257	0.865801	1	1	1	1	1155	126.575	6.96	106.4	107.1	106	96	80.4	105	107.3	91.9
Bra022880	70.4465	22.9974	16	27	3	1	774	86.587	4.83	100.8	102.6	102.2	98.6	95.8	101.6	101.3	97.2
Bra022870	6.67156	3.72093	2	3	1	1	645	71.534	9.25	95.3	90.4	95.3	106.1	96.2	102	101.6	113.2
Bra022867	35.0778	20.7709	8	10	2	1	467	51.182	8.73	99.6	104.3	97.4	97.3	94.8	102.1	101.3	103.2
Bra022866										0	0	0	0	0	0	0	0
Bra022864	25.2822	10.989	5	13	1	1	455	50.786	5.54	103.2	87.1	99.3	103	91.6	94.6	115.9	105.3
Bra022853										0	0	0	0	0	0	0	0
Bra022830	7.95749	5.22193	2	4	2	1	383	42.644	5.85	111	103.3	105.4	99.1	95.6	97.3	93.9	94.4
Bra022829	1.7592	3.8835	1	2	1	1	206	23.223	7.61	105	92.7	97.9	106.9	98.4	94.6	103.9	100.5
Bra022818										0	0	0	0	0	0	0	0
Bra022816	21.1791	25.1163	5	10	4	1	215	24.348	5.22	106.6	110.3	100.9	94.3	91.7	98.9	97.3	99.9
Bra022809										0	0	0	0	0	0	0	0
Bra022779	252.278	38.998	32	91	6	1	1018	113.162	5.2	98.4	97.7	99.4	102.4	98.5	98.7	105.3	99.7
Bra022775	59.0996	38.009	7	19	6	1	221	24.799	4.86	104.7	107.4	90.9	75.6	101	98.6	103.9	117.7
Bra022774	83.4024	43.5216	12	31	8	1	301	32.562	6.21	94.6	96.7	98.3	102.6	104.2	102.5	102.2	98.9
Bra022772										0	0	0	0	0	0	0	0
Bra022769										0	0	0	0	0	0	0	0
Bra022768	17.7806	12.1032	5	6	5	1	504	55.826	9.28	101.7	89.5	86.5	152	94.1	91.5	96.2	88.6
Bra022758										0	0	0	0	0	0	0	0
Bra022755	22.3777	29.6875	4	10	4	1	192	21.105	5.12	100.1	96.6	96.2	95.3	103.8	108.8	102	97.1
Bra022751	426.293	55.5436	41	186	13	1	929	103.095	6.73	97.6	100.1	99.1	105.7	94.4	93.1	104.5	105.5
Bra022745	1.29982	2.66667	1	1	1	1	450	48.703	9.09	98.1	100	93.1	105.4	94.7	88.6	110.2	109.7
Bra022734	20.8094	19.9005	4	7	1	1	201	22.317	9.86	109	116.6	101.9	84.8	79.8	93.8	104.1	110.1
Bra022724	102.964	56.4767	9	40	3	1	193	20.442	6.54	95.4	103	100.7	98.5	96.9	100.7	98.5	106.3
Bra022721	32.4667	23.5294	5	16	3	1	238	25.884	6.47	98.5	101.3	104.6	103.4	104.5	97.4	95.5	94.8
Bra022718	185.356	22.4863	42	60	1	1	2188	248.381	5.68	93.3	96.7	107.8	104	103.7	103.3	101	90.2
Bra022711	21.6122	12.5	6	9	6	1	472	51.227	8.12	100	98.4	100	99	101.9	104	102.4	94.4
Bra022708										0	0	0	0	0	0	0	0
Bra022697										0	0	0	0	0	0	0	0
Bra022676	50.7484	22.3553	10	18	5	1	501	55.421	5.95	102.1	97.4	100.3	102.7	95.9	100.4	103.1	98.2
Bra022660										0	0	0	0	0	0	0	0
Bra022654	31.738	29.4964	8	16	1	1	278	31.354	5.05	101.8	101.8	104.7	96.1	97.7	97.1	103.2	97.7
Bra022647	1.2067	1.48883	1	1	1	1	403	45.703	9.23	104.7	97.9	116.7	95	77.8	103.2	112.1	92.7
Bra022635	27.3268	9.57309	6	9	5	1	773	84.816	6.64	102.3	100.2	102.8	102.9	88.4	97.8	103.7	101.9
Bra022625	4.36467	9.05512	2	2	2	1	254	28.964	9.85	101.1	101.7	110.3	94.7	86.4	103.3	103.8	98.6
Bra022618	116.421	32.5083	16	38	2	1	606	66.542	7.18	97.8	95.6	96.4	105.2	104.5	98.9	102.9	98.7
Bra022613	49.6514	54.4379	7	17	1	1	169	18.992	4.88	104.6	102.1	100.4	103.1	92	101.3	102	94.5
Bra022610										0	0	0	0	0	0	0	0
Bra022597	74.142	33.9483	14	22	14	1	542	60.62	6.57	100.5	102.3	99.7	105.9	97.7	102.5	97.1	94.2
Bra022593	9.78998	16.4609	3	4	2	1	243	26.323	9.09	104.1	111.9	110.2	92.3	87.5	101.9	97	95.1
Bra022589	2.87452	1.23796	1	1	1	1	727	81.164	5.88	107.6	99.1	103.8	98.5	91.1	100.4	102.5	96.9
Bra022585	66.083	29.2599	15	20	7	1	581	63.283	4.46	110.3	99	103.7	89.4	98.9	124.3	94.1	80.3
Bra022584	48.677	21.3287	11	15	6	1	572	60.615	5.16	104.7	95.7	111.1	97.3	92.8	93.8	107.7	96.8
Bra022564										0	0	0	0	0	0	0	0
Bra022560	8.67531	4	1	1	1	1	500	55.269	6.55	112.7	111.4	86.6	102.2	91.2	99	95.9	101
Bra022554	69.0461	35.4839	5	39	1	1	124	13.949	9.72	91.3	98.9	112.1	104.6	106.2	91.6	97.7	97.5
Bra022520	136.315	29.8266	23	47	1	1	865	99.355	5.19	94	103.4	98.5	97.2	99.4	100.7	103	103.9
Bra022504	192.936	27.5635	25	72	25	1	1063	117.635	6.04	100.3	95.9	96.4	106.1	99.8	100.1	103.5	98
Bra022500										0	0	0	0	0	0	0	0
Bra022499	11.247	10.0313	3	4	3	1	319	35.726	7.91	103.3	98.8	101	102.9	91.5	96.6	107.2	98.8
Bra022488	40.1085	35.732	13	18	8	1	403	46.308	5.36	102.8	99	101.1	100.1	93.9	97.2	104.1	101.9
Bra022486	65.5481	36.3077	9	18	9	1	325	35.789	9.07	114.7	123.6	97.8	70.3	70.4	105.1	105.1	112.9
Bra022471	4.45149	5.41311	2	2	1	1	351	38.539	5.76	110.2	89.7	100.7	99.8	97.6	96.2	105.9	100
Bra022425	135.348	50.9589	12	38	10	1	365	39.255	5.67	90.6	93.9	94.6	98	101.3	108.4	102.5	110.8
Bra022421	24.3079	16.2791	9	11	9	1	602	65.657	5.72	94.5	90.5	91.8	106.6	102.7	101.2	108.1	104.7
Bra022419	13.9575	14.6853	4	4	3	1	286	31.939	4.92	98.9	94.9	113.7	103.3	92.5	95.9	101.9	98.9
Bra022398	23.2547	9.76378	6	7	6	1	635	70.897	5.78	104.4	96.7	93.7	104.5	95.2	105.4	102.5	97.5
Bra022389	10.7656	10.0939	4	6	1	1	426	47.193	6.99	107.7	96.4	106.5	97.1	100.9	101.7	93.1	96.7
Bra022369	37.3715	12.7527	8	15	2	1	643	68.613	5.3	104.3	99.5	101.1	103.1	98.2	104.2	92.7	97.1
Bra022366	25.8432	9.47368	6	10	3	1	760	84.207	5.81	94.2	89.5	91.2	103.4	98.3	116.9	109.7	97
Bra022357	2.13306	3.7037	1	1	1	1	297	35.332	5.88	105.2	96.4	86.9	133.3	86.3	81.8	103.9	106.1
Bra022356										0	0	0	0	0	0	0	0
Bra022337	14.4448	8.3612	4	5	4	1	598	64.482	5.59	95.9	99.8	103.8	95.7	99.6	107.8	103.4	94.1
Bra022329	17.0396	10.5263	5	5	5	1	570	62.617	5.85	107.8	102.9	100.5	98.4	94.4	100.2	101.6	94.2
Bra022325	96.0262	24.6436	9	30	6	1	491	51.861	6.32	101	97.5	109.4	104.2	100.1	91.7	97.1	99
[truncated: 5,260 more rows]

## Sheet: Replicate 3
Accession	Sum PEP Score	Coverage	# Peptides	# PSMs	# Unique Peptides	# Protein Groups	# AAs	MW [kDa]	calc. pI	HHL	HHH	HLL	HLH	LHL	LHH	LLL	LLH
Bra041132	60.6861	34.6847	7	22	7	1	222	24.188	5.24	101.8	110	97.3	94.1	102	111.7	96.7	86.4
Bra041116	151.317	26.4033	15	381	1	1	481	53.37	6.9	196.8	148.9	75	78.6	81.4	72.1	66	81.2
Bra041111										0	0	0	0	0	0	0	0
Bra041107	18.4002	26.506	2	21	2	1	83	9.439	4.78	106	103.8	62.2	72.3	105.2	149.7	93.6	107.3
Bra041106										0	0	0	0	0	0	0	0
Bra041061	18.2725	25.7261	7	10	3	1	241	26.314	6.4	123.6	93.5	127.9	125.1	82.4	81.2	88.4	77.8
Bra041036										0	0	0	0	0	0	0	0
Bra041018	6.06666	4.88281	2	2	2	1	512	55.555	7.03	98.1	102.2	109.4	113.5	102.1	99.2	86.4	89.1
Bra041008	5.52681	6.41892	2	2	2	1	296	32.36	9.6	102.5	94.9	103.2	100.5	95.5	101.6	101.6	100.2
Bra041007	29.9022	8.97803	8	8	8	1	1047	120.175	6.76	99.4	95.9	101.8	112.1	99.6	94.2	99	98.1
Bra041005	40.7648	15.9875	10	16	1	1	638	72.937	7.12	96.6	86.7	108.3	106.3	98.3	91.4	105.3	107.1
Bra040992	12.8869	11.0482	3	3	3	1	353	39.121	5.63	102.2	97.2	100.6	98.9	94.5	107.4	97.9	101.4
Bra040981	1.42574	2.92887	1	1	1	1	239	27.518	9.8	104	108.2	115.3	125.9	78.9	89.9	85.4	92.3
Bra040980	2.37675	5.26316	1	2	1	1	171	19.714	10.33	105.8	103.8	93.9	97.4	85.3	91.6	100.8	121.5
Bra040978	6.55511	2.73684	1	4	1	1	475	53.539	9.77	98.7	93.1	97.9	97.8	100.5	98.9	95.4	117.8
Bra040955	72.7666	48.954	8	22	5	1	239	26.285	7.9	100.5	102.2	94.1	96.4	97.8	101.2	103.9	104
Bra040940	8.31782	4.27046	2	3	2	1	562	62.02	6.77	101	92.6	104.6	113.3	91.3	92	100.7	104.5
Bra040923	87.5245	17.2888	11	59	4	1	509	55.91	6.16	101.9	100.5	89.4	89.9	107.5	111.8	101.7	97.3
Bra040915	66.4129	54.3071	11	17	11	1	267	30.704	4.94	96.2	99.8	88.1	85.2	102.2	109.3	108.1	111.1
Bra040903	208.83	57.5916	20	164	18	1	382	43.705	8.21	123.9	114.6	90.4	93.5	109.5	94.8	86.7	86.7
Bra040902	9.01503	5.94406	2	2	2	1	572	64.305	8.63	97.3	99.2	92.8	86.5	121.5	101.2	105.2	96.4
Bra040895	107.64	45.2926	17	52	6	1	393	43.191	6.7	93.1	94.1	100.8	101.8	102.4	100.6	107.8	99.3
Bra040892										0	0	0	0	0	0	0	0
Bra040885										0	0	0	0	0	0	0	0
Bra040873	53.297	28.833	9	26	9	1	437	48.561	5.85	102.9	101.5	97.9	105.1	102.1	98.1	96.6	95.9
Bra040870	77.3551	41.8502	13	27	6	1	454	49.647	5.5	105.3	104.9	91.4	92.7	101.1	104.5	97.5	102.5
Bra040854	67.1134	20.255	15	34	7	1	706	78.14	5.03	105.7	88.8	85.1	83.9	103.4	127.6	100.9	104.6
Bra040850	10.3836	6.43016	3	4	3	1	451	47.78	7.69	110	94.1	101.6	107.1	96.7	92.2	95.2	103.1
Bra040834	3.51173	3.40633	1	1	1	1	411	46.802	7.87	105.2	96.5	90.2	100.2	88	99.7	101.1	119.1
Bra040822	41.9065	12.94	10	17	1	1	966	107.385	5.44	97.9	101.5	93.1	111.3	97.2	100.5	101	97.5
Bra040815	83.3665	24.8761	19	31	14	1	1009	112.469	9.47	107.3	99.9	94.4	99.3	100.8	100.6	95.9	101.7
Bra040794	33.0673	47.9769	5	9	4	1	173	18.479	4.63	89.9	100.5	125.9	103.6	91.3	99.6	98.4	91
Bra040785	77.6671	35.3167	17	36	2	1	521	58.419	8.35	95.2	71.4	110	104.6	101	98.9	108.8	110.1
Bra040782										0	0	0	0	0	0	0	0
Bra040773	1.40198	4.24242	1	1	1	1	165	17.28	12.48	84.7	113.7	102.2	126.4	94.2	112.1	86.2	80.5
Bra040754	87.1775	19.3033	9	22	6	1	689	78.107	6.79	97.5	84	105.9	103.4	99.7	99.9	101.8	107.9
Bra040752	43.896	39.1566	5	14	4	1	166	17.747	4.54	95.3	111.5	100.9	102	95.8	102.5	100.4	91.6
Bra040749	126.872	32.6039	14	74	4	1	457	50.478	5.4	113.9	121.5	98.8	105.9	93.5	93.6	85.7	87
Bra040700										0	0	0	0	0	0	0	0
Bra040695										0	0	0	0	0	0	0	0
Bra040687	52.3182	30.4435	11	21	5	1	496	55.455	5.27	100.8	94.6	97.7	104	99	96.7	95.5	111.7
Bra040674	89.5986	37.5	13	39	4	1	376	43.265	4.44	98.9	100.4	99	95.5	102.7	105.5	100.9	97.3
Bra040667	35.1961	21.3166	6	19	5	1	319	35.361	5.72	109.8	111.7	99.6	104.3	95.1	93.1	91.4	95
Bra040613										0	0	0	0	0	0	0	0
Bra040609	36.9048	16.2119	9	16	3	1	623	66.424	8.05	102	102.2	91.2	100.8	100.3	104.9	96.2	102.4
Bra040608	25.9382	13.5011	5	9	5	1	437	47.592	6.21	103.1	98.1	97.7	102.7	95	97.6	99.9	105.8
Bra040607	77.3032	25.5068	13	28	3	1	592	64.757	5.69	104.9	106.5	91.6	92.8	98.8	103.7	97.8	103.9
Bra040604	1.7093	2.80612	1	1	1	1	392	43.351	7.37	103.6	100.4	94.2	109.7	96.4	92.2	101.5	101.9
Bra040599	46.1771	34.8432	9	14	9	1	287	32.619	6.46	100	108.4	84.4	83.8	102.3	96	116	109.2
Bra040597	15.5685	11.2474	5	5	5	1	489	52.422	6.74	101	103.2	96.3	104.9	95.4	110.1	95.7	93.4
Bra040594	67.0323	31.4433	9	21	2	1	388	41.332	5.73	108.5	105.5	98.3	99.5	104.2	94.8	94.1	95.1
Bra040592	152.403	72.7969	18	114	3	1	261	29.431	4.78	92.8	119.4	70.3	65	114.4	90.4	124.4	123.2
Bra040569	151.799	60.97	23	76	2	1	433	48.631	6.79	97.4	94.2	101.1	92.2	100.9	105.3	104.8	104.1
Bra040563	49.4935	17.9487	9	25	3	1	585	63.875	9.04	106.5	91.8	91.9	87.2	116.5	102	103.8	100.2
Bra040558	12.2219	5.54415	2	3	1	1	487	56.625	6.01	100	103.8	84	83.9	98.6	124.6	103.2	101.9
Bra040547	78.5799	29.364	19	32	8	1	739	84.709	6.6	112.4	82.7	99.7	92.8	107.1	101.8	92.9	110.6
Bra040546	31.2253	12.3472	10	16	6	1	818	93.674	6.96	127.7	79	99	103.7	105.8	97.3	85.8	101.6
Bra040539	71.9066	61.2903	8	50	1	1	124	14.068	9.55	85.2	108.7	94.8	76.6	111.6	99.9	118.8	104.3
Bra040512	33.1625	48.1818	6	17	1	1	110	12.232	6	95.3	103	117.6	97.4	93.7	93.8	97.8	101.5
Bra040509	59.3746	20.9797	18	22	18	1	1082	121.69	5.82	100.5	97	95.6	99.5	99.7	97.7	105	104.9
Bra040496										0	0	0	0	0	0	0	0
Bra040490	52.2876	46.4646	3	33	2	1	99	10.532	8.68	106.3	84.6	110.4	106.1	95	89.8	100	107.9
Bra040485										0	0	0	0	0	0	0	0
Bra040484	6.65418	4.12621	2	2	2	1	824	90.749	6.29	85.9	86.9	103.2	121.7	106	103.9	99.7	92.6
Bra040482	18.8017	22.7545	3	6	3	1	167	18.149	7.93	103.1	117.2	78.2	78.6	98	119.8	97.7	107.3
Bra040449	93.0859	31.2614	17	39	11	1	547	61.948	6.77	107.8	106.6	99.6	104.4	95.6	95.8	93.6	96.6
Bra040448	95.3569	43.3628	16	57	15	1	339	36.706	9.41	95.6	106.5	99.7	106.5	96	100.7	96.9	98.2
Bra040447	9.30983	6.04915	3	3	3	1	529	58.549	10.4	91.2	89.3	98.7	106.8	96.6	106.4	97	113.9
Bra040440	22.5118	18.4987	7	9	2	1	373	40.574	6.9	103.4	94.3	98.4	105.2	99.8	101.9	94.5	102.5
Bra040439	39.1317	33.033	8	12	8	1	333	36.468	5.72	100.7	93.8	105.1	101.2	97.8	95.1	104.8	101.6
Bra040433	96.3027	50.3916	16	57	3	1	383	41.358	7.24	107.8	116.1	98.3	109.6	94.8	92.9	90.2	90.4
Bra040432	9.48898	5.78358	3	6	2	1	536	58.458	4.69	105.4	100.4	91.4	92.8	105	98.4	105	101.6
Bra040427	31.772	23.6066	6	12	6	1	305	33.444	9.36	82.8	106.6	142.2	103.1	85.3	94.7	91.9	93.3
Bra040419	75.4356	39.9516	13	27	13	1	413	46.265	5.15	98.7	91.4	99.2	104.8	103	97.9	99.4	105.6
Bra040416	19.2102	9.41176	4	7	4	1	425	46.767	4.94	98	101.7	99.9	98.4	94.5	100.4	100	107
Bra040414	3.02609	1.62242	1	1	1	1	678	77.559	5.15	101.4	83.5	99.4	101.8	99.3	106	94.9	113.9
Bra040411	33.03	18.1818	9	13	9	1	561	62.022	7.37	105.5	96.3	96.2	100.1	99.1	102.4	98.1	102.4
Bra040406	48.9086	35.1449	7	26	1	1	276	29.378	6.57	85.6	111.8	85	99	84.7	120.3	81.6	132
Bra040361	58.8313	19.861	14	20	8	1	1007	110.12	7.74	106	98.9	101.5	99.6	98.3	94.9	97.4	103.3
Bra040341	141.291	45.6349	17	85	3	1	504	54.546	7.37	104.7	97.4	101.9	106.1	96.3	90.3	101.1	102.3
Bra040327	5.51698	3.94265	1	2	1	1	279	30.938	9.26	105.5	90	111.4	105.1	90	90.4	98.6	109.1
Bra040323	23.9871	30.1255	7	13	3	1	239	26.506	8.38	95.9	95.2	98.6	97.5	116.7	104.1	97.2	94.8
Bra040318	33.0734	36.1538	5	18	5	1	130	14.222	5.81	113.7	121	80.3	85.8	114.5	112.3	89.3	83.1
Bra040306	18.3291	16.1812	4	7	4	1	309	33.957	7.91	92.5	93.3	96.5	98.1	103.9	91.8	106.3	117.7
Bra040301	27.989	10.8485	8	10	1	1	931	104.883	5.12	108.8	96.1	106.2	105.1	113.6	83.5	93.8	93
Bra040296	129.519	28.8276	19	65	2	1	725	79.183	9.04	99.1	88.3	109.4	113.2	93.5	91.5	97.3	107.5
Bra040277	79.9142	27.0161	12	29	1	1	496	54.615	5.76	119	101.7	84.2	87.8	102.4	106.6	94.4	103.9
Bra040246	37.2077	36.5994	11	16	6	1	347	38.81	4.56	90.7	97.6	83.9	88	104.6	129.3	102	104
Bra040242	143.343	52.6126	26	71	1	1	555	60.231	5.9	93.3	88.4	96.6	91.6	99.5	109	110.6	111
Bra040225	54.8529	21.8487	12	21	5	1	595	64.854	6.04	104.5	102.8	100	105	97.7	94.1	96	99.9
Bra040207	40.5208	46.5753	7	29	4	1	146	16.559	10.32	85.3	97.1	108.8	101.9	102.6	97	108.7	98.5
Bra040187	29.9007	25.5556	7	11	7	1	360	38.716	6.11	98	95.2	97.6	97.7	97.3	102.4	103	108.9
Bra040179	22.6322	15.2778	6	8	5	1	432	47.954	5.2	105.1	118.3	96.7	97.8	93.1	98.2	90.7	100
Bra040162	121.731	55.1095	12	61	3	1	274	30.339	7.33	90.4	88.2	89.1	80.1	107.5	123	107.2	114.4
Bra040161	70.6157	33.7176	11	37	5	1	347	37.147	8.95	96.4	94.9	126.1	130.3	85.9	94.4	95.7	76.4
Bra040160	7.04287	9.91379	2	3	1	1	232	25.561	4.96	83.3	73.3	79.8	79.9	79.7	138.2	128.8	137
Bra040137	8.61931	4.0404	1	2	1	1	297	33.065	10.17	98.6	106.6	105.4	123	91.5	89.7	90.7	94.5
Bra040136	18.8947	14.447	6	8	5	1	443	48.894	5.74	96	95	108.6	113.4	94.7	95.4	96.9	100.1
Bra040132	37.8666	27.6808	10	20	1	1	401	45.352	5.78	113.1	94.4	96.7	93.2	94.4	107.7	99.7	100.8
Bra040131	17.0636	13.5458	5	6	5	1	502	55.939	5.39	105.6	98.8	102.4	108.7	94.2	92	97	101.2
Bra040123	19.1583	7.40741	4	5	4	1	594	64.976	6.3	139.1	99.7	105.3	83.6	90.2	84.9	95.9	101.3
Bra040120	53.1763	33.8182	8	30	1	1	275	29.272	6.25	98	95.5	87.8	92.7	95.2	116.8	98.4	115.8
Bra040119	143.482	54.7893	15	94	1	1	261	29.786	9.79	93.7	86	98.6	100.2	99.2	109.6	107.1	105.7
Bra040100	28.4448	20	7	17	3	1	335	35.786	7.03	119	96.9	139.6	150.5	75.1	83.2	79.3	56.5
Bra040093	80.5131	29.5181	17	34	17	1	664	74.277	8.18	101.8	90.1	104.8	107	98.3	93.7	101.7	102.4
Bra040088	30.5879	19.0323	6	12	1	1	310	34.177	5.21	102.4	110.4	96.1	106.3	92.6	106.4	96.9	88.9
Bra040080	92.9225	37.6181	19	46	5	1	529	58.029	8.5	104.3	107.6	101	104.4	94.9	89.5	96.6	101.7
Bra040069	73.7019	23.1368	16	25	2	1	899	99.52	5.85	103.9	96.4	96.5	98.6	99.5	100.3	97.3	107.5
Bra040067	34.6128	49.7717	9	21	2	1	219	25.113	9.29	94.2	95	92.6	96.7	95.4	119.5	104.4	102.2
Bra040054										0	0	0	0	0	0	0	0
Bra040046	80.8433	41.9178	11	53	2	1	365	39.022	7.23	99.4	85.6	115.3	90.9	113.9	85.4	115.5	93.8
Bra040031	12.3626	6.58436	2	3	1	1	486	50.228	8.54	109	90.8	109.5	101.3	88.7	101.9	102.1	96.7
Bra040027	126.859	34.3284	23	58	10	1	804	91.027	5.49	106.7	98.2	105.7	103.7	93.4	90.1	97.1	104.9
Bra040022	20.729	12.6233	4	8	1	1	507	57.669	8.47	102.2	97.3	104.5	126.4	90.5	76.7	94.7	107.6
Bra040021	23.5036	5.96107	4	6	4	1	822	87.96	6.89	100.7	100.5	99.6	105.7	99.5	100.5	97.9	95.6
Bra040010	15.6258	8.03859	5	6	5	1	622	69.331	6	94.8	99.7	95	96.6	104.2	109.7	105.7	94.3
Bra039987	266.269	58.5746	18	233	2	1	449	50.6	4.83	103.1	92.7	98.8	98.5	104.7	97.1	103	102.1
Bra039980	7.68801	13.3333	3	4	3	1	225	25.725	5.27	99.7	110.1	84	82.6	100.3	102.1	99.5	121.8
Bra039973	50.036	28.2443	6	22	3	1	262	27.796	6.89	93.3	97.3	92.5	93.7	106.1	108.3	104.6	104.2
Bra039966	17.7183	16.6667	5	7	2	1	288	31.357	7.4	98.3	100.7	99.8	100.5	100.1	99.5	100.8	100.3
Bra039965	15.6654	5.94439	6	6	5	1	1043	114.658	6.51	106.1	98.4	105.1	100.4	96	96.1	99.3	98.7
Bra039956	67.5047	39.6947	7	23	5	1	262	26.676	4.83	106.9	95.9	117.5	103.9	104.8	85.3	99.5	86.2
Bra039947	7.72687	2.56246	3	3	3	1	1561	165.195	9.66	98.9	94.6	90.9	100	102.8	110.8	99.7	102.1
Bra039946	42.256	76.8293	4	15	4	1	82	8.428	4.81	83.2	83.8	195.6	153.9	73.9	73.6	81.6	54.5
Bra039945	31.8823	26.7442	5	23	3	1	258	26.811	7.09	102.1	87.5	99	96.8	113.3	91.6	109.7	99.9
Bra039942										0	0	0	0	0	0	0	0
Bra039936	6.82303	5	2	4	2	1	380	43.499	6	95	96.8	95.2	103.9	102.1	106.3	99.3	101.3
Bra039935	14.9113	7.80051	6	7	6	1	782	87.355	4.36	88.8	95.9	100.1	100.9	102.4	109.8	107.8	94.3
Bra039913	30.1792	54.6218	6	32	1	1	119	13.021	9.09	88	94.1	94.3	93.2	93.5	110.9	104.7	121.3
Bra039865	141.997	62.9442	22	80	3	1	394	44.528	7.01	96.9	93.6	101.7	95.7	103.6	99.5	104.9	104.1
Bra039844	130.796	36.4892	18	66	8	1	507	56.448	5.82	98.9	105.8	100.9	112.8	90.2	92.6	95.7	103
Bra039830	14.4403	28.972	4	7	2	1	107	11.371	8.22	101.2	105.3	102.9	118.8	86.2	98.7	86.2	100.7
Bra039825	177.921	18.6594	11	201	1	1	552	63.005	8.37	98.5	96.4	126.9	110.8	98.4	90.3	90	88.7
Bra039812	9.88003	6.87361	2	2	1	1	451	48.021	7.56	92.3	82.4	98.2	96.7	91.7	93.1	114.4	131.3
Bra039807	68.8507	62.3256	13	49	2	1	215	23.819	8.22	91.1	104.2	91.5	89.8	100.8	123.3	105.2	94.1
Bra039768										0	0	0	0	0	0	0	0
Bra039757	27.7209	17.8218	6	11	5	1	505	54.203	5.49	98	102.9	92.9	100.9	100.3	107	97.7	100.3
Bra039756										0	0	0	0	0	0	0	0
Bra039749										0	0	0	0	0	0	0	0
Bra039748	19.392	30.2752	5	8	5	1	218	24.416	4.74	94.9	109.2	103.3	95.5	99.2	101.3	99.5	97.1
Bra039746	288.275	64.0777	27	193	1	1	412	45.977	6.74	93	102.4	100.5	101.1	106	100.3	98.7	98.1
Bra039731	57.777	20.6266	12	25	10	1	766	83.74	5.95	103.7	99.7	100.2	106	96.7	94.4	95.2	104
Bra039708	137.447	60.2484	12	72	3	1	322	33.882	5.59	102.4	103.1	90.2	95.7	101.8	103.6	99.8	103.6
Bra039705	159.078	27.0221	13	151	10	1	544	62.112	6.39	101.5	108.2	98.9	114.5	105.4	96.4	94.3	80.9
Bra039695	121.584	24.4838	12	44	2	1	678	76.378	6.81	95.6	98.2	91.8	94.8	105.3	109	104.7	100.5
Bra039689	1.45544	2.62172	1	1	1	1	267	30.146	9.39	96.9	94.8	104.5	105.2	98.7	103.3	97.3	99.3
Bra039688	145.242	62.9108	22	70	2	1	426	47.717	7.11	91.9	91.8	102.4	92.9	99.3	107.5	109.3	105
Bra039687	12.8859	6.11961	4	5	1	1	719	78.037	6.34	104.4	95.2	96.9	96.8	95.6	101.8	109.2	100.2
Bra039685	2.81163	6.89655	1	1	1	1	116	13.372	9.28	94.4	107.1	86.1	98.2	98.6	122.3	112.4	80.9
Bra039681	41.7737	34.4262	6	22	3	1	244	26.535	6.23	108.2	96.3	95.2	89.7	117	102.8	99.9	90.8
Bra039679	343.145	55.0122	38	195	10	1	818	90.243	5.26	104.6	100.7	98.8	97.5	103.4	99.9	97.5	97.6
Bra039678	27.24	21.2014	5	11	3	1	283	30.069	8.41	99.9	98.8	93.1	100.5	102.2	97.3	104	104.2
Bra039670	4.37404	12.2807	2	4	2	1	114	12.613	5.53	99.9	108.1	87.4	86	93.2	126.7	95.7	103
Bra039666	93.3299	52.9262	16	27	7	1	393	41.657	5.64	103.6	100.2	91.1	93	104.3	103.3	102.1	102.3
Bra039664	14.7056	12.5301	4	4	2	1	415	42.291	8.82	111.2	97.4	93.2	102.4	97.4	95.3	96.6	106.5
Bra039662	152.708	41.7647	13	83	3	1	340	35.736	8.35	96.9	105.4	104.5	103.1	98.5	95.5	102.3	93.7
Bra039661	54.6312	16.1458	8	37	2	1	576	62.685	5.5	105.8	95.1	86.3	83.7	107.1	116	104.3	101.8
Bra039650										0	0	0	0	0	0	0	0
Bra039646	2.10414	2.7088	1	1	1	1	443	50.275	5.88	106.9	107.3	84.4	92	103.4	111.2	87.1	107.7
Bra039627	26.5256	7.91789	5	13	5	1	682	78.239	6.3	107.5	105.5	91.1	88.2	98.3	100.9	106.3	102.1
Bra039623	11.8386	24.4318	3	5	3	1	176	18.92	5.95	106	101.4	96.9	97.2	92.7	105.4	95.6	104.8
Bra039579	38.0763	26.1745	10	14	8	1	447	49.879	5.91	96.3	89	105.3	101.7	98.1	100.4	106.2	103
Bra039557	10.0061	8.31601	3	3	2	1	481	53.536	5	107.4	100.3	92.8	99	102	94	97.5	106.9
Bra039556	3.28693	2.01342	1	2	1	1	447	49.366	4.91	104.3	101.3	93.8	97.2	107	99.1	95.7	101.6
Bra039555	6.26026	8.44749	3	4	3	1	438	48.093	5.26	114.3	109.5	101.2	100.1	89.2	92.7	93.4	99.5
Bra039543										0	0	0	0	0	0	0	0
Bra039542										0	0	0	0	0	0	0	0
Bra039540	115.862	29.7143	23	56	9	1	875	95.182	5.35	106.5	97.7	111.1	109.3	95.4	84.4	98.8	96.9
Bra039529	24.6748	21.8462	6	10	5	1	325	37.151	6.68	99.7	94.2	92.5	92.3	96.9	96.5	92.6	135.2
Bra039506	300.921	53.139	16	227	1	1	446	49.936	4.79	93.3	92.4	95.3	99.7	101.6	105.8	102.3	109.6
Bra039494	14.3757	11.9469	4	4	4	1	452	50.383	5.83	101.5	95.6	101	105.3	97.4	93.8	95.4	109.9
Bra039489	6.12522	4.52381	2	2	1	1	420	46.454	5.34	91	110.6	103.3	106.6	105	86	95	102.5
Bra039464	4.42224	2.39362	2	3	1	1	752	81.851	6.89	105.2	95.5	96.4	102.6	97.4	95.8	100.4	106.7
Bra039463										0	0	0	0	0	0	0	0
Bra039457	5.43545	3.41151	1	1	1	1	469	51.182	6.04	78.8	104.8	97.6	105.4	97.7	100.5	106.4	108.7
Bra039455	8.21184	6.05263	2	2	2	1	380	42.334	6.98	94	100.3	107	115.7	96.4	91.9	92.3	102.5
Bra039452	21.9306	11.0561	6	9	2	1	606	61.227	8.53	103.5	101.4	95.2	106.9	94.5	106.5	95	97
Bra039448	109.889	17.4622	15	55	4	1	859	96.211	5.36	93.5	87.7	104.2	101.5	100.2	97.8	109.5	105.6
Bra039444	23.3562	11.7816	5	6	5	1	696	77.159	6.37	108.4	101.2	104.7	103	99.6	90.1	94.4	98.6
Bra039439	62.0267	22.6387	14	27	2	1	667	73.141	5.35	98.3	90.5	101.9	102.2	101.2	100.5	102.5	103
Bra039414	2.50086	7.77778	1	1	1	1	90	10.069	6.23	68.9	129.7	66.4	147.6	56.4	167.5	57.2	106.2
Bra039394	11.5262	12.1673	3	5	3	1	263	30.559	11.53	96.6	98.9	102.4	104	101.4	100.2	96.4	100.1
Bra039383	62.1549	31.643	14	29	1	1	493	53.819	6.01	103	95.3	99.8	105.3	100.3	98.8	99.1	98.5
Bra039380	9.27133	10.7735	3	4	3	1	362	37.653	8.73	102.2	93.8	110.8	109.6	97.5	96.8	97.9	91.4
Bra039370	14.7148	17.0732	4	6	4	1	205	22.593	9.03	93.3	121.6	98.6	103.4	95.8	95	96.6	95.6
Bra039366	6.38404	3.49418	2	2	1	1	601	66.532	5.36	110.6	95.1	102.7	108.1	94	104.6	93.6	91.4
Bra039342	251.885	60.2083	22	155	1	1	480	50.081	7.47	108.2	107.9	100.5	106.4	99.3	86.5	93.3	97.8
Bra039337	29.2861	13.9344	5	14	2	1	366	40.411	6.9	102.2	97	99.3	101.1	99.5	95.4	97.7	107.7
Bra039329	33.0819	18.5501	8	14	8	1	469	52.906	6.07	106.2	85.4	104.5	97.7	100.1	91	108.4	106.7
Bra039325	8.98424	4.73684	3	3	3	1	760	84.534	6.58	103.5	98.7	95.8	102.2	99	96.2	99.1	105.6
Bra039312	47.5964	28.2398	11	20	8	1	517	59.14	8.13	100.3	92.3	107.4	108.4	93.9	98	101.5	98.1
Bra039311	37.2979	30.7692	7	16	6	1	195	21.453	6.16	99.9	125.4	92.2	105.6	91.6	115.8	85.7	83.9
Bra039301	57.5035	18.9286	5	23	1	1	280	30.128	8.68	119	83.5	78.4	85.1	115.6	123.5	97.1	97.8
Bra039269	12.5877	10.0264	4	8	2	1	379	41.7	10.67	142.5	132.6	44.6	55.1	123.6	52.1	122.1	127.3
Bra039237	237.894	53.9216	20	125	8	1	510	53.304	5.8	99.3	98.6	107.7	103.1	104	90.2	100.7	96.4
Bra039236	40.696	19.8428	9	16	9	1	509	57.939	8.82	101.9	87.6	107	108.8	98.4	90.6	105.6	100.2
Bra039198	13.5342	10.2518	5	5	1	1	556	61.972	5.83	104.7	107.6	105.4	113.5	89.5	95.6	93.5	90.3
Bra039190	5.53889	2.8777	2	2	1	1	834	93.349	7.06	92.5	99.9	101.6	102.5	98.9	92	104.2	108.4
Bra039185	19.4341	6.30769	6	9	6	1	1300	141.789	5.31	105.8	92.2	95.1	103.8	101.2	105.5	95	101.4
Bra039182	50.4189	46.1538	8	28	1	1	208	24.088	9.83	114.8	101.1	76.1	93.4	105.9	102.3	96.8	109.6
Bra039174	2.30042	1.76991	1	1	1	1	791	88.851	8.56	118.7	89.2	84	78.5	108.7	99.2	116.8	104.9
Bra039172	164.317	48.1557	22	86	4	1	488	53.781	6.81	97.2	94.5	102.9	101.4	100.8	95.4	104	103.8
Bra039167	194.858	13.5135	49	61	6	1	4810	534.53	5.94	103.2	95.7	99	102	99.3	101.8	95.9	103
Bra039162	71.0671	34.2657	12	22	4	1	429	48.167	4.98	101	95.5	96.5	103.8	94.1	101.2	102.9	105
Bra039155	11.1984	7.39958	3	4	3	1	473	53.288	8.92	92.9	102.2	103	93.5	110.8	87.8	110.8	99.1
Bra039146	22.7168	14.6245	7	9	7	1	506	57.693	8.12	100.9	90.6	97.3	94.4	101.7	104.5	101.3	109.3
Bra039144	78.6049	35.6604	14	34	5	1	530	56.875	6.84	110.4	130.2	84.1	92.8	96.1	97.6	87.2	101.6
Bra039140	2.31985	1.26761	1	1	1	1	710	81.492	4.92	95	111.3	133.2	101.7	86.7	90.6	83.1	98.4
Bra039138	9.06549	4.66926	3	3	3	1	771	85.07	6.73	95.6	99.4	98.6	104.7	103	94.9	105.2	98.5
Bra039131	82.3738	38.3436	10	36	5	1	326	35	6.07	108.9	97.6	101.1	98.9	98.7	104.8	96.7	93.3
Bra039126	74.1375	40.7285	10	29	6	1	302	32.704	6.02	102	101.3	99.5	96.8	99.9	99.8	97.9	102.7
Bra039122										0	0	0	0	0	0	0	0
Bra039121	54.4681	58.1818	7	24	3	1	110	12.286	6	76.8	93	189.4	108.8	83.8	87.3	85.9	75
Bra039120	77.3414	30.1562	16	31	16	1	640	73.064	6.58	105	114.6	88.5	89.6	104.1	112.5	89.6	96
Bra039115	77.7829	36.6822	11	27	4	1	428	46.599	5.14	96.1	99.2	98.1	100.5	100.9	102.4	100.3	102.5
Bra039110	48.8565	45.3488	8	21	7	1	172	19.319	6.54	95.8	105.6	87.1	87.9	105.1	112.5	104.2	101.9
Bra039095	6.1396	2.18905	1	1	1	1	1005	111.229	7.85	110.7	89.1	93.2	101	100.6	90.1	103.5	111.8
Bra039090	15.5278	12.3786	5	7	5	1	412	45.877	9.1	96.6	94.6	99.7	101.3	96.4	101.2	100.7	109.5
Bra039082	60.3783	51.1111	10	26	2	1	225	24.763	8.44	99.5	102.3	99	99.7	96.2	110.3	102.7	90.4
Bra039071	51.4139	33.5106	6	26	4	1	188	19.867	7.56	81.2	73.2	184.4	124.6	79.5	69.1	107.2	80.8
Bra039059	63.4797	43.5583	10	31	10	1	326	36	8.72	92.1	92.9	92	89.4	108.5	110.8	108.1	106.2
Bra039055	13.0094	4.02827	4	4	4	1	1415	155.025	7.2	116.1	98.1	94	95.4	98.2	103.4	94.4	100.2
Bra039042	90.3981	20.1278	17	35	3	1	1252	136.621	8.41	102.5	88.6	94.5	94.4	107	107.7	104.1	101.3
Bra039041	30.3215	38.3333	5	30	5	1	120	13.671	11.5	87	95	121.5	124.1	98.4	92.9	101.1	80
Bra039035	4.05755	1.05042	1	1	1	1	952	106.02	7.61	111	90.6	89.3	84.7	101.2	116.2	99	107.9
Bra039029										0	0	0	0	0	0	0	0
Bra039026	7.564	8.54093	1	1	1	1	281	30.145	5.72	139.4	103.9	94.5	108.1	93.6	87.1	77.3	96.1
Bra039025	85.7835	32.4	13	32	9	1	500	54.028	5.64	102.6	91.2	114	112.8	94.4	82.5	101.3	101.1
Bra039014	70.1643	44.7552	9	45	1	1	143	16.009	10.51	93.2	98.9	104.5	106.5	101.6	101.4	98.2	95.8
Bra039004	8.41184	9.89761	2	4	2	1	293	31.767	5.85	132.6	92.7	86.4	118	81.5	106.3	90.1	92.3
Bra038992	61.3926	28.9474	5	42	5	1	190	20.636	4.84	96.7	113.6	97.5	104.3	103.7	101.1	96	87.1
Bra038964	109.544	41.5966	14	45	4	1	476	52.402	5.35	105.2	104.6	99.7	101.3	97.1	97.7	96.4	98.1
Bra038952	10.2326	4.69136	1	3	1	1	405	43.978	10.18	101.5	83.8	103.4	111.2	108.9	90.3	102.6	98.4
Bra038946	81.7255	39.1667	14	29	13	1	480	55.366	7.81	97.2	91.1	103.7	106.5	104.8	92.7	104.3	99.7
Bra038942	21.248	20.2847	4	7	2	1	281	30.466	6.77	95	100.3	91.7	103.4	102.4	100.8	101.1	105.3
Bra038938	18.9839	8.96104	5	6	5	1	770	85.994	7.47	100	89.5	105.9	105.3	93.2	92.6	103.7	109.8
Bra038929	32.4338	35.6757	6	15	6	1	185	20.609	8.92	103.5	105.4	91	94.3	96.3	111	96.3	102.2
Bra038911	2.90974	0.993789	1	1	1	1	805	86.916	8.43	107.8	84.5	99.6	97.1	98.3	107.8	97.1	107.8
Bra038900										0	0	0	0	0	0	0	0
Bra038876	8.49947	8.56269	2	2	2	1	327	36.999	5.44	113.9	93.9	99.6	95.6	122.6	81.4	110.4	82.5
Bra038829	5.20791	2.20588	2	2	2	1	952	103.743	7.93	97.5	95.3	104.9	112.2	90.8	92.1	100.8	106.5
Bra038817	36.9524	23.2198	5	11	3	1	323	36.227	7.2	100.6	95	97.8	97.4	101.2	102.5	102.5	103.1
Bra038811	65.2286	37.5527	11	52	6	1	237	25.847	4.91	92.7	99.6	89.5	89.1	105.3	107.3	105.1	111.3
Bra038801	14.8926	26.0536	4	8	4	1	261	28.952	4.7	96.7	100.7	82.3	94.3	96.1	125.6	96.5	107.8
Bra038799	49.8704	20.5607	12	32	4	1	535	60.069	9.67	115.5	101.2	111.1	90.4	96.2	93.5	86.9	105.3
Bra038797	234.384	37.7186	41	98	21	1	1315	144.887	5.62	98.2	91	110.9	113.7	93.6	87.7	101.9	102.9
Bra038784	92.0727	24.3421	16	42	8	1	760	82.61	8.31	105.2	91.6	101.5	96.2	101.5	98.5	102.7	102.8
Bra038764	3.52915	2.74551	1	1	1	1	947	106.081	6.19	110.5	102.2	106.9	99.9	89	95.6	97.2	98.6
Bra038753	48.0573	42.029	6	37	1	1	207	22.007	9.09	91.7	108.5	95.5	102.6	103.2	113.9	95.8	88.8
Bra038740										0	0	0	0	0	0	0	0
Bra038734	449.565	63.0769	40	338	4	1	650	71.227	5.25	110.9	106.1	97.4	95.1	102.5	99.5	94	94.5
Bra038725	31.0164	25.3659	5	15	2	1	205	22.989	6.39	95.8	101.3	116.4	94.4	96.2	98.5	101.7	95.7
Bra038702										0	0	0	0	0	0	0	0
Bra038700	112.046	49.8462	11	54	8	1	325	35.976	8.87	108.7	136.6	86.6	86.6	99.2	102.4	92.8	87.1
Bra038690	20.2197	3.90144	5	5	5	1	1948	216.534	7.78	98.6	97.9	94.9	98.8	97.4	103.6	100.4	108.4
Bra038688	30.4591	29.5	4	6	3	1	200	21.371	5.97	115.1	105.6	94.9	94.4	104.1	97.6	95.4	92.9
Bra038680	24.7986	28.5	6	10	3	1	200	22.571	5.06	108.4	98.1	88.6	93.8	100.9	101.1	100	109.1
Bra038678	7.79743	14.3791	2	2	2	1	153	16.956	5.66	101.5	98.4	95.5	98.8	96.8	103	100	106
Bra038675	103.725	37.2168	21	50	3	1	618	69.931	6.01	96.8	97.1	100.6	95.5	106	104.1	101.3	98.5
Bra038649	42.5951	25.5172	9	12	9	1	435	46.311	7.65	102.5	98.3	102.1	101.2	97.9	95.5	100.5	102
Bra038648	28.2211	28.2828	6	8	6	1	297	34.385	6.64	92.5	94.4	98.3	97.4	99.1	107.4	100.7	110.1
Bra038640	47.2678	48.8095	8	17	1	1	252	27.553	8.44	97.5	76.4	122.2	110.4	95.9	87	110.3	100.3
Bra038629	63.8124	21.9405	19	28	19	1	907	99.971	8.32	111.2	99.5	100.6	103.3	96.1	92.1	94.5	102.8
Bra038628	61.1591	43.75	11	26	3	1	240	26.411	8.57	92.4	103.3	118.1	91.4	93	95.6	111.5	94.8
Bra038621	38.4576	21.9828	5	24	1	1	232	25.531	8.54	98	104.4	82.1	87.6	104.7	116.9	99.7	106.5
Bra038615	73.0789	28.3784	15	23	4	1	740	82.417	5.05	97.5	94.9	93.5	93	105.6	108.9	99.2	107.3
Bra038614	17.5276	12.8329	4	9	2	1	413	45.793	6.43	98.8	101.3	89.2	96.8	109.6	96.6	92.2	115.5
Bra038574	3.46243	3.7037	1	1	1	1	351	39.647	6.77	105.8	115.1	91.1	91.4	99.8	92.8	97.1	106.9
Bra038548	7.39272	4.86111	3	7	1	1	864	97.781	6.62	94	102.4	93.7	99.1	101.8	113.2	101.8	94
Bra038542	1.58236	4.8913	1	1	1	1	184	20.796	8.62	94.4	105.3	104.9	111.1	98.7	98.5	92	95.1
Bra038537	57.833	28.5714	12	21	6	1	476	51.211	8.1	110.4	101.9	97.8	101.7	94.8	89.9	98.6	104.8
Bra038528	21.5455	10.9877	7	9	2	1	810	90.255	5.99	106.7	101.6	103.1	103.4	100.4	96.6	88.4	99.9
Bra038526	34.4367	24.5223	7	15	7	1	314	34.904	5.25	108.1	104	98.2	107.8	90.8	94.5	94.5	102
Bra038519	37.1261	17.4147	7	16	6	1	557	61.018	8.03	100.1	94.8	99.6	99	103	93.4	101.7	108.4
Bra038448	76.9535	12.5483	20	25	19	1	2072	234.101	6.32	100	98.8	100.2	99	100	101.8	98.2	102
Bra038447	5.73758	7.60234	2	2	2	1	342	37.697	6.27	104.8	100.3	94.6	99.3	99.3	99.3	95.3	107.1
Bra038432	119.849	32.3741	15	50	13	1	556	62.782	5.45	98.6	98.5	96.2	88.6	110.6	99.4	103.1	104.8
Bra038424	25.262	19.3995	7	8	7	1	433	48.597	6.23	97	99.5	99.3	102.2	94.1	104.9	101.9	100.9
Bra038389	6.99905	9.12281	2	3	2	1	285	32.032	8.21	90.4	97.4	101.6	105.1	96.7	100.9	103	104.9
Bra038377	48.0063	36.3248	8	23	2	1	234	25.642	9.35	104.8	113.2	76.6	76.8	105.2	97.3	105.8	120.2
Bra038371	44.0736	53.8835	8	14	3	1	206	22.786	5.3	108.1	100.5	84.1	91.2	92.4	109.2	97.8	116.5
Bra038353	6.4091	3.21987	2	2	2	1	1087	124.858	5.45	99.4	97.5	94	99.1	95.8	106.1	96.9	111.3
Bra038327	1.57873	0.995575	1	1	1	1	904	103.591	5.49	103.6	95.6	96	102.2	99.6	107.2	90	105.8
Bra038318	8.21183	6.06654	3	4	1	1	511	55.738	7.01	95.1	92.6	102.4	113.1	93.7	102.9	102	98.3
Bra038311	18.382	10.424	6	8	1	1	566	63.327	6.9	105.9	97.3	95.7	102.5	98.3	98.4	97.8	104.1
Bra038298	39.6005	15.6863	11	16	4	1	816	90.431	4.63	100.8	96.9	96.4	101.3	100.3	99.3	101.6	103.3
Bra038291	27.9921	19.8044	6	10	6	1	409	44.612	8.1	105.3	98.9	103.9	102.3	97.1	93.7	96.2	102.5
Bra038267	50.6544	52.5547	8	41	2	1	137	15.032	10.02	92.4	91.9	115.5	118.1	99	93	101.9	88.2
Bra038265	114.812	47.8723	19	83	2	1	376	41.925	9.11	94.8	91.4	96.1	92.5	104.6	109.6	106	105
Bra038259	15.3724	13.3333	6	7	4	1	570	63.567	7.02	105.3	93.5	101.4	98.5	98.3	92.8	99.7	110.6
Bra038252	127.976	32.1945	20	53	3	1	761	83.431	5.87	95.8	96.7	89.5	84	105.4	114.5	105	109.1
Bra038248	8.59484	7.32861	2	2	2	1	423	48.235	5.74	102.3	103.6	91	98	102.2	93.6	96.5	112.8
Bra038238										0	0	0	0	0	0	0	0
Bra038233	122.626	34.0463	17	65	7	1	561	65.163	7.83	99.7	94.3	93.7	90.8	99.3	112.2	102.1	108.1
Bra038229	8.76262	4.70738	3	3	3	1	786	87.769	6.51	115.6	94.4	98.5	95.3	98.6	97.9	101.3	98.3
Bra038208	51.8754	25.1701	7	13	7	1	441	47.866	6	102.7	104.3	92.5	96.1	101.2	105.9	96.5	100.7
Bra038166	172.062	48.8208	17	84	4	1	424	48.21	4.58	95.7	105.6	94.4	98.5	103.8	110.7	101.6	89.7
Bra038129	6.26959	3.27654	2	2	2	1	763	86.187	6.15	112.7	104.2	96.7	102	98.5	97.1	89.2	99.6
Bra038124	53.7178	16.683	15	25	12	1	1019	112.9	5.86	98.4	97.4	96.9	103.9	95.4	104.5	97.1	106.4
Bra038113	18.498	11.5942	4	5	2	1	414	42.37	8.1	89.5	94.9	96.7	103.9	104	105	105.9	100.1
Bra038111	55.7677	17.265	10	34	6	1	585	63.637	5.59	104.6	105.7	75	83	111	115.9	100.1	104.6
Bra038106	16.2021	4.80769	3	5	2	1	832	92.154	8.29	100.6	95	100	101.6	101.1	94.9	100.7	106.2
Bra038102	109.009	60.6481	13	71	13	1	216	23.94	6	84.5	95.9	108.9	87.6	101.6	102.9	120.9	97.8
Bra038088	146.625	45.1807	17	80	5	1	498	56.142	5.35	119.5	103.5	100.1	86.8	108.2	88.2	99.1	94.6
Bra038085	5.35822	8.28877	3	3	1	1	374	40.416	5.38	94.6	97	109.7	108.3	105.1	100.5	99.4	85.4
Bra038070	191.974	40.7692	30	84	5	1	910	102.347	4.91	96.6	89.3	105.3	104.1	101.5	96.7	103.8	102.8
Bra038064	8.66331	36.6197	2	3	1	1	71	7.852	4.42	124.2	91.2	109.6	108.1	90	91.5	101	84.4
Bra038059	3.9813	11.2903	1	2	1	1	124	13.7	8.62	105.7	100.7	94.5	94.3	101.2	120	90.6	93.2
Bra038040	12.9193	4.02612	4	5	4	1	919	104.388	7.68	99.6	96.4	106.4	101.3	96	100.9	96.7	102.7
Bra037988	18.6839	19.898	4	10	1	1	196	20.757	7.62	84.5	112.6	86.8	108.5	100.5	110.7	100.6	95.9
Bra037981	5.71125	9.92647	2	2	2	1	272	31.681	7.28	108.8	92.5	93.9	95.5	87.6	105.2	94.3	122.2
Bra037978	2.31149	2.15633	1	1	1	1	742	82.803	5.74	128.2	101.6	91.7	98.7	97	88.9	91.3	102.5
Bra037976	76.0133	36.414	16	29	6	1	541	58.474	7.61	104.2	97.9	103.6	105.7	92	96.1	97.8	102.7
Bra037958	43.945	28.8973	7	46	1	1	263	29.174	5.69	106.9	88.6	111	103	108.2	89.5	104.6	88.2
Bra037957	164.651	45.6919	16	103	12	1	383	42.972	8.1	99.5	102.6	110	121.1	90.5	88.5	102.5	85.3
Bra037955	23.2876	9.64467	4	5	4	1	394	43.549	5.85	101.4	107.2	93.6	101.3	99.4	101.3	98.8	97.1
Bra037954	55.6	33.9426	11	26	7	1	383	42.648	7.49	95.2	100.4	102.3	101.4	104.4	99.5	100.3	96.4
Bra037951										0	0	0	0	0	0	0	0
Bra037933	45.1413	16.3488	10	17	10	1	734	80.584	6.62	106.5	96.3	97.1	103	98.3	96.7	96.6	105.7
Bra037920	44.4581	38.2075	6	20	2	1	212	23.19	4.39	88.8	98	99	98.9	99.4	106.5	102.2	107.2
Bra037880	9.49637	4.85294	3	3	3	1	680	76.693	5.38	93.4	96.4	86.6	94.6	110.6	115.3	98.4	104.7
Bra037878	15.795	12.8834	3	4	3	1	326	36.302	7.14	106.7	101	93.2	97.5	98.6	96	98.6	108.3
Bra037859	100.936	44.2254	15	47	8	1	355	38.906	7.24	93.4	108.5	128.1	91.6	91.6	91.9	103.4	91.6
Bra037844	87.5055	54.3478	14	39	7	1	276	29.418	8.98	97.4	98.7	99.7	103.2	95.7	110.7	100.5	94.1
Bra037836	14.2892	27.6596	4	12	1	1	94	10.428	10.23	103.2	108.7	92.1	98.7	95.3	108	98.8	95.2
Bra037832	23.5882	21.2928	4	8	4	1	263	28.518	8.76	109.5	110.1	91.4	106.1	99.2	96.2	92.7	94.8
Bra037827	34.5207	11.166	10	16	10	1	1012	117.212	5.31	103.8	97.9	93.3	100.7	98.1	101.7	98.6	105.9
Bra037826	55.1331	31.0722	12	20	12	1	457	50.687	7.42	102.6	90.4	112.3	106.6	93.5	89	101.3	104.2
Bra037799	23.6542	14.955	7	15	2	1	555	62.538	6.61	110.8	101.8	100.5	104.5	97.9	88.3	93.2	103
Bra037788										0	0	0	0	0	0	0	0
Bra037782	113.623	23.4536	16	48	4	1	776	84.021	7.39	96.4	102	94.7	99.9	101.8	102.7	97.7	104.8
Bra037777	11.0013	22.9167	3	5	3	1	144	14.524	9.17	98.8	102.4	98.2	102.2	99.2	99.2	97.8	102.3
Bra037773	57.4191	21.8453	12	22	3	1	737	81.756	8.13	98.4	93.2	98.9	95.9	101.4	100	99.7	112.6
Bra037770	41.7706	11.041	12	17	12	1	1268	141.135	5.99	101.9	98.7	102.1	100	98.4	101.5	95.9	101.5
Bra037769	9.7193	5.35019	5	6	4	1	1028	114.997	6.33	101.2	94.2	102	103.8	94.8	99.8	101.6	102.5
Bra037763	5.67655	5.8548	2	3	2	1	427	47.412	5.39	115.4	91.5	93.4	98.6	88.3	107.6	89.5	115.6
Bra037762	9.3655	7.58294	3	4	3	1	422	44.611	5.72	104.1	93.4	102.9	96.2	96.3	99.3	104.9	102.7
Bra037760	66.8023	47.7654	13	22	6	1	358	38.263	5.19	104.2	98.4	98.9	103.7	95.4	98.7	101	99.8
Bra037755	44.7013	30.0481	11	19	2	1	416	44.57	5.87	99.3	104.9	98.9	96.9	99.2	97.8	104.9	98.1
Bra037754	42.873	14.1498	10	21	3	1	841	95.24	5.62	105.1	91.3	93.5	100.3	100	94.4	98	117.4
Bra037739	26.6521	15.5039	5	7	5	1	516	56.217	8.46	95.4	97.9	90.3	96.3	111.5	102.1	98.5	108
Bra037730	43.4458	7.28692	9	16	9	1	1537	164.158	5.91	102.4	100.7	92.6	97.8	97.8	105.5	99.2	104.2
Bra037707	5.28942	17.8947	2	5	2	1	95	10.503	7.09	60.5	51.9	197.8	131.5	78.7	64.5	130.8	84.2
Bra037706	2.29014	8.24742	1	1	1	1	97	11.148	4.88	72.2	74.8	157.3	125	83.5	79	115.2	92.9
Bra037704	3.69016	7.92683	1	1	1	1	164	17.124	9.38	116.5	103.4	87.5	100.1	93.2	100	97.3	102
Bra037701	36.6397	25	5	19	5	1	216	22.857	8.41	100.8	119.1	84.7	92.3	105.9	120.2	93.2	83.8
Bra037682	195.996	67.0951	18	97	1	1	389	41.333	7.65	92.4	124.1	83.5	86.6	90	106.8	98.1	118.4
Bra037675	154.936	65.9292	10	69	6	1	226	25.171	4.92	93.1	107.2	82.7	86.4	100.6	129.3	99.9	100.8
Bra037669	195.098	47.4308	21	99	7	1	506	55.43	8.69	100.4	96.1	94.4	87.5	105.2	109.2	102.4	104.9
Bra037664	110.543	30.2521	16	63	2	1	595	67.008	5.94	105.4	95.1	103.8	106.5	95.2	89.3	96.3	108.4
Bra037661	19.2844	8	3	7	2	1	475	52.988	7.11	83.8	94.8	98.3	120.4	91.1	94.9	102.9	113.8
Bra037657	97.288	34.9474	13	38	2	1	475	52.728	7.56	114.2	102.6	99.7	83.6	93.1	95.7	102.4	108.6
Bra037651										0	0	0	0	0	0	0	0
Bra037647	1.79263	0.871731	1	1	1	1	803	93.517	6.46	95.5	96.1	109.9	95.4	92.4	113.1	98.2	99.4
Bra037645	5.48112	8.45411	2	2	1	1	414	44.602	6.62	98.4	102.6	88.5	95	109.2	101	100.8	104.6
Bra037609	42.6201	44.3878	8	24	8	1	196	21.952	9.8	98.6	121.5	89.8	97.6	94.3	100.5	99.5	98.4
Bra037584										0	0	0	0	0	0	0	0
Bra037580	46.5875	15.8317	5	19	2	1	499	52.601	5.01	90.6	93.2	86.7	99.7	94.8	103.2	105.4	126.4
Bra037576	4.70752	6.45161	1	1	1	1	217	24.253	9.45	113.6	102.3	103.2	101	93.3	95.5	85.1	106
Bra037557	73.5234	73.0769	10	30	3	1	182	20.453	4.73	103.4	100.3	84.4	94.6	102.7	114.1	99	101.6
Bra037538	10.3168	9.67742	3	4	1	1	403	44.565	7.11	98.9	81.5	89.6	96.5	114	103.8	108.3	107.5
Bra037536	166.386	31.5975	33	74	7	1	1133	126.698	5.49	102.3	99.5	104	108.7	95.9	91.3	96.7	101.6
Bra037530	4.05769	5.26316	1	5	1	1	247	26.969	9.72	104.5	92.7	95.2	96.9	99.3	102.9	97.1	111.4
Bra037523	54.9693	25.8065	10	21	7	1	434	48.641	5.3	99.6	92.4	101.7	103.8	96.5	98.4	102.2	105.5
Bra037522	7.32783	28.5714	2	2	2	1	98	11.018	9.22	89.2	107.8	90.1	86.4	97.7	95.9	109.1	123.8
Bra037518	16.073	2.3702	2	11	2	1	886	96.878	4.49	94.7	95.2	97.9	106.7	97.9	100.7	102.9	104.1
Bra037515	18.3501	18.9415	4	5	4	1	359	40.36	6.16	104.9	102	92	90.4	97.4	107.6	102.7	103
Bra037506	28.1989	25.1553	6	11	6	1	322	34.833	5.31	103.4	96.9	92.9	92	106.3	110.5	98.6	99.5
Bra037502	33.34	23.0366	7	13	6	1	382	42.046	6.46	101.3	104.6	99	94.9	96.1	102.1	96.9	105.1
Bra037501										0	0	0	0	0	0	0	0
Bra037495	93.5479	35.1562	14	38	7	1	512	55.935	6.95	106.6	92.7	98.5	95.8	104.8	93.8	105.3	102.3
Bra037490	9.78314	8.33333	3	3	2	1	468	52.077	7.43	103.5	99.3	97.6	100.4	98.3	98.9	98.2	103.7
Bra037486	9.27308	6.76203	3	3	1	1	769	84.498	8.66	85.8	98.4	91	102.8	99	96.7	96.8	129.6
Bra037484	29.8408	29.697	4	15	1	1	165	17.241	4.75	103.3	100.4	101.3	98.2	104.6	87.7	103.2	101.4
Bra037477	24.414	8.90052	5	15	2	1	573	64.062	5.27	123.5	120.6	81.5	91	104.3	97	89.6	92.5
Bra037476	53.7578	39.2638	7	32	3	1	163	17.732	4.82	92.9	99.7	99.4	100	103.9	106.4	105.5	92.1
Bra037461	38.9283	26.8116	2	25	1	1	138	14.949	4.77	83.1	100.3	90.5	89.7	109.1	119.3	111.1	97
Bra037457	9.60901	10.7256	3	4	3	1	317	34.787	5.8	108.6	99.7	97.7	101	94.3	94.7	98.8	105.4
Bra037439										0	0	0	0	0	0	0	0
Bra037406	14.7997	23.913	2	9	1	1	92	9.981	9.76	85.4	114.4	84.7	85.4	94.7	105.7	112.9	116.9
Bra037389	55.4321	35.3712	13	29	7	1	458	48.23	5.16	107.3	100	99.8	106.8	97.9	98.3	93.7	96.1
Bra037383	15.9934	14.5714	4	4	4	1	350	38.01	9.51	96.5	94.6	110	108.8	86.4	96	96.5	111.1
Bra037380	32.2676	24.6914	5	22	1	1	162	17.578	9.14	73.7	105	80.8	76.2	105.8	119.2	105.4	133.7
Bra037364	78.8736	15.2013	17	42	4	1	1217	133.155	7.71	94.2	106.6	106.6	101.6	97	98.2	96.6	99.3
Bra037326	5.84884	3.04636	2	2	2	1	755	80.791	9.36	98.6	99	89.1	103.4	103.3	98.2	98.5	109.9
Bra037315	23.2174	16.2791	5	10	2	1	430	47.61	9.96	96.6	97.2	90.1	102.8	98.7	101.9	99.8	113
Bra037314	39.4907	25.7611	10	18	10	1	427	46.202	8.66	103.2	92.3	105.4	105.1	99.3	95.3	98.3	101.1
Bra037306	4.53535	7	2	3	2	1	300	33.136	9.39	92.6	86.3	100.1	134	98.5	90.9	101.1	96.5
Bra037299	15.6919	3.37079	5	5	5	1	1869	203.523	4.7	103.2	100.3	93.6	95.4	95.4	96.3	95.9	119.9
Bra037296	152.753	78.3626	11	156	8	1	171	18.371	8.15	92.4	104.4	94.1	95.5	104.4	115.3	101.4	92.5
Bra037286	52.3484	15.9777	12	23	1	1	895	99.377	4.91	101.1	97	98.5	95.9	98.8	103.2	99.5	106
Bra037281	51.8563	26.0148	10	20	5	1	542	57.146	4.83	105.1	104.9	100.4	107.1	91.4	97.3	95.4	98.4
Bra037273	32.975	15.5039	7	19	1	1	516	55.287	7.74	100.2	92.6	98.5	103.2	98.1	99.1	99.7	108.6
Bra037267	1.65837	1.07066	1	1	1	1	934	104.807	6.49	101.7	104	104.8	106.8	101	93.9	89.5	98.3
Bra037264	91.5936	35.1515	11	54	4	1	330	36.694	7.43	99.3	95.6	102.4	102.6	98.5	97.1	101.7	102.8
Bra037258	4.28924	3.29861	2	2	2	1	576	64.662	5.95	102	95.3	92.7	103.8	95	100.2	101.3	109.7
Bra037241	2.27918	5.6	1	1	1	1	250	28.157	8.38	111.7	98	90.6	100.6	94.9	89.4	99.3	115.5
Bra037225										0	0	0	0	0	0	0	0
Bra037214	90.4922	38.5199	16	41	16	1	527	56.58	7.03	103.4	101.7	98.3	104.5	94.2	96.4	96.9	104.6
Bra037210	81.4751	35.4369	18	39	1	1	618	69.005	5.95	101.5	90.8	107	104.9	101.6	88.6	95.8	109.9
Bra037207	113.174	42.1446	14	46	1	1	401	44.12	8.28	122.4	112.3	83.9	86.6	93	110.2	85.5	106.1
Bra037201	18.7992	10.1504	4	5	3	1	532	59.384	7.02	96	97.3	94.5	96.8	100.5	117.7	92.6	104.6
Bra037191	23.0255	33.0645	3	17	1	1	124	13.296	5.73	89.2	114.7	93	98.3	98.5	116.2	100.1	90.1
Bra037185	67.9343	44.5455	15	28	15	1	440	47.457	7.56	100.3	101.6	92.4	95.8	101.6	102.5	99.5	106.4
Bra037182	169.915	57.3003	18	76	6	1	363	40.626	7.59	109.3	106.8	96.3	102.4	95.7	100.5	94.1	94.7
Bra037177	15.9718	29.1667	3	12	2	1	144	15.13	8.87	90.8	87.8	140.7	123.5	96.6	84.1	108.4	68.1
Bra037176	38.2909	33.2344	8	12	8	1	337	37.45	8.79	106.8	121.5	92.8	107.2	89	88.4	94.4	99.9
Bra037168	1.62361	1.97368	1	1	1	1	456	51.819	7.05	90.4	98.5	111.1	112.4	85.4	92.8	99.4	110.1
Bra037164	193.018	56.6265	17	132	1	1	332	35.125	5.66	88.9	105.1	97.6	98.3	108	121.8	94.3	86
Bra037162	27.489	38.7978	6	11	6	1	183	20.04	9.36	93.8	106.9	111.2	107	92.6	99.6	98.4	90.4
Bra037156	79.2931	32.8736	13	39	2	1	435	48.337	6.61	101	89	104.6	101	101.6	96.8	103.4	102.7
Bra037150	15.5084	5.67139	5	8	5	1	1199	137.94	7.53	98	97.3	105.7	106.6	95.3	97	99.4	100.6
Bra037137	35.5107	17.9298	7	16	3	1	541	60.525	9.33	102	95.4	95.4	88.8	113.4	95.6	101.6	107.7
Bra037118	5.52637	5.06536	2	2	2	1	612	69.745	6.02	107.6	98	90.5	107.1	95	99.2	100.9	101.7
Bra037093	10.9091	10.8808	3	4	3	1	386	41.585	7.28	107.6	100.4	96	99.6	99.9	101.9	96.4	98.3
Bra037085										0	0	0	0	0	0	0	0
Bra037063	45.1236	14.0442	9	17	9	1	769	84.26	6.29	99.7	99.2	99.1	103.2	101.1	97.5	98.3	102
Bra037056	37.235	34.6667	3	11	2	1	150	15.254	6.71	83.3	92.3	116.4	112.3	91.5	97.6	103.7	102.8
Bra037050	20.5121	20.0717	5	8	1	1	279	30.655	5.19	89	110.7	119.3	126.8	84.8	76.7	103.3	89.6
Bra037042										0	0	0	0	0	0	0	0
Bra037032	11.2107	20.229	4	4	4	1	262	29.039	8.06	103.4	97.7	90.3	98	101	96.4	103	110.2
Bra037010	21.3221	7.52688	4	7	1	1	651	73.567	8.9	117.9	107.1	97.4	102.6	97.8	90.3	89.5	97.4
Bra037001	16.5745	10.9034	3	6	1	1	321	36.047	7.87	99	98.9	96.8	100.6	94.6	101.5	95.4	113.3
Bra036991	68.3326	28.1289	20	25	6	1	807	89.267	6.76	103.4	94.3	103.4	109.2	96.4	95.3	96.9	101.2
Bra036970	10.2997	4.98615	3	7	3	1	361	39.953	10.17	101.3	107	99.7	94	94.1	113.3	98.3	92.1
Bra036965	18.3143	12.8603	5	5	5	1	451	50.046	4.92	106.3	97.4	97.6	104.8	95.9	97.5	95.2	105.1
Bra036931	4.25509	3.50404	2	2	2	1	742	81.723	9.13	125.5	100.8	101.1	97	93.5	89	93.5	99.6
Bra036927	30.1639	22.7504	9	9	9	1	589	64.211	5.34	96.9	95.9	99.5	103	99.2	102.8	99.5	103.1
Bra036921	3.40528	2.55403	1	1	1	1	509	58.104	5.25	103.8	97.3	99.6	98.4	105	95.1	86.5	114.2
Bra036910	110.971	53.2915	12	62	3	1	319	33.568	6.61	103.7	103.3	88.7	93.3	102.7	108.5	98.4	101.5
Bra036892	1.86233	3.63248	1	2	1	1	468	50.527	8.87	107.2	106	93.4	96.2	107.2	87.8	101.5	100.6
Bra036884	21.1393	34.359	5	6	5	1	195	22.971	5.39	95.8	95.6	100.5	103.1	101.8	97.9	104.1	101.1
Bra036882	54.1766	31.1828	14	34	7	1	465	51.751	8.41	102.1	110.7	98.2	96.7	94.4	98.5	94.5	104.9
Bra036845	3.93629	1.31681	1	1	1	1	1291	146.819	6.65	108.6	100.3	94.9	100.9	102.2	98.9	96.4	97.9
Bra036798	4.72363	5.07246	2	2	1	1	414	45.54	6.93	104.1	92.5	93	107.2	101.7	100.2	95.8	105.5
Bra036797	32.8147	19.0068	10	15	10	1	584	66.434	8.73	96.3	84.9	97.1	97.8	102.6	110.5	101	109.9
Bra036791	41.9424	4.16249	7	15	5	1	1994	222.058	7.17	103.6	95.4	94.7	98.2	101.3	108.2	100.2	98.4
Bra036788	4.18086	12.931	2	2	2	1	116	12.263	10.7	81.4	79.3	158.3	134.4	89.9	78	83.5	95.2
Bra036771	174.698	23.4214	42	65	35	1	2233	248.75	6.34	105.8	94.7	99.5	100.1	100	99.1	98.3	102.5
Bra036764	137.479	56.7823	16	88	2	1	317	36.162	5.62	111.1	117.2	78.2	70.6	113.1	94	115.9	99.9
Bra036763	46.8865	55.665	8	31	3	1	203	22.044	9.67	99.9	104	98.2	107.4	93.2	101.5	94.2	101.6
Bra036745	38.5322	23.3216	11	14	11	1	566	63.262	5.22	131.4	95.2	94.5	97.5	91.1	101.5	95.9	92.9
Bra036720	79.2018	37.9404	12	35	3	1	369	42.538	4.45	93.4	99	106.6	95	103.8	96.8	101	104.5
Bra036718	29.0163	19.0776	6	8	6	1	477	52.09	5.06	95.5	104.9	95.2	101.6	100.9	102.3	102.4	97.3
Bra036710	79.7197	44.7552	10	51	2	1	143	16.023	10.51	90	96.2	114.1	110.1	95.3	99.6	104.1	90.5
Bra036699	76.8763	30.2605	11	22	7	1	499	53.892	5.57	102.6	86.8	110.5	114.1	96.2	84.7	99.1	105.9
Bra036697	5.68761	2.09497	1	1	1	1	716	79.678	5.15	81.9	81.6	111.6	105.1	103.6	105.8	104.1	106.4
Bra036668	6.20367	10.6218	3	3	3	1	386	41.594	9.44	113.7	101.7	92.1	90.3	99.3	103.4	102.1	97.4
Bra036653	88.428	23.6641	14	60	8	1	655	73.534	6.67	110.4	134.6	80.9	91	99	105.1	87.2	91.9
Bra036648	116.787	43.038	22	54	5	1	553	62.216	5.96	102.1	101.8	100.4	98.5	99.9	101.9	96.2	99.2
Bra036647	89.5567	40.4938	13	35	7	1	405	44.546	6.54	99.6	94.5	97.5	103.5	98.2	98.7	102.3	105.8
Bra036635	9.58418	1.9943	1	4	1	1	702	78.416	6.29	109.2	94.7	105.2	97.8	92.6	100.6	98.8	101
Bra036624	44.9622	23.0889	11	17	3	1	641	70.711	5.27	101.6	99.8	100.8	103.6	96	99.7	95.6	102.9
Bra036596										0	0	0	0	0	0	0	0
Bra036585	106.128	35.6449	27	57	10	1	721	81.375	7.47	100.5	92.4	110.3	103.9	100	93.3	99.1	100.4
Bra036582	62.5891	14.4011	10	27	1	1	743	80.025	8.24	103.4	98.1	115.6	128.3	78.7	80.7	93.3	102
Bra036580	53.9375	39.2344	9	26	2	1	209	23.174	6.02	87.2	102	104.3	84.3	105	108.1	115.1	94
Bra036577	61.7471	17.3142	19	25	8	1	1184	129.343	6.16	102.6	97.4	104.5	110.3	95.8	90.9	96.3	102.3
Bra036572	95.4109	30.2326	11	60	1	1	344	39.397	8.51	72.4	63.7	165.8	139.2	74.2	69.7	129.7	85.3
Bra036562	11.838	17.7083	3	4	3	1	192	20.815	6.29	99	92.6	96	97.3	100.7	106.3	100.6	107.5
Bra036550	1.17986	3.18841	1	1	1	1	345	38.857	5.43	98	88.1	84.7	94.8	106.9	107.7	113.4	106.4
Bra036549	3.27254	8.94737	1	1	1	1	190	21.494	7.74	99.5	95.6	87.8	91.7	105	120.4	98.4	101.7
Bra036495	29.1119	16.6008	5	13	5	1	253	27.505	7.18	97.7	94.6	100.5	103.7	104.2	98	99.9	101.4
Bra036490	68.5373	36.8653	13	24	12	1	453	49.984	6.1	98.8	111.3	93.1	98	96.8	98.5	97.4	106.1
Bra036478	32.784	22.5108	9	13	9	1	462	52.191	8.21	106.9	98.2	105.1	102.9	95.9	95.5	97.5	98.1
Bra036470	131.896	61.0451	24	85	6	1	421	45.267	7.37	105.5	100.2	102.4	105	97.2	90.9	98.4	100.3
Bra036464	3.01059	1.5873	1	1	1	1	630	69.15	6	103	113.8	125	86	98.3	86.1	90.8	97
Bra036459	30.3504	23.0352	7	12	7	1	369	42.205	5.15	105.8	98.5	113.8	104.5	98.5	86.6	99	93.3
Bra036448	3.38563	3.05344	1	1	1	1	393	41.932	7.02	100	108.6	90.7	103.7	96.7	102.7	100.2	97.4
Bra036447	14.1246	9.59693	5	7	4	1	521	58.739	6.21	98	103.1	107.3	108.1	93.3	100.6	95.4	94.3
Bra036437	20.8101	15.6951	5	5	5	1	446	48.426	5.05	106.1	99.4	95.8	102	97	104.9	94.3	100.5
Bra036427	6.50516	18.7192	2	2	2	1	203	20.954	11.5	101.6	102.3	102.7	106	94.3	90.8	96.4	106
Bra036422	164.972	49.4485	26	88	1	1	544	58.397	5.35	114.1	96.9	97.5	94.5	100.3	96.3	97.3	103.1
Bra036418	8.14304	9.70464	3	5	1	1	237	24.522	8.62	106.4	98.9	98.5	94.8	99.2	104.9	97	100.3
Bra036352	5.74424	5.29301	3	3	1	1	529	61.187	8.94	123.4	86.8	107.5	104.7	100.2	90.1	92.4	95
Bra036351	14.1128	12.9167	4	4	3	1	480	55.241	6.6	99.3	95.1	92.7	93	93.1	104.5	100.1	122.1
Bra036345	46.6097	22.8	12	22	11	1	500	57.001	6.54	96	99.2	91.5	99.2	100.8	109.3	96.1	107.9
Bra036339	164.894	35.6994	16	102	4	1	479	54.808	8.65	122.1	109.1	99.9	108	94.1	84.9	89	92.8
Bra036334	61.5766	24.3836	13	24	7	1	730	80.966	8.68	93.6	86	105.3	91.7	109	94.3	113.7	106.6
Bra036330										0	0	0	0	0	0	0	0
Bra036319	7.59893	6.47841	3	3	3	1	602	66.385	6.19	106.1	92.2	105.7	101.9	94.2	94.3	97.5	108.1
Bra036316	1.66696	3.58423	1	1	1	1	279	31.405	8.72	99.8	104.7	90.8	120.1	90	97.3	100.7	96.6
Bra036313	12.8911	5.06757	4	6	4	1	888	97.045	6.84	97.5	96.6	95.4	100.3	104.2	104.9	97.8	103.3
Bra036299	31.8751	16.82	11	12	11	1	761	86.44	6.61	109.4	98.6	94	102.2	96.2	99.7	97.4	102.5
Bra036282	82.2398	23.3046	18	39	16	1	811	92.278	6.21	111	95.3	103	92.9	100.5	95.4	100.7	101.2
Bra036281	42.9476	18.7259	8	18	4	1	518	57.309	8.9	96.3	86.6	116.5	98.5	98.2	88.8	105.5	109.6
Bra036276	30.1804	23.4177	6	13	6	1	316	35.656	6.07	105.7	97.5	99.6	102.3	100.2	93.3	98.9	102.4
Bra036267	36.689	29.1667	8	20	6	1	312	34.752	11.17	106.1	99.1	100	106	94.9	98.6	97.1	98.2
Bra036265	48.9998	10.5426	9	15	2	1	1290	139.524	5.88	111.2	104.6	96	96.2	94.1	106.2	92.1	99.6
Bra036261	249.186	35.0064	39	83	17	1	1554	165.919	4.53	104.6	95.2	107.2	109.7	95.3	92.8	97.7	97.6
Bra036258	33.5187	39.2694	5	11	5	1	219	23.634	5.78	96.6	106.5	89.7	98.5	101.6	112.2	96.9	98
Bra036257	86.3135	23.5294	19	37	8	1	986	113.733	7.31	95	94.1	101.4	98.9	98.5	104.1	103.6	104.3
Bra036246	16.4003	14.6739	4	6	4	1	368	42.392	8.35	108.9	91.7	100.6	110	97.3	97.8	97.2	96.6
Bra036240	116.84	45.5197	12	59	12	1	279	30.66	9.07	106.6	112.5	91.6	89.4	100.9	114.1	97.7	87.2
Bra036234	172.085	53.9648	20	87	3	1	454	49.286	6.55	103.6	95.8	110.3	106.5	93.3	90.6	98.4	101.3
Bra036194	4.8274	1.53257	1	1	1	1	1044	117.691	8.85	91.2	103.2	72.8	110.1	120.7	103.7	106.1	92.1
Bra036193	18.3606	24.9012	6	6	4	1	253	27.668	9	97.8	105.4	101.4	98.9	97.3	104.4	99.5	95.2
Bra036182	84.588	41.2993	10	26	3	1	431	44.418	7.25	93.3	90.6	101.6	103.3	102.7	102.3	103.1	103
Bra036177	2.40994	2.57009	1	2	1	1	428	48.094	6.19	117.3	104	102.4	101.4	91.4	92.3	86.1	105
Bra036168	40.3664	46.4516	6	22	2	1	155	16.261	4.75	106.6	106.7	94.6	90.8	107.7	99.8	104.1	89.7
Bra036155	71.5315	30.622	11	39	6	1	418	46.531	8.06	103.6	92.7	96.2	87.7	111.9	95.3	100.5	112.1
Bra036142	239.809	41.0151	24	108	23	1	729	79.592	8.38	96.7	90.4	98.5	96.9	106.1	103.1	103.4	104.8
Bra036137	10.4838	10.7143	2	3	2	1	336	37.604	7.27	100.8	101.7	92.1	104.3	93.1	103	95.2	109.8
Bra036128	4.38732	12.766	1	1	1	1	141	14.934	9.13	105.6	128.3	98.4	99.8	96.4	94.6	91.3	85.6
Bra036113	4.4151	6.19048	1	1	1	1	210	23.244	4.26	120.3	109.4	91.4	80.5	91.8	116.9	82.3	107.4
Bra036111	91.0422	35.0746	15	33	7	1	536	58.939	8.95	100.3	95.8	107.5	107.7	95.8	97.4	97.7	97.9
Bra036110	1.3919	1.28913	1	1	1	1	543	60.154	7.8	103.9	94	82.5	81.2	113	109.8	110.1	105.4
Bra036092										0	0	0	0	0	0	0	0
Bra036090	27.4173	23.7226	6	12	2	1	274	29.445	6.93	92.8	108.3	81.5	98.3	96.1	126.5	87.1	109.4
Bra036074	23.6872	4.72399	8	10	8	1	1884	206.709	6.49	96.9	96.3	98.1	104.6	99.8	104.3	98.9	101
Bra036069	11.722	10.2222	4	5	4	1	450	49.157	6.48	103.5	93	95.8	96.4	95.9	107.8	98.6	109.1
Bra036058	27.0496	23.494	6	9	6	1	332	37.365	5.3	105.4	99	99.5	98.1	102.4	98	99.9	97.7
Bra036021	17.8916	21.3439	7	14	6	1	253	28.413	5.94	109.4	89.3	136.4	130	81.6	80.5	95.5	77.2
Bra036011										0	0	0	0	0	0	0	0
Bra036010	21.1892	20.2532	8	10	4	1	474	53.051	6.28	104.7	101.6	86.3	101.3	96.7	110.6	90.5	108.4
Bra036007	74.0411	31.8681	7	43	2	1	273	31.29	8.13	104.3	89.3	108.7	102.6	95	97.3	99.3	103.3
Bra036004	7.889	6.4	3	3	3	1	625	69.708	5.4	109.7	100	102.5	107.3	100.5	95.6	90.8	93.5
Bra035997										0	0	0	0	0	0	0	0
Bra035980										0	0	0	0	0	0	0	0
Bra035951	27.188	21.6157	8	12	7	1	458	51.231	8.54	90.8	91.5	95.9	104.7	98.4	108.8	104.4	105.5
Bra035946	41.3691	15.1982	5	13	1	1	454	48.707	5.39	87.5	131.2	74.6	94.5	79.2	129.1	110.4	93.5
Bra035926	74.0795	56.1728	11	23	11	1	324	34.67	7.14	104.4	101.2	103.9	101.3	99.3	90.6	101.1	98.3
Bra035913	191.304	48.2243	24	104	4	1	535	60.857	4.83	108.9	95	100.1	92.7	103.9	103.7	99.8	95.8
Bra035909	440.98	54.1958	34	387	1	1	572	62.782	5.21	86.5	83.9	117.6	107.4	104.3	89.4	105.4	105.6
Bra035903	11.1223	7.109	4	4	4	1	633	69.006	9.41	103.6	98.7	105.5	108.4	94	87.7	99.3	102.8
Bra035902	3.56085	12.234	2	4	1	1	188	20.754	6.29	92.6	120.5	114	115	83.7	101.2	95	78
Bra035897	12.0986	11.5578	3	3	3	1	199	21.494	7.15	94.1	105.9	121.2	112.2	84	86.2	100.9	95.4
Bra035888	16.7364	5.49542	5	7	5	1	1201	132.299	5.69	101.7	104.8	92.1	88.1	100.7	106.9	99.1	106.6
Bra035885	2.10941	3.01418	1	1	1	1	564	62.327	8.72	131.4	104.7	92.5	96.7	105.1	88.1	90.6	90.9
Bra035881	63.8195	35.5789	14	29	5	1	475	51.593	6.99	103.8	99.2	102	104.2	96.9	94.1	97.7	102.2
Bra035880	38.8077	29.0984	10	13	7	1	488	53.957	6.49	94.6	93.4	101.7	102.7	102.9	103	101.3	100.3
Bra035877	1.72079	1.29125	1	1	1	1	1394	148.843	5.68	116.8	80.1	106	112.7	107.6	84.8	90.3	101.7
Bra035848	33.2408	4.28212	5	22	1	1	1191	133.765	4.55	96.3	111.1	82.1	90.8	101.2	113.2	103.2	102.1
Bra035846	14.5445	9.31953	5	6	5	1	676	75.728	8.35	106.7	93.4	95.6	105.5	97.6	97.4	98.2	105.6
Bra035837	39.3507	20.0364	9	13	1	1	549	61.126	5.17	92.9	104.8	99.6	105.1	92	108.3	102.8	94.5
Bra035826	49.5015	34.6278	7	15	6	1	309	34.301	7.11	104.1	95.8	99.5	104.9	97.6	99.5	96.6	102.1
Bra035800	9.32125	3.08839	2	2	2	1	939	104.271	6.16	110.7	103.2	99.2	104.9	99.8	90.1	95.9	96.1
Bra035791	63.6795	24.453	18	21	18	1	777	85.876	7.62	105.1	102.8	98.8	99.9	95.6	97.3	99.2	101.4
Bra035787	91.7382	29.703	11	57	8	1	404	46.348	8.22	115.9	94.4	95	91.6	117.5	86.1	94.4	105.2
Bra035762	46.0049	17.9423	11	17	3	1	797	88.181	5.24	104.4	99.8	103.1	97.4	98.9	92.9	103.4	100.1
Bra035742	11.4804	11.8357	4	7	4	1	414	46.18	5.63	109.4	105.2	93.5	94.5	102.1	101.5	95.7	98.1
Bra035741	158.518	49.863	16	114	8	1	365	39.823	8.54	92.6	97.4	102.4	100.7	102.3	94.9	107.5	102.1
Bra035715	103.557	24.9448	9	49	2	1	453	49.064	9.58	101.7	101.2	100.3	111.3	100.7	89.9	100.1	94.8
Bra035677	61.101	54.3624	9	49	3	1	149	16.234	10.02	98.1	95.5	125.5	137.8	98.9	77.1	88.6	78.4
Bra035669	26.4692	16.1074	6	8	6	1	447	48.237	9.23	115.7	85.5	103.8	111.3	93.6	89.1	98	103
Bra035651	22.7046	8.71731	6	8	1	1	803	88.202	7.34	96.7	80.1	99.2	118.6	101	96.3	103.7	104.4
Bra035650	22.8053	13.2626	4	6	4	1	377	42.803	7.27	100.2	97.1	96.8	103.1	100	109.1	96.8	96.7
Bra035649	61.8079	19.5167	17	23	17	1	1076	116.588	7.74	104.6	98	100	101.1	98.4	101.1	96.1	100.6
Bra035612										0	0	0	0	0	0	0	0
Bra035593	402.048	55.6548	40	262	6	1	672	77.015	5.06	120.1	122.5	82.5	82.3	105.4	104.1	88.2	95
Bra035591	7.53071	42.5	2	2	1	1	80	8.383	8.85	89.7	105.3	120.5	112.2	99.1	93.2	103.4	76.6
Bra035582	48.0532	13.8539	11	21	4	1	794	88.018	4.79	102.5	99.6	95.6	102.9	96	102.1	97.7	103.7
Bra035567	14.1379	4.73469	6	6	6	1	1225	138.461	9.14	106.8	102.6	99.4	104.3	95.5	97.8	93.9	99.6
Bra035564	57.7303	21.2947	9	18	4	1	587	65.475	5.27	98.8	99.6	104.7	102.7	94.5	100.4	103.1	96.2
Bra035563	97.8014	39.0826	20	43	20	1	545	61.047	5.29	100.4	102.4	100.4	100.7	95.5	97.5	97.4	105.6
Bra035560	15.6493	24.6479	4	6	2	1	142	16.152	5.91	90.6	101.8	104.2	102.7	101.3	103.1	99	97.3
Bra035557	3.68994	13.2743	1	1	1	1	113	12.596	8.41	91.4	101.5	114.5	100.1	95.2	92	101.7	103.6
Bra035529	143.778	32.9439	11	83	2	1	428	47.314	6.35	110.8	117.1	99.6	107.1	92.9	89.8	88	94.7
Bra035526	61.9539	22.4138	15	25	1	1	696	77.664	5.21	140.2	115.2	104.9	97.5	85.5	78.4	87.5	90.6
[truncated: 6,700 more rows]
