# Supplementary material for: Identification and functional analysis of proteins in response to light intensity, temperature and water potential in Brassica rapa hypocotyl
Source: Physiol Plant. 2019 Jan 10;167(1):48–63. doi: 10.1111/ppl.12865 (PMC6850590; doi:10.1111/ppl.12865)
Supplement: Supplementary file 4 — Table S6. The 378 cross‐responsive DEPs and their functional classification. [file PPL-167-48-s004.xlsx]

## Sheet: Sheet1
Category	Accession No.	Abbreviation	Protein Description	Correlation coefficient
Signal transduction	Bra014246	FYPP1	Phytochrome-associated serine/threonine-protein phosphatase 1	-0.340443
Signal transduction	Bra011448	PP2C-related	Probable protein phosphatase 2C 62 (PP2C)	-0.2014
Signal transduction	Bra022192	PHYB	Phytochrome B	-0.173939
Signal transduction	Bra000165	ELF4	Early flowering 4	-0.107624
Signal transduction	Bol016797	ELF4	Early flowering 4	-0.076125
Signal transduction	Bol015083	HAG3	Elongator complex protein 3	-0.288591
Signal transduction	Bol022979	RALF23	Rapid alkalinization factor 23	-0.238859
Signal transduction	Bra023513	GASA4	Gibberellin-regulated protein 4	-0.774884
Signal transduction	Bol034328	GASA4	Gibberellin-regulated protein 4	-0.674029
Signal transduction	Bra006205	KEG	E3 ubiquitin-protein ligase KEG	0.312805
Signal transduction	Bra005824	CPK1	Calcium-dependent protein kinase 1	0.607456
Signal transduction	Bra015275	CRU2	12S seed storage protein CRB	-0.333131
Signal transduction	Bra008242	ERD14	Early response to dehydration 14	0.844929
Signal transduction	Bol008805		Pentatricopeptide repeat-containing protein	0.741791
Signal transduction	Bol007539	ATEM6	Ate embryogenesis abudant 6	-0.436128
Signal transduction	Bol021262	KIN2	Stress-induced protein KIN2	-0.677176
Signal transduction	Bra036011	CRU1	12S seed storage protein CRU1	-0.519863
Signal transduction	Bra037177	RAB18	Responsive to ABA 18	-0.732674
Signal transduction	Bra022585	LTI65	Low-temperature-induced 65 kDa protein	0.758722
Signal transduction	Bra039946		Late embryogenesis abundant protein	-0.738933
Signal transduction	Bra020470	VSP2	Vegetative storage protein 2	-0.528227
Signal transduction	Bra016719		Involved in response to salt stress	-0.740706
Signal transduction	Bra003791	MIF1	Mini zinc finger protein 1	-0.310293
Signal transduction	Bra038764	CPL1	C-terminal domain phosphatase-like 1	-0.77276
Signal transduction	Bol030268	TAP46	PP2A regulatory subunit TAP46	0.278631
Signal transduction	Bra040592	GRF7	13-3-3-like protein	0.438368
Cytoskeleton organization	Bra022356	ACT2	Actin 2	0.809297
Cytoskeleton organization	Bol025147	ACT3	Actin-3	-0.320898
Cytoskeleton organization	Bra022818	ARPC1A	Actin-related protein C1A	-0.218755
Cytoskeleton organization	Bol034684	CAP1	Cyclase-associated protein 1	0.0266728
Cytoskeleton organization	Bol022677		Glutaredoxin family protein	-0.127411
Cytoskeleton organization	Bra003561	LUE1	Katanin p60 ATPase-containing subunit A1	-0.0505037
Cytoskeleton organization	Bol036761	WLIM1	LIM domain-containing protein	0.905495
Cytoskeleton organization	Bra026382	TOR1	Microtubule-associated protein TORTIFOLIA1	-0.167862
Cytoskeleton organization	Bol010560	PLP3a	Phosducin-like protein 3 homolog	0.902168
Cytoskeleton organization	Bra013450	PCAP1	Plasma membrane-associated cation-binding protein 1	0.878762
Cytoskeleton organization	Bol028336	PCAP1	Plasma membrane-associated cation-binding protein 1	0.88599
Cytoskeleton organization	Bra038811	PCAP1	Plasma-membrane associated cation-binding protein 1	0.889719
Cytoskeleton organization	Bol020054	SPR1	SPIRAL1	-0.406263
Cell wall organization	Bol031583	4CL1	4-coumarate--CoA ligase 1	0.195391
Cell wall organization	Bra001819	4CL5	4-coumarate-CoA ligase	0.285126
Cell wall organization	Bra028768	CESA3	Cellulose synthase A catalytic subunit 3	0.181462
Cell wall organization	Bra020539		Cupredoxin superfamily protein	-0.0523739
Cell wall organization	Bol023607	EXPA11	Expansin 11	-0.344619
Cell wall organization	Bol006881	EXPA8	Expansin-A8	0.641284
Cell wall organization	Bol019117	RSW3	Glycosyl hydrolases family 31 protein	-0.252361
Cell wall organization	Bra028511		Pectin lyase-like	0.121156
Cell wall organization	Bra002328	PMEI3	Pectinesterase inhibitor 3	-0.301389
Cell wall organization	Bra005221	PAL1	Phenylalanine ammonia-lyase 1	-0.121711
Cell wall organization	Bol021589		Proline-rich extensin-like family protein	-0.424273
Cell wall organization	Bra024315	C/VIF2	Vacuolar inhibitor of fructosidase 2	-0.189931
Cell wall organization	Bol037310	XTH16	Xyloglucan endotransglucosylase/hydrolase 16	0.21754
Cell wall organization	Bra019416	XTH31	Xyloglucan endotransglucosylase/hydrolase protein 31	-0.872101
Cell wall organization	Bol006844	CCOMT	Caffeoyl-O-methyltransferase	0.415884
Carbohydrate metabolic	Bra022745	GPT1	Glucose 6-phosphate/phosphate translocator 1	0.347673
Carbohydrate metabolic	Bra039414	DEFL	A defensin-like family protein	0.251986
Carbohydrate metabolic	Bol002145	β-CA1	Beta carbonic anhydrase 1	-0.170859
Carbohydrate metabolic	Bra018698	β-CA3	Beta carbonic anhydrase 3	0.390518
Carbohydrate metabolic	Bra018969	β-GLU18	Beta glucosidase 18	-0.345761
Carbohydrate metabolic	Bra038088	β-RAM1	Beta-amylase 5	-0.455252
Carbohydrate metabolic	Bra037651	β-GLU15	Beta-glucosidase 15	-0.362915
Carbohydrate metabolic	Bol033912	β-GLU23	Beta-glucosidase 23	0.280661
Carbohydrate metabolic	Bra016184		Phosphoglucomutase	0.223748
Carbohydrate metabolic	Bra014328	RPI2	Ribose-5-phosphate isomerase 2	-0.100809
Carbohydrate metabolic	Bra006274	SAG10	Senescence-associated carboxylesterase 101	-0.24376
Carbohydrate metabolic	Bra039557	UGT71B5	UDP-glucosyl transferase 71B5	-0.0923498
Carbohydrate metabolic	Bra005641		UDP-glycosyltransferase 74C1	0.0228741
Carbohydrate metabolic	Bol005046		UDP-glycosyltransferase superfamily protein	-0.351092
Cell cycle	Bra040854	PATL2	Patellin-2	0.948413
Cell cycle	Bra003892	PATL1	Patellin-1	-0.490403
Cell cycle	Bol010435	KEU	SNARE-interacting protein	0.204787
Cell cycle	Bol006344	MCM3	Minichromosome maintenance	-0.275341
Cytoskeleton organization	Bra020912	TUB9	Tubulin beta-9 chain	0.597343
Chromosome organization	Bol005821	HTA10	Histone H2A 10	-0.670985
Chromosome organization	Bol039718	HTA2	Histone H2A 3	-0.525082
Chromosome organization	Bra020581	HTA7	Histone H2A 7	-0.668526
Chromosome organization	Bra002436	HTB2	Histone H2B 10	-0.768716
Chromosome organization	Bol028862		Histone H3.3	-0.559858
Chromosome organization	Bol000345	HTB4	Histone superfamily protein;	-0.285288
Chromosome organization	Bra035946	NTF2	Nuclear transport factor 2 family protein	0.445207
Chromosome organization	Bol006160	NFD2	Ribonuclease III family protein	-0.58376
Ribonucleoprotein complex biogenesis	Bra034363	RPP2B	60S acidic ribosomal protein P2	-0.519367
Ribonucleoprotein complex biogenesis	Bra012004	RPP2B	60S acidic ribosomal protein P2-2	-0.431866
Ribonucleoprotein complex biogenesis	Bra002411	RPL10aC	60S ribosomal protein L10A	-0.0644764
Ribonucleoprotein complex biogenesis	Bra012012	PGY1	60S ribosomal protein L10a-2	0.278339
Ribonucleoprotein complex biogenesis	Bol026085	RPL17B	60S ribosomal protein L17	-0.724369
Ribonucleoprotein complex biogenesis	Bra024986	RPL3A	60S ribosomal protein L3-1	-0.440133
Ribonucleoprotein complex biogenesis	Bol033928	RPL35A	60S ribosomal protein L35	-0.874537
Ribonucleoprotein complex biogenesis	Bra000009	RPL36B	60S ribosomal protein L36	-0.603098
Ribonucleoprotein complex biogenesis	Bra027273	PRPS20	Chloroplast 30S ribosomal protein S20	-0.701886
Ribonucleoprotein complex biogenesis	Bol021095		GTPase LSG1-2	0.011692
Ribonucleoprotein complex biogenesis	Bol031491	SAC52	Ribosomal protein L16p/L10e family protein	-0.554986
Ribonucleoprotein complex biogenesis	Bol017412		Ribosomal protein L18e/L15 superfamily protein	-0.667674
Ribonucleoprotein complex biogenesis	Bol013681	SSR16	Small subunit ribosomal protein 16	-0.512276
Ribonucleoprotein complex biogenesis	Bol037276	RPL36AA	Zinc-binding ribosomal protein family protein	-0.692559
Developmental process	Bra009286	ATS3	Embryo-specific protein ATS3	-0.578206
Developmental process	Bol038610	LFR	ARM repeat superfamily protein	0.460363
Developmental process	Bol014631	CAND7	Candidate G-protein coupled receptor 7	-0.350921
Developmental process	Bol038697	LOX1	Linoleate 9S-lipoxygenase 1	-0.131109
Lipid metabolic	Bol003307	CUT1	3-ketoacyl-CoA synthase 6	0.0137021
Lipid metabolic	Bol018504		Fatty acid hydroxylase superfamily	0.0292368
Lipid metabolic	Bra015977		Oxidoreductase	0.771525
Lipid metabolic	Bra003840		Phosphoethanolamine N-methyltransferase 3	-0.698168
Lipid metabolic	Bol026181	CEK2	Probable choline kinase 2	0.317007
Lipid metabolic	Bra009738	SQP1	Squalene epoxidase 5	-0.282355
Lipid metabolic	Bra014044	TLL1	Triacylglycerol lipase-like 1	-0.392532
RNA processing	Bol013072	RRP41 LIKE	3'-5'-exoribonuclease family protein	-0.348505
RNA processing	Bra038628	ADK1	Adenylate kinase 4	-0.290937
RNA processing	Bol007596	ADSS	Adenylosuccinate synthetase	0.330186
RNA processing	Bra035426	MTR4	ATP-dependent RNA helicase	-0.245939
RNA processing	Bra023312		ATP-dependent RNA helicase 15	-0.258703
RNA processing	Bol007867	CPSF100	Cleavage and polyadenylation specificity factor subunit 2	0.0561152
RNA processing	Bra039004	DESZ	Cytidine deaminase 1	-0.292026
RNA processing	Bra010221	DBR1	Lariat debranching enzyme	-0.281543
RNA processing	Bol013886	MOS4	Modifier of snc1,4	-0.528228
RNA processing	Bol021528		mRNA decapping machinery	-0.350555
RNA processing	Bra005357	MORF6	Multiple organellar RNA editing factor 6	0.420156
RNA processing	Bol030452	PPR	Pentatricopeptide repeat-containing protein	0.707647
RNA processing	Bol040991	SDE3	P-loop containing nucleoside triphosphate hydrolases superfamily protein	0.265265
RNA processing	Bra036113		Pre-rRNA-processing protein TSR2	0.204848
RNA processing	Bol000738		Probable tRNA (guanine(26)-N(2))-dimethyltransferase 2	0.271275
RNA processing	Bol032218	ATPHB4	Prohibitin-4	0.206593
RNA processing	Bol027788	AGO4	Protein argonaute 4	-0.4153
RNA processing	Bol007335		RNA binding (RRM/RBD/RNP motifs) family protein	-0.433888
RNA processing	Bol042863		S-adenosyl-L-methionine-dependent methyltransferases superfamily protein	-0.0494652
RNA processing	Bra034356		Thioesterase family protein	0.199515
Oxidation-reduction	Bra021671		2-oxoglutarate (2OG) and Fe(II)-dependent oxygenase superfamily protein	-0.165866
Oxidation-reduction	Bra023126	ATBBE11	FAD-binding berberine family protein	-0.26901
Oxidation-reduction	Bra023099	P21	Peroxidase superfamily protein	0.170572
Oxidation-reduction	Bol016345	ALDH3F1	Aldehyde dehydrogenase family 3 member F1	-0.248462
Oxidation-reduction	Bra015330	ATAO2	Aldehyde oxidase 2	-0.125335
Oxidation-reduction	Bra007032		Aldo-keto reductase family 4 member C11	-0.0947788
Oxidation-reduction	Bra029776		Amine oxidase family protein	0.551994
Oxidation-reduction	Bol012326	CYTC-1	Cytochrome c-1	-0.759035
Oxidation-reduction	Bra026058	CYP79F1	Cytochrome p450 79f1	-0.0752573
Oxidation-reduction	Bra032734	CYP83A1	Gytochrome P450, family 83, subfamily A, polypeptide 1	-0.234026
Oxidation-reduction	Bol008970	GR	Glutathione reductase	-0.397031
Oxidation-reduction	Bra004275	HPR	Hydroxypyruvate reductase	0.0752828
Oxidation-reduction	Bra022768	NDA2	NAD(P)H-ubiquinone oxidoreductase A2	-0.530733
Oxidation-reduction	Bra036090		NAD(P)-binding Rossmann-fold superfamily protein	0.779519
Oxidation-reduction	Bra031995		NAD(P)-binding Rossmann-fold superfamily protein	-0.228189
Oxidation-reduction	Bra007701		NADH dehydrogenase [ubiquinone] iron-sulfur protein 5-B	-0.632199
Oxidation-reduction	Bol025742		Oxidoreductase	-0.372169
Oxidation-reduction	Bol043921	PER53	Peroxidase 53	0.819864
Oxidation-reduction	Bra036330		Peroxidase superfamily protein	0.0476334
Oxidation-reduction	Bol002708		PITH domain-containing protein	0.394772
Oxidation-reduction	Bra001608	PIFI	Post-illumination chlorophyll fluorescence increase (PIFI)	-0.24791
Oxidation-reduction	Bra008772	PPO2	Protoporphyrinogen oxidase 2	-0.335643
Oxidation-reduction	Bra027469	ATH3	Thioredoxin H3	0.196417
Oxidation-reduction	Bra000476		Tropinone reductase	-0.380494
Photosynthesis	Bra023485	CA2	Beta carbonic anhydrase 2	-0.297322
Photosynthesis	Bra004459	CP12-1	Calvin cycle protein CP12-1	0.0452385
Photosynthesis	Bol009860	LHCB6	Chlorophyll a-b binding protein	0.547461
Photosynthesis	Bol008547	CAB3	Chlorophyll a-b binding protein 1	0.87626
Photosynthesis	Bol005250	LHCB1.3	Chlorophyll a-b binding protein 1	0.420666
Photosynthesis	Bra018144	LHCA4	Chlorophyll a-b binding protein 4	0.651161
Photosynthesis	Bol007720	LHCB5	Chlorophyll a-b binding protein CP26	0.728017
Photosynthesis	Bol036842	CRB	Chloroplast stem-loop binding protein of 41 kDa	-0.00845347
Photosynthesis	Bol007379	FED A	Ferredoxin-2, chloroplastic	0.566887
Photosynthesis	Bra041116	RBCL	Large subunit of Rubisco	-0.457327
Photosynthesis	Bra029732	LHCB4.2	Light harvesting complex PSII	0.826877
Photosynthesis	Bra022976	LHCB1.4	Light-harvesting chlorophyll-protein complex II subunit B1	0.814211
Photosynthesis	Bra013517	PSBQA	Oxygen-evolving enhancer protein 3-1	-0.124088
Photosynthesis	Bol037491	LHCA2	Photosystem I chlorophyll a/b-binding protein 2	0.72046
Photosynthesis	Bra029563	PSII-Q	Photosystem II subunit Q-2	-0.181783
Photosynthesis	Bol038967	RBCL	Ribulose bisphosphate carboxylase large chain	-0.441854
Photosynthesis	Bra025431	RBCS-3B	Ribulose bisphosphate carboxylase small chain 3B	-0.0869392
Photosynthesis	Bol024765	RBCS-3B	Ribulose bisphosphate carboxylase small chain 3B	-0.115381
Photosynthesis	Bol034737	RCA	Ribulose bisphosphate carboxylase/oxygenase activase	-0.107077
Protein modification	Bol002771	RPN7	26S proteasome	0.705214
Protein modification	Bol031335	APA1	Aspartic proteinase A1	-0.771466
Protein modification	Bra031998		Calcineurin-like metallo-phosphoesterase superfamily protein	-0.538169
Protein modification	Bra024247	FCLY	Farnesylcysteine lyase	-0.586717
Protein modification	Bra028680		Leucine-rich repeat (LRR) family protein	-0.277256
Protein modification	Bra011346		Peptidyl-prolyl cis-trans isomerase cyclophilin-type family protein	-0.223883
Protein modification	Bra032281	ALPHA	Phosphatidylinositol 4-kinase alpha 1	0.0058906
Protein modification	Bol019581		Phosphoinositide-3-kinase, regulatory subunit 4, p150	-0.164568
Protein modification	Bol009036		PQQ_DH domain-containing protein	-0.40258
Protein modification	Bol001324	emb2458	Probable inactive ATP-dependent zinc metalloprotease FTSHI 5	0.436771
Protein modification	Bol031610		Probable methyltransferase PMT18	0.425288
Protein modification	Bol031129	PAT07	Probable protein S-acyltransferase 7	0.12215
Protein modification	Bra013040	UBC23	Probable ubiquitin-conjugating enzyme 23	-0.208878
Protein modification	Bra019996		Protease family protein	-0.38687
Protein modification	Bra030742	MYOB1	Myosin-binding protei	0.46894
Protein modification	Bol035140	SRF6	Protein Strubbelig TRU-receptor family 6	0.53778
Protein modification	Bra029419	TBL38	Protein trichome birefringence-like 38	0.453465
Protein modification	Bol036870	YCF2.2	Protein Ycf2	0.241115
Protein modification	Bol002410		Receptor-like kinase TMK3	-0.253393
Protein modification	Bra030116	TBL38	Trichome birefringence-like 38	-0.191042
Protein modification	Bol037126	UCH3	Ubiquitin C-terminal hydrolase 3	-0.374867
Protein modification	Bol025057	UBQ1	Ubiquitin extension protein 1	-0.150201
Protein modification	Bol037348	UBP26	Ubiquitin-specific protease 26	-0.386617
Response to stimulus	Bol010135		Probable disease resistance protein	0.705462
Response to stimulus	Bra040427	RRF	Ribosome-recycling factor	-0.355352
Response to stimulus	Bol004675	PDLP6	PLASMODESMATA-LOCATED PROTEIN 6	-0.59108
Response to stimulus	Bra018543	ATGSTF3	Glutathione S-transferase F3	-0.298646
Response to stimulus	Bra024832	PDF2.2	Pathogenesis-related protein	-0.692004
Response to stimulus	Bol042997	AIG2	Protein AIG2 A	-0.197545
Response to stimulus	Bol009559	SRFR1	Suppressor of RPS4-RLD 1	-0.0463196
Response to stimulus	Bra037707		Trypsin inhibitor	-0.526082
Response to stimulus	Bra016455		Calcium-binding EF hand family protein	-0.769364
Response to stimulus	Bra021340		Calcium-binding EF-hand family protein	0.422226
Response to stimulus	Bra027042		Vacuolar calcium-binding protein-related	0.684094
Response to stimulus	Bol026846		Pathogenesis-related thaumatin superfamily protein	-0.0795549
Response to stimulus	Bra037859	SAPX	Tromal ascorbate peroxidase	-0.455252
Response to stimulus	Bra026795	PCR2	Plant cadmium resistance 2	0.195476
Response to stimulus	Bra003190		DJ-1 protein homolog F	-0.289463
Response to stimulus	Bra011874		Dehydrin family protein	-0.373291
Response to stimulus	Bra028424		RmlC-like cupins superfamily protein	-0.150513
Response to stimulus	Bra012885	COR413-PM2	Cold-regulated 413 plasma membrane protein 2	0.809494
Response to stimulus	Bra029174	HSP23.5-M	HSP20-like chaperones superfamily protein	-0.493295
Response to stimulus	Bra018383	HSP17.6B-CI	HSP20-like chaperones superfamily protein	-0.298646
Response to stimulus	Bra018216	HSP17.6C-CI	HSP20-like chaperones superfamily protein	-0.36093
Response to stimulus	Bra006137	HSP17.6II	17.6 kDa class II heat shock protein	-0.482807
Response to stimulus	Bra012837	ATBAG4	BAG family molecular chaperone regulator 4	-0.0931299
Response to stimulus	Bra029301	CPN1	Copine 1	0.739814
Response to stimulus	Bol036129	GLP3	Germin-like protein subfamily 3 member 3	0.746613
Response to stimulus	Bol030237	HSP81-1	Heat shock protein 90-1	0.73083
Response to stimulus	Bol001697	Hsp81.4	Heat shock protein 90-2	0.428305
Response to stimulus	Bra012763		Heat shock factor binding protein	-0.611108
Secondary metabolic	Bol033733		NAD(P)-binding Rossmann-fold superfamily protein	0.739301
Secondary metabolic	Bra039489		Tyrosine aminotransferase	-0.168909
Secondary metabolic	Bra026992		Vacuolar calcium-binding protein-related	0.936087
Secondary metabolic	Bol029979	IPMI2	Isopropylmalate isomerase 2	-0.345193
Secondary metabolic	Bol026202	SOT18	Cytosolic sulfotransferase 18	0.00449088
Secondary metabolic	Bol010419		Vacuolar calcium-binding protein-related	0.918939
Secondary metabolic	Bol044158	SAMDC	S-adenosylmethionine decarboxylase proenzyme 1	0.83067
Secondary metabolic	Bol026200	SOT18	Cytosolic sulfotransferase 16	-0.169156
Secondary metabolic	Bol000959	VTC4	Inositol-phosphate phosphatase	0.64015
Secondary metabolic	Bra029007	TZ	Thiamine thiazole synthase	-0.418678
Secondary metabolic	Bra021745		ACT domain-containing small subunit of acetolactate synthase protein	-0.294439
Secondary metabolic	Bol023690		Cobalamin biosynthesis CobW-like protein	-0.434549
Secondary metabolic	Bol010889	PANB2	Phosphoenolpyruvate carboxylase family protein	0.0401635
Transcription&translation	Bra019143	RPS10A	40S ribosomal protein S10	-0.534903
Transcription&translation	Bra025492	RPS10B	40S ribosomal protein S10	-0.637476
Transcription&translation	Bra021722	RPS3B	40S ribosomal protein S3	-0.3108
Transcription&translation	Bra033285	RPP1C	60S acidic ribosomal protein family	0.0176629
Transcription&translation	Bra022978	RPL18aB	60S ribosomal protein L18A	-0.389562
Transcription&translation	Bra005335	bZIP16	bZIP transcription factor 16	0.102265
Transcription&translation	Bol011206	NAI2	DNA topoisomerase-related	0.431927
Transcription&translation	Bra033895		Elongation factor Tu family protein	0.198452
Transcription&translation	Bra007317	TIF3E1	Eukaryotic translation initiation factor 3 subunit E	0.152012
Transcription&translation	Bra014559	MBF1B	Multiprotein bridging factor 1B	-0.516032
Transcription&translation	Bra001355	PUM4	Pumilio homolog 4	0.277775
Transcription&translation	Bol002940		Putative reverse transcriptase	0.691282
Transcription&translation	Bra020567	TPR3	Topless-related protein 3	-0.38563
Transcription&translation	Bra024049	IF3-4	Translation initiation factor 3 protein	-0.292266
Transport	Bol007466		AAA-type ATPase family protein	0.684702
Transport	Bol022682	ATGCN3	ABC transporter F family member 3	-0.61227
Transport	Bra031219		ATP synthase 24 kDa subunit	-0.309323
Transport	Bra012809	ATPQ	ATP synthase subunit d	-0.406913
Transport	Bol027311		ATP11 molecular chaperone domain-containing protein	0.441548
Transport	Bol004102	ATECA4	ATPase 4	-0.573376
Transport	Bol010376	ATE1	ATPase E1 (ATE1)	-0.625339
Transport	Bra031583	ECA4	Endomembrane-type CA-ATPase 4	-0.353792
Transport	Bra006239	MUA	Major facilitator protein	0.837734
Transport	Bra001420		ML domain-containing protein	0.514295
Transport	Bol021656	OEP37	Outer envelope pore protein 37	-0.066511
Transport	Bra036572		TRAF-like family protein	-0.613635
Transport	Bol032466		TRAF-like family protein	-0.562237
Transport	Bra000494		Vacuolar fusion protein MON1 homolog	-0.698108
Transport	Bra039121	VMA10	Vacuolar membrane ATPase 10	-0.547266
Transport	Bol001514	VMA10	V-type proton ATPase subunit G1	-0.511047
Transport	Bra010409		2S seed storage protein 1	-0.653616
Transport	Bol039711		2S seed storage protein 1	-0.529065
Transport	Bol021179		2S seed storage protein 1	-0.641876
Transport	Bol034483		2S seed storage protein 4	-0.446993
Transport	Bol020220		2S seed storage protein 4	0.0545006
Transport	Bol011992		Bifunctional inhibitor/lipid-transfer protein/seed storage 2S albumin superfamily protein	0.480318
Transport	Bra000377		Bifunctional inhibitor/lipid-transfer protein/seed storage 2S albumin superfamily protein	0.947144
Transport	Bra029172	LTP3	Lipid transfer protein 3	-0.186861
Transport	Bra020323	LTP3	Lipid transfer protein 3	-0.388133
Transport	Bra020322	LTP4	Llipid transfer protein 4	-0.54035
Transport	Bol009169	LTP2	Non-specific lipid transfer protein GPI-anchored 2	0.358865
Transport	Bra017112	LTP1	Non-specific lipid-transfer protein 1	-0.240262
Transport	Bra005099	LTP1	Non-specific lipid-transfer protein 1	-0.811817
Transport	Bra017113	LTP2	Non-specific lipid-transfer protein 2	-0.819713
Transport	Bol025938	LTP3	Non-specific lipid-transfer protein 3	-0.630546
Transport	Bol014771	LTP3	Non-specific lipid-transfer protein 3	-0.494245
Transport	Bra012847	LTP5	Non-specific lipid-transfer protein 5	-0.80073
Transport	Bra010474	OLEO1	Oleosin 1	-0.715007
Transport	Bra025577	OLE2	Oleosin 2	-0.643061
Transport	Bra033021	OLEO4	Oleosin 20.3 kDa	-0.64257
Transport	Bra039071	OLEO4	Oleosin 4	-0.627692
Transport	Bra001002		Oleosin 5	-0.708944
Transport	Bra023816		Seed storage 2S albumin superfamily protein	0.0744151
Transport	Bra020846		Seed storage 2S albumin superfamily protein	0.0603582
Transport	Bol030541		Seed storage 2S albumin superfamily protein	0.82572
Transport	Bol027909		Seed storage 2S albumin-like protein	-0.500639
Transport	Bra026375		Seed storage albumin 1	-0.521255
Transport	Bol037202	ATOEP16-2	Mitochondrial import inner membrane translocase subunit Tim17/Tim22/Tim23 family protein	-0.198302
Transport	Bra009782		Mitochondrial import inner membrane translocase subunit Tim17/Tim22/Tim23 family protein	-0.335643
Transport	Bra037955	MVP1	Acylhydrolase superfamily protein	0.0839362
Transport	Bra006348		Low density lipoprotein B-like protein	-0.453143
Transport	Bol011347	RABC2B	Ras-related protein RABC2b	0.642298
Transport	Bra011109		Regulator of Vps4 activity protein	-0.368297
Transport	Bra017910		Target of Myb protein 1	0.37615
Transport	Bol015393	TOC34	Translocase of chloroplast 34	-0.397066
Transport	Bol033575	SNF7.1	Vacuolar protein sorting-associated protein 32 homolog 2	-0.217225
Transport	Bra008294	VPS45	Vacuolar protein sorting-associated protein 45 homolog	0.702489
Transport	Bra008508	ATDSS1(V)	Dss1 homolog on chromosome V	0.136905
Transport	Bol010779	ADNT1	Mitochondrial adenine nucleotide transporter 1	-0.431511
Transport	Bol021243		Mitochondrial substrate carrier family protein	-0.456299
Transport	Bra030387		NUP50 protein	-0.557313
Transport	Bra027406	PRA1.F4	Prenylated rab acceptor	0.69203
Transport	Bra025954	PRA1.F1	Prenylated RAB acceptor 1.F1	0.696503
Transport	Bol011381	SEC8	Subunit of exocyst complex 8	0.109301
Transport	Bol042093	PIP1-5	Plasma membrane intrinsic protein 1;5	0.952367
Transport	Bra014437	PIP1	Plasma membrane intrinsic protein 1A	0.88707
Transport	Bol005568	PIP2B	Plasma membrane intrinsic protein 2	0.926014
Transport	Bra022486	VIPP1	Vesicle-inducing protein in plastids 1	-0.218256
Unclasssified	Bol036041		Esterase/lipase/thioesterase family protein	0.142476
Unclasssified	Bol045326		EXS (ERD1/XPR1/SYG1) domain-containing protein	0.901529
Unclasssified	Bra039529		Glutathione S-transferase family protein	0.0818529
Unclasssified	Bra034270		Protein of unknown function	-0.26121
Unclasssified	Bol032536		Ankyrin repeat family protein	-0.0183188
Unclasssified	Bra027970		Calcium-binding EF hand family protein	-0.0444028
Unclasssified	Bra004118		Calcium-binding EF hand family protein	0.112706
Unclasssified	Bra010570		Cupin family protein	-0.602439
Unclasssified	Bra007589		DNA-binding family protein / remorin family protein	0.840394
Unclasssified	Bra031630	ENODL18	Early nodulin-like protein 18	0.297874
Unclasssified	Bra023942		Early nodulin-like protein 9 (ENODL9)	-0.349658
Unclasssified	Bol015862		Emb|CAB89373.1	0.604157
Unclasssified	Bra027531	FLA9	Fasciclin-like arabinoogalactan 9	0.914257
Unclasssified	Bra015274	FLA9	Fasciclin-like arabinoogalactan 9	0.977416
Unclasssified	Bol033501		Gamma interferon responsive lysosomal thiol (GILT) reductase family protein	-0.75053
Unclasssified	Bol014033		Glycine-rich protein	0.0514348
Unclasssified	Bra013175		Glycine-rich protein family	-0.0730564
Unclasssified	Bol041330		Hydroxyproline-rich glycoprotein family protein	-0.0237331
Unclasssified	Bra010832		Kinase-related protein of unknown function	0.229427
Unclasssified	Bol032326		Lactoylglutathione lyase / glyoxalase I family protein	-0.379407
Unclasssified	Bra005720	MT2A	Metallothionein-like protein 2A	-0.400505
Unclasssified	Bra037584		NADH-ubiquinone oxidoreductase-related	-0.0149211
Unclasssified	Bra040246		Neurofilament protein-related	0.965305
Unclasssified	Bol034084		Neurofilament protein-related	0.983434
Unclasssified	Bol002480		Neurofilament protein-related	0.878463
Unclasssified	Bra020801		Neurofilament protein-related	0.975066
Unclasssified	Bol011858		Peptide-N4-asparagine amidase A protein	-0.00664154
Unclasssified	Bra033515		P-loop containing nucleoside triphosphate hydrolases superfamily protein	-0.62562
Unclasssified	Bra024806	IQD29	Protein IQ-domain 29	0.849025
Unclasssified	Bra032812		Protein of unknown function	0.380917
Unclasssified	Bol008377		RmlC-like cupins superfamily protein	-0.36903
Unclasssified	Bol002476		RmlC-like cupins superfamily protein	0.845087
Unclasssified	Bra005908		RNA-binding family protein	-0.247182
Unclasssified	Bra025315	KLCR2	Tetratricopeptide repeat-like superfamily protein	0.81209
Unclasssified	Bra028338	Tic22-III	Tic22-like family protein	0.148999
Unclasssified	Bra001786		TRAF-like family protein	-0.551636
Unclasssified	Bol032465		TRAF-like family protein	-0.57945
Unclasssified	Bol023856		Ubiquitin family protein	-0.535498
Unclasssified	Bra010919		Ubiquitin system component Cue protein	-0.463603
Unclasssified	Bra032210	UBC15	Ubiquitin-conjugating enzyme family protein	-0.588709
Unclasssified	Bra016955		WW domain-containing protein	-0.275963
Unknown	Bra031139		Unknown protein	-0.489715
Unknown	Bra013955		Unknown protein	-0.485562
Unknown	Bra005846		Unknown protein	0.654455
Unknown	Bra032648		Unknown protein	-0.455308
Unknown	Bra028987		Unknown protein	0.701727
Unknown	Bra021678		Unknown protein	0.926589
Unknown	Bra020475		Unknown protein	-0.301993
Unknown	Bra018712		Unknown protein	0.139646
Unknown	Bra018649		Unknown protein	0.06729
Unknown	Bra018472		Unknown protein	-0.687392
Unknown	Bra018290		Unknown protein	0.983314
Unknown	Bra011728		Unknown protein	-0.74359
Unknown	Bra010399		Unknown protein	-0.487424
Unknown	Bra002924		Unknown protein	-0.349846
Unknown	Bol045320		Unknown protein	0.204782
Unknown	Bol042628		Unknown protein	-0.387648
Unknown	Bol036437		Unknown protein	0.885314
Unknown	Bol028998		Unknown protein	-0.689034
Unknown	Bol028845		Unknown protein	0.437619
Unknown	Bol022663		Unknown protein	0.793005
Unknown	Bol021318		Unknown protein	-0.306464
Unknown	Bol015772		Unknown protein	-0.559751
Unknown	Bol006866		Unknown protein	-0.413207
Unknown	Bol006680		Unknown protein	0.974142
Unknown	Bol006264		Unknown protein	0.628792
Unknown	Bol000757		Unknown protein	-0.755906
